# Supplementary material for: Precision agriculture management based on a surrogate model assisted multiobjective algorithmic framework
Source: Sci Rep. 2023 Jan 20;13:1142. doi: 10.1038/s41598-023-27990-w (PMC9860027; doi:10.1038/s41598-023-27990-w)
Supplement: Supplementary file 1 — Supplementary Information. [file 41598_2023_27990_MOESM1_ESM.zip]

Archive with 43 entries (39 files):
- Supplementary material/
- Supplementary material/Experimental code/
- Supplementary material/Experimental code/bat file.R
- Supplementary material/Experimental code/buguding_DSSAT_NSGAII.R
- Supplementary material/Experimental code/cross_mutation.R
- Supplementary material/Experimental code/cross_mutation_RBF.R
- Supplementary material/Experimental code/crowding_distance_sort.R
- Supplementary material/Experimental code/elitism.R
- Supplementary material/Experimental code/gudiriqi_施肥_II_DSSAT.R
- Supplementary material/Experimental code/gudiriqi_灌溉施肥_RBF.R
- Supplementary material/Experimental code/main x function.R
- Supplementary material/Experimental code/make batch file.R
- Supplementary material/Experimental code/non_domination_sort.R
- Supplementary material/Experimental code/NSGAII-DSSAT.R
- Supplementary material/Experimental code/ObsOutput.R
- Supplementary material/Experimental code/plot.R
- Supplementary material/Experimental code/RBF_NSGAII_DSSAT.R
- Supplementary material/Experimental code/RBF_TRAIN.R
- Supplementary material/Experimental code/shaixuan.R
- Supplementary material/Experimental code/xiancheng.R
- Supplementary material/Experimental code/yuanshi_dssat_nsgaii.R
- Supplementary material/Experimental code/yuanshi_dssat_nsgaii_rbf.R
- Supplementary material/Experimental code/遍历日期_RBF_施肥.R
- Supplementary material/Experimental code/遍历日期_施肥.R
- Supplementary material/Experimental data/
- Supplementary material/Experimental data/Crop management data.xlsx
- Supplementary material/Experimental data/Soilfile.input.xlsx
- Supplementary material/Experimental data/Weather Data.csv
- Supplementary material/Experimental results data/
- Supplementary material/Experimental results data/1050_不固定日期_灌溉.csv
- Supplementary material/Experimental results data/golbe_不固定日期_灌溉.csv
- Supplementary material/Experimental results data/RBF_1050_不固定日期_灌溉.csv
- Supplementary material/Experimental results data/RBF_不固定日期_灌溉.csv
- Supplementary material/Experimental results data/RBF_遍历日期灌溉施肥.csv
- Supplementary material/Experimental results data/RBF_遍历日期灌溉施肥的date.csv
- Supplementary material/Experimental results data/不固定日期_灌溉.csv
- Supplementary material/Experimental results data/固定日期.csv
- Supplementary material/Experimental results data/固定日期_RBF.csv
- Supplementary material/Experimental results data/灌溉.csv
- Supplementary material/Experimental results data/灌溉施肥固定日期.csv
- Supplementary material/Experimental results data/灌溉施肥固定日期_RBF.csv
- Supplementary material/Experimental results data/遍历日期灌溉施肥.csv
- Supplementary material/Experimental results data/遍历日期灌溉施肥的date.csv
