# Supplementary material for: Precision agriculture management based on a surrogate model assisted multiobjective algorithmic framework
Source: Sci Rep. 2023 Jan 20;13:1142. doi: 10.1038/s41598-023-27990-w (PMC9860027; doi:10.1038/s41598-023-27990-w)
Supplement: Supplementary file 1 — Supplementary Information. [file 41598_2023_27990_MOESM1_ESM.zip › Supplementary material/Experimental code/bat file.R]

#####bat file to run dssat automaticly
###C:\dssat46\dscsm046 b dssbatch.v46
#' @echo off
#' pause
#' exit

#versionno=46

writebat=function(versionno)
{
	# setwd('D:')
	sink(paste0("Run",versionno,".bat"))
	cat(paste0("C:","\\","dssat",versionno,"\\","dscsm0",versionno,".exe"," b dssbatch.v",versionno,"\n"))
  # cat('C:/DSSAT46/DSCSM046.EXE B C:/DSSAT46/Wheat/DSSBatch.v46\n')
	cat(paste0("@echo off\n"))
	cat(paste0("pause\n"))
	cat(paste0("exit\n"))
	sink()
}

# writebat("46")


# SSD<-"C:/DSSAT46" 
# DSSATD="C:/DSSAT46/Wheat"
# DSSATDdir="C:/DDSATmyexp"
# 
# #eval(parse(text = paste("system('",SSD,"/DSCSM046.EXE B ",DSSATD,"/DSSBatch.v46')",sep = '')))
# 
# eval(parse(text = paste("system('",SSD,"/DSCSM046.EXE B ",DSSATDdir,"/DSSBatch.v46')",sep = '')))
# 
# #system(paste0(SSD,"/DSCSM046.EXE " , "CSCER046"," B DSSBatch.v46"), ignore.stdout = T)


# SSD<-"C:/DSSAT46" 
# DSSATD="C:/DSSAT46/Wheat"
# ED="E:/CSM_source_projecty_Change/CSM46/Debug"
# setwd("E:/Res-100/json-translation-samples-master/Maize_Machakos/raw/DSSAT")
# eval(parse(text = paste("system('",SSD,"/DSCSM046.EXE B ","DSSBatch.v46')",sep = '')))
# 
# eval(parse(text = paste("system('",ED,"/CSM46.EXE B ","DSSBatch.v46')",sep = '')))
# 
# 
# 
# setwd("C:/DSSAT46/Wheat")
# 
# OD="C:"
# eval(parse(text = paste("system('",OD,"/Legend.exe B ",DSSATD,"/DSSBatch.v46')",sep = '')))
# 
# eval(parse(text = paste("system('",ED,"/CSM46.EXE B ",OD,"/DSSBatch.v46')",sep = '')))
# eval(parse(text = paste("system('",OD,"/CSM46.EXE B ",DSSATD,"/DSSBatch.v46')",sep = '')))
# 
# eval(parse(text = paste("system('",ED,"/CSM46.EXE B ",DSSATD,"/DSSBatch.v46')",sep = '')))
# 
# eval(parse(text = paste("system('",SSD,"/DSCSM046.EXE B ",DSSATD,"/DSSBatch.v46')",sep = '')))
# 
# ##simple
# Simpledir='C:/DSSAT46/SimpleB'
# eval(parse(text = paste("system('",SSD,"/DSCSM046.EXE A ",Simpledir,"/HSCE0701.WHX')",sep = '')))
# 
# 
# 
# #cd \DSSAT46\SimpleB
# #..\dscsm046.exe A HSCE0701.WHX
