# Supplementary material for: Precision agriculture management based on a surrogate model assisted multiobjective algorithmic framework
Source: Sci Rep. 2023 Jan 20;13:1142. doi: 10.1038/s41598-023-27990-w (PMC9860027; doi:10.1038/s41598-023-27990-w)
Supplement: Supplementary file 1 — Supplementary Information. [file 41598_2023_27990_MOESM1_ESM.zip › Supplementary material/Experimental code/buguding_DSSAT_NSGAII.R]

NSGAII<-function(M){
  #²ÎÊýÉè¶¨
  Gen=1#µü´ú´ÎÊý
  pop=105#ÖÖÈº´óÐ¡
  setwd("E:\\NSGAII-DSSAT")
  summ<-readLines("NANF1301.WTH")
  head(summ)
  summ
  summary(summ)
  first=grep("@",summ)
  first[2]#ÕâÒ»ÐÐµÄÒâË¼ÊÇÈ¡³öÓÐ@µÄÊÇÄÄÒ»ÐÐ£¬
  Treatmentname=substr(summ,4,6)#Õâ¸öµÄÒâË¼¾ÍÊÇ°ÑÎÄµµÀïÃæµÄµÚËÄÁÐµ½µÚÁùÁÐ¶¼¸øÌáÈ¡³öÀ´
  
  outname=unlist(strsplit(summ[5],"\\s+"))#unlistµÄÒâË¼¾ÍÊÇÈ¡ÏûÁÐ±íÉÏÃæµÄ1ºÍ2µÄÒ»Ð©¶«Î÷£¬È»ºóºóÃæµÄstrsplist¾ÍÊÇ°Ñ×Ö·û·Ö¿ªµÄÒâË¼£¬ËûºÍpaste0ÊÇÏà»¥¶ÔÁ¢µÄÁ½¸öº¯Êý
  DailyResult=data.frame(matrix(nrow = 0,ncol =length(outname)))
  colnames(DailyResult)=paste0(outname)
  summ[1:3]
  
  Treatment1=summ[first[2]:365] 
  
  #Treatment1[1]=gsub("#","_",Treatment1[1])#gsubº¯ÊýÖ÷ÒªÊÇ¶ÔÀïÃæµÄ×Ö·û´®½øÐÐÌæ»»£¬µ±È»sub Ò²ÓÐÕâ¸ö×÷ÓÃ£¬µ«ÊÇÖ»ÄÜÌæ»»µÚÒ»¸ö¡£
  
  sumtext=read.table(textConnection(Treatment1[2:length(Treatment1)]),header = FALSE,
                     stringsAsFactors = FALSE)#ÕâÒ»ÐÐµÄÒâË¼ÊÇ½«ÀïÃæ¹ØÓÚÊý¾ÝµÄ¶«Î÷ÌáÈ¡³öÀ´¡£
  
  name=read.table(textConnection(as.character(Treatment1[1])),header = FALSE,
                  stringsAsFactors = FALSE)#ÕâÒ»ÐÐµÄÒâË¼¾ÍÊÇ°ÑµÚÒ»ÐÐµÄ¸ñÊ½±ä³É×Ö·ûÐÍ¡£
  
  colnames(sumtext)=name[1:5]#Õâ¸öµÄÒâË¼¾ÍÊÇ°ÑÉÏÃæµÄv1,v2,v3 ±ä³ÉÎÒÃÇ×Ô¼º¶¨ÒåµÄÃû×Ö¡£
  
  DailyResult=rbind(DailyResult,sumtext)#ÕâÀïµÄÒâË¼ÊÇ¶Ô¾ØÕó½øÐÐÒ»¸öÐÐµÄ×éºÏ£¬¾ßÌåÏêÇéÇë¿´±£´æÍøÒ³µÄ½éÉÜ
  head(DailyResult)
  write.csv(DailyResult,"llllll.csv")
  SUMMARY=read.csv("llllll.csv", header=T, na.strings=c("NA"))
  SUMMARY$RAIN
  
  #È¡³öÏÂ±ê
  ccc=which(SUMMARY$RAIN>10)#ÕâÒ»²½µÄÄ¿µÄÊÇÎªÁË±êÊ¶³öÏÂÓêÁ¿´óÓÚ10mmµÄÈÕÆÚµÄÏÂ±ê
  
  #²úÉúËæ»ú¾ùÔÈ·Ö²¼µÄÊ©·ÊÈÕÆÚ×éºÏ£¨Õâ¸öËæ»úÈÕÆÚ×éºÏÊÇ¹à¸ÈµÄÈÕ×éºÏ£©
  p=list()
  a=c()
  for (i in 1:15) {
    a[1]=floor(runif(1,min = 1,max = 33))
    a[2]=floor(runif(1,min = 34,max = 66))
    a[3]=floor(runif(1,min = 67,max = 100))
    for (j in 1:3) {
      for (oo in 1:6) {
        if(a[j]==ccc[oo]){
          a[j]=switch (j,
                       floor(runif(1,min = 1,max = 33)),
                       floor(runif(1,min = 34,max = 66)),
                       floor(runif(1,min = 67,max = 100))
          )#ÕâÀïµÄswitchÓï¾äµÄÒâË¼ÊÇ¸ù¾Ý²»Í¬µÄÇé¿öÑ¡Ôñ²»Í¬µÄ²ßÂÔ
        }
      }
    }
    p[[i]]=a
  }
  
  #Õâ¸öÊÇµÚ¶þ²ãµü´ú£¬ÎÒ°Ñ¼ÆËãÄ¿±êº¯Êý·ÅÔÚÁËÀïÃæ¡£ÒòÎªÃ¿Ò»´ÎÐÂµÄÑ­»·¶¼ÒªÖØÐÂ¿ªÊ¼
  # for (di in 1:10) {
  for (ff in 1:15) {
    Population=matrix(floor(150*runif(pop*3)) ,ncol = 3,nrow = pop)
    #¼ÆËãÄ¿±êº¯ÊýÖµ
    setwd("E:\\NSGAII-DSSAT")
    inputxlsx='test.xlsx'
    library(openxlsx)
    treatment=read.xlsx(inputxlsx,sheet = 'Treatment',startRow = 4)
    simulation=read.xlsx(inputxlsx,sheet = 'Simulation',startRow = 4)
    irrigation=read.xlsx(inputxlsx,sheet = 'Irrigation',startRow = 4)
    fer=read.xlsx(inputxlsx,sheet = 'Fertilizers',startRow = 4)
    initial=read.xlsx(inputxlsx,sheet = 'Initial Conditions',startRow = 3)
    addition=read.xlsx(inputxlsx,sheet = 'Addition',startRow = 4)
    soilanalysis=read.xlsx(inputxlsx,sheet = 'Soilanalysis',startRow = 4)
    envir=read.xlsx(inputxlsx,sheet = 'Environment',startRow = 4)
    tillage =read.xlsx(inputxlsx,sheet = 'Tillage',startRow = 4)
    harvest =read.xlsx(inputxlsx,sheet = 'Harvest',startRow = 4)
    #ÕâÊÇ¹ØÓÚ¹à¸ÈÁ¿µÄÒ»¸ö²Ù×÷
    for (i in 1:105) {
      for (j in 1:3) {
        k=(i-1)*3+j
        irrigation$IRVAL[k]=Population[i,j]
      }
    }
    #¹ØÓÚ¹à¸ÈµÄÈÕÆÚ×éºÏ±ä¶¯
    for (i in 1:105) {
      for (j in 1:3) {                                                                                                                                                                                                                                                                                                                                                                                                                                                                                                                                                                                                                                                                                                                                                                                                                                                                                                                                                                                                                                                                              
        k=(i-1)*3+j
        #irrigation$IDATE[k] =p[[di]][j]#ÕâÀïÈÕÆÚÊÇ¶¥²ãµÄÈÕÆÚ£¬ËùÒÔÎÒÃÇ¾ÍÊÇÓÃµÄdi
        irrigation$IDATE[k] =p[[ff]][j]#ÕâÀïÊµ¼ÊÉÏµ±ÎÒÃÇÖ»Ê£ÏÂÁ½¸öÄ¿±êµÄÊ±ºò£¬¾ÍÓÃff
        
      }
    }
    sheets = list(" T" =  treatment,"Addition" = addition,"Initial Conditions" =initial ,"Irrigation" =irrigation ,
                  "Fertilizers" = fer, "Simulation" = simulation,"Soilanalysis" =soilanalysis,
                  "Environment" =envir ,"Tillage" = tillage,"Harvest" =
                    harvest)
    write.xlsx(sheets,"test1.xlsx")
    source("write dssat file.R")
    inputxlsx='test1.xlsx'
    inputdata=Preparedata(inputxlsx,IR_FER_all = F)
    make_xbuid(inputdata,overwrite = T)
    source("make batch file.R")
    # makebatchfile("Rice",inputdata)
    makebatchfile(crop="Wheat",inputdata,"DSSBatch.v46")
    system("c:/DSSAT46/DSCSM046.exe B E:/NSGAII-DSSAT/DSSBatch.v46")
    summ<-readLines("Summary.OUT")
    head(summ)
    summ
    summary(summ)
    first=grep("@",summ)
    Treatmentname=substr(summ,4,6)
    
    outname=unlist(strsplit(summ[4],"\\s+"))
    DailyResult=data.frame(matrix(nrow = 0,ncol =length(outname)+2 ))
    colnames(DailyResult)=paste0(outname)
    summ[1:3]
    
    Treatment1=summ[first[1]:109]
    
    Treatment1[1]=gsub("#","_",Treatment1[1])
    
    sumtext=read.table(textConnection(Treatment1[2:length(Treatment1)]),header = FALSE,
                       stringsAsFactors = FALSE)
    
    name=read.table(textConnection(as.character(Treatment1[1])),header = FALSE,
                    stringsAsFactors = FALSE)
    
    colnames(sumtext)=name[1:82]
    
    sumtext$Treatment=Treatmentname[1]
    sumtext$TreatmentNO=1
    
    DailyResult=rbind(DailyResult,sumtext)
    head(DailyResult)
    write.csv(DailyResult,"results.csv")
    SUMMARY=read.csv("results.csv", header=T, na.strings=c("NA"))
    SUMMARY$DWAP
    SUMMARY$IR_M
    SUMMARY$NFXM
    FunctionValue=matrix(0,ncol = M,nrow = 105)
    for (i in 1:M) {
      for (j in 1:pop) {
        if(i==1){
          FunctionValue[j,i]=abs(SUMMARY$DWAP[j]-20000)
        }
        if(i==2){
          FunctionValue[j,i]=SUMMARY$IR_M[j]
        }
      }
    }
    
    #¿ªÊ¼µü´úÑ­»·
    #½ø»¯¹ý³Ì¿ªÊ¼
    
    
    for (Gene in 1:Gen) {
      #²úÉúÊµÑéºó´ú
      
      source("G:/R´úÂë/NSGAII-DSSAT/cross_mutation.R")
      print(Population)
      Offspring=cross_mutation(Population)#ÕâÒ»²½ÊÇ½»²æ±äÒì²úÉú×Ó´úQ
      setwd("E:\\NSGAII-DSSAT")
      #²úÉúÄ¿±êº¯ÊýÖµ
      inputxlsx='test.xlsx'
      library(openxlsx)
      treatment=read.xlsx(inputxlsx,sheet = 'Treatment',startRow = 4)
      simulation=read.xlsx(inputxlsx,sheet = 'Simulation',startRow = 4)
      irrigation=read.xlsx(inputxlsx,sheet = 'Irrigation',startRow = 4)
      fer=read.xlsx(inputxlsx,sheet = 'Fertilizers',startRow = 4)
      initial=read.xlsx(inputxlsx,sheet = 'Initial Conditions',startRow = 3)
      addition=read.xlsx(inputxlsx,sheet = 'Addition',startRow = 4)
      soilanalysis=read.xlsx(inputxlsx,sheet = 'Soilanalysis',startRow = 4)
      envir=read.xlsx(inputxlsx,sheet = 'Environment',startRow = 4)
      tillage =read.xlsx(inputxlsx,sheet = 'Tillage',startRow = 4)
      harvest =read.xlsx(inputxlsx,sheet = 'Harvest',startRow = 4)
      for (i in 1:105) {
        for (j in 1:3) {
          k=(i-1)*3+j
          irrigation$IRVAL[k]=Offspring[i,j]
        }
        
      }
      #¹ØÓÚ¹à¸ÈµÄÈÕÆÚ×éºÏ±ä¶¯
      for (i in 1:105) {
        for (j in 1:3) {                                                                                                                                                                                                                                                                                                                                                                                                                                                                                                                                                                                                                                                                                                                                                                                                                                                                                                                                                                                                                                                                              
          k=(i-1)*3+j
          #irrigation$IDATE[k] =p[[di]][j]#ÕâÀïÈÕÆÚÊÇ¶¥²ãµÄÈÕÆÚ£¬ËùÒÔÎÒÃÇ¾ÍÊÇÓÃµÄdi
          irrigation$IDATE[k] =p[[ff]][j]
        }
      }
      sheets = list(" T" =  treatment,"Addition" = addition,"Initial Conditions" =initial ,"Irrigation" =irrigation ,
                    "Fertilizers" = fer, "Simulation" = simulation,"Soilanalysis" =soilanalysis,
                    "Environment" =envir ,"Tillage" = tillage,"Harvest" =harvest)
      write.xlsx(sheets,"test1.xlsx")
      source("write dssat file.R")
      inputxlsx='test1.xlsx'
      inputdata=Preparedata(inputxlsx,IR_FER_all = F)
      make_xbuid(inputdata,overwrite = T)
      source("make batch file.R")
      # makebatchfile("Rice",inputdata)
      makebatchfile(crop="Wheat",inputdata,"DSSBatch.v46")
      system("c:/DSSAT46/DSCSM046.exe  B E:/NSGAII-DSSAT/DSSBatch.v46 ")
      summ<-readLines("Summary.OUT")
      head(summ)
      summ
      summary(summ)
      first=grep("@",summ)
      Treatmentname=substr(summ,4,6)
      
      outname=unlist(strsplit(summ[4],"\\s+"))
      DailyResult=data.frame(matrix(nrow = 0,ncol =length(outname)+2 ))
      colnames(DailyResult)=paste0(outname)
      summ[1:3]
      
      Treatment1=summ[first[1]:109]
      
      Treatment1[1]=gsub("#","_",Treatment1[1])
      
      sumtext=read.table(textConnection(Treatment1[2:length(Treatment1)]),header = FALSE,
                         stringsAsFactors = FALSE)
      
      name=read.table(textConnection(as.character(Treatment1[1])),header = FALSE,
                      stringsAsFactors = FALSE)
      
      colnames(sumtext)=name[1:82]
      
      sumtext$Treatment=Treatmentname[1]
      sumtext$TreatmentNO=1
      
      DailyResult=rbind(DailyResult,sumtext)
      head(DailyResult)
      write.csv(DailyResult,"results.csv")
      SUMMARY=read.csv("results.csv", header=T, na.strings=c("NA"))
      SUMMARY$DWAP
      SUMMARY$IR_M
      SUMMARY$NFXM
      OffFunValue=matrix(0,ncol = 2,nrow = 105)
      for (i in 1:M) {
        for (j in 1:pop) {
          if(i==1){
            OffFunValue[j,i]=abs(SUMMARY$DWAP[j]-20000)
          }
          if(i==2){
            OffFunValue[j,i]=SUMMARY$IR_M[j]
          }
        }
      }
      #°Ñ¸¸´úºÍ×Ó´ú½áºÏ£¬ÐÎ³É2*pop´óÐ¡µÄcombine_poulation
      combine_poulation=matrix(0,nrow = 2*pop,ncol = 3)
      combine_poulation[1:pop,]=Population
      combine_poulation[(pop+1):(2*pop),]=Offspring
      #°ÑÄ¿±êº¯ÊýÖµÒ²½áºÏ£¬ÐÎ³Écombine_functionvalue
      combine_functionvalue=matrix(0,nrow = 2*pop,ncol = 2)
      combine_functionvalue[1:pop,]=FunctionValue
      combine_functionvalue[(pop+1):(2*pop),]=OffFunValue
      #½øÐÐ¿ìËÙ·ÇÖ§ÅäÅÅÐò
      source("G:/R´úÂë/NSGAII-DSSAT/non_domination_sort.R")
      cc=non_domination_sort(combine_functionvalue)
      #½øÐÐÓµ¼·¾àÀëÅÅÐò
      source("G:/R´úÂë/NSGAII-DSSAT/crowding_distance_sort.R")
      comine_end=crowding_distance_sort(cc[[2]],combine_poulation,cc[[1]],pop)
      #²úÉú¾«Ó¢¸öÌå
      print(comine_end)
      source("G:/R´úÂë/NSGAII-DSSAT/elitism.R")
      elitism=elitism(cc[[2]],comine_end,pop)
      print(elitism)
      FunctionValue=elitism[1:pop,4:5]  
      Population=elitism[1:pop,1:3]
      index=matrix(ff,ncol = 1,nrow = 105)
      Population_end=cbind(elitism[,1:5],index)
      #¸üÐÂPÖÐµÄ¸öÌå
      # plot(FunctionValue[,2],FunctionValue[,1])
      print(ff)
      print(Gene)
    }
  }
  #ÕâÒ»²½Ê®·ÖµÄÖØÒª£¬ÒòÎªÎÒÊÇ°ÑËùÓÐµÄ·ÇÖ§Åä½â·ÅÔÚÒ»Æð£¬ËùÒÔÕâÒª¾Í±£Ö¤ÁËÎÒÃÇµÄ×îÖÕµÄÕûÌåÅÁÀÛÍÐ½âÊÇµÚÒ»µÈ¼¶µÄ·ÇÖ§Åä
  
  source("G:/R´úÂë/NSGAII-DSSAT/non_domination_sort.R")
  cc=non_domination_sort(Population_fina[,4:5])
  #ÏÂÃæµÄcc[[2]][[1]]±íÃ÷µÄÊÇ°ÑµÚÒ»²ãµÄ·ÇÖ§Åä½âÑ¡³öÀ´
  Population_fina=Population_fina[cc[[2]][[1]],]
  write.csv(Population_fina,"golbe.csv")
  chanliang= 20000-Population_fina[,4]
  qqq=which(chanliang>5000)
  Population_fina[wuguan:(wuguan+104),]= Population_fina[qqq,]
  write.csv(Population_fina,"shaixuan.csv")
  return(0)
}
