# Supplementary material for: Precision agriculture management based on a surrogate model assisted multiobjective algorithmic framework
Source: Sci Rep. 2023 Jan 20;13:1142. doi: 10.1038/s41598-023-27990-w (PMC9860027; doi:10.1038/s41598-023-27990-w)
Supplement: Supplementary file 1 — Supplementary Information. [file 41598_2023_27990_MOESM1_ESM.zip › Supplementary material/Experimental code/cross_mutation_RBF.R]

cross_mutation_RBF<-function(Population){
  pc=1#½»²æ¸ÅÂÊ
  pm=0.5#±äÒì¸ÅÂÊ
  yita1=2#Ä£Äâ¶þ½øÖÆ½»²æ²ÎÊý
  yita2=5#¶àÏîÊ½±äÒì²ÎÊý
  pop=nrow(Population)
  x_num=ncol(Population)
  souyin=1#Õâ¸ö¶«Î÷ÊÇÎªÁËÒ»»á´æ´¢½»²æ±äÒìºóµÄ½â
  Offspring=matrix(0,nrow=2*pop,ncol = x_num)
  for (i in 1:pop) {
    #Ä£Äâ¶þ½øÖÆ½»²æ
    #³õÊ¼»¯×Ó´úÖÖÈº
    #Ëæ»ú´Ó¸¸´úÖÐÑ¡È¡Á½¸ö¸öÌå
    qudia=sample(105,4)
    parent_1=qudia[1]
    if(parent_1<1){
      parent_1=1
    }
    parent_2=qudia[2]
    if(parent_2<1){
      parent_2=1
    }
    # parent_3=qudia[3]
    # if(parent_3<1){
    #   parent_3=1
    # }
    # parent_4=qudia[4]
    # if(parent_4<1){
    #   parent_4=1
    # }
    # parent_5=floor(pop*runif(1))
    # if(parent_5<1){
    #   parent_5=1
    # }
    # parent_6=floor(pop*runif(1))
    # if(parent_6<1){
    #   parent_6=1
    # }
    # parent_7=floor(pop*runif(1))
    # if(parent_7<1){
    #   parent_7=1
    # }
    # parent_8=floor(pop*runif(1))
    # if(parent_8<1){
    #   parent_8=1
    # }
    # parent_9=floor(pop*runif(1))
    # if(parent_9<1){
    #   parent_9=1
    # }
    # parent_10=floor(pop*runif(1))
    # if(parent_10<1){
    #   parent_10=1
    # }
    
    Population_parent_1=Population[parent_1,]
    Population_parent_2=Population[parent_2,]
    # Population_parent_3=Population[parent_3,]
    # Population_parent_4=Population[parent_4,]
    # Population_parent_5=Population[parent_5,]
    # Population_parent_6=Population[parent_6,]
    # Population_parent_7=Population[parent_7,]
    # Population_parent_8=Population[parent_8,]
    # Population_parent_9=Population[parent_9,]
    # Population_parent_10=Population[parent_10,]
    off_1=Population_parent_1
    off_2=Population_parent_2
    # off_3=Population_parent_3
    # off_4=Population_parent_4
    # off_5=Population_parent_5
    # off_6=Population_parent_6
    # off_7=Population_parent_7
    # off_8=Population_parent_8
    # off_9=Population_parent_9
    # off_10=Population_parent_10
    if(runif(1)<pc){
      #½øÐÐÄ£Äâ¶þ½øÖÆ½»²æ
      u1=matrix(0,nrow = 1,ncol = x_num)
      gama=matrix(0,nrow = 1,ncol = x_num)
      for (j in 1:x_num) {
        u1[j]=runif(1)
        if(u1[j]<0.5){
          gama[j]=(2*u1[j])^(1/(yita1+1))
        }else{
          gama[j]=(1/(2*(1-u1[j])))^(1/(yita1+1))
        }
        off_1[j]=floor(0.5*((1+gama[j])*Population_parent_1[j]+(1-gama[j])*Population_parent_2[j]))
        off_2[j]=floor(0.5*((1-gama[j])*Population_parent_1[j]+(1+gama[j])*Population_parent_2[j]))
        #Ô½½ç´¦Àí
        if(off_1[j]>150){
          off_1[j]=150
        }else if(off_1[j]<0){
          off_1[j]=0
        }
        if(off_2[j]>150){
          off_2[j]=150
        }else if(off_2[j]<0){
          off_2[j]=0
        }
      }
    }
    # if(runif(1)<pc){
    #   #½øÐÐÄ£Äâ¶þ½øÖÆ½»²æ
    #   u1=matrix(0,nrow = 1,ncol = x_num)
    #   gama=matrix(0,nrow = 1,ncol = x_num)
    #   for (j in 1:x_num) {
    #     u1[j]=runif(1)
    #     if(u1[j]<0.5){
    #       gama[j]=(2*u1[j])^(1/(yita1+1))
    #     }else{
    #       gama[j]=(1/(2*(1-u1[j])))^(1/(yita1+1))
    #     }
    #     off_3[j]=floor(0.5*((1+gama[j])*Population_parent_3[j]+(1-gama[j])*Population_parent_4[j]))
    #     off_4[j]=floor(0.5*((1-gama[j])*Population_parent_3[j]+(1+gama[j])*Population_parent_4[j]))
    #     #Ô½½ç´¦Àí
    #     if(off_3[j]>150){
    #       off_3[j]=150
    #     }else if(off_3[j]<0){
    #       off_3[j]=0
    #     }
    #     if(off_4[j]>150){
    #       off_4[j]=150
    #     }else if(off_4[j]<0){
    #       off_4[j]=0
    #     }
    #   }
    # }
    # if(runif(1)<pc){
    #   #½øÐÐÄ£Äâ¶þ½øÖÆ½»²æ
    #   u1=matrix(0,nrow = 1,ncol = x_num)
    #   gama=matrix(0,nrow = 1,ncol = x_num)
    #   for (j in 1:x_num) {
    #     u1[j]=runif(1)
    #     if(u1[j]<0.5){
    #       gama[j]=(2*u1[j])^(1/(yita1+1))
    #     }else{
    #       gama[j]=(1/(2*(1-u1[j])))^(1/(yita1+1))
    #     }
    #     off_5[j]=floor(0.5*((1+gama[j])*Population_parent_5[j]+(1-gama[j])*Population_parent_6[j]))
    #     off_6[j]=floor(0.5*((1-gama[j])*Population_parent_5[j]+(1+gama[j])*Population_parent_6[j]))
    #     #Ô½½ç´¦Àí
    #     if(off_5[j]>150){
    #       off_5[j]=150
    #     }else if(off_5[j]<0){
    #       off_5[j]=0
    #     }
    #     if(off_6[j]>150){
    #       off_6[j]=150
    #     }else if(off_6[j]<0){
    #       off_6[j]=0
    #     }
    #   }
    # }
    if(runif(1)<pm){
      u2=matrix(0,nrow = 1,ncol = x_num)
      delta=matrix(0,nrow = 1,ncol = x_num)
      for (j in 1:x_num) {
        u2[j]=runif(1)
        if(u2[j]<0.5){
          delta[j]=floor(10*(2*u2[j])^(1/(yita2+1))-1)
        }else{
          delta[j]=floor(10*(1-(2*(1-u2[j]))^(1/(yita2+1))))
        }
        off_1[j]=off_1[j]+delta[j]

        #Ô½½ç´¦Àí
        if(off_1[j]>150){
          off_1[j]=150
        }else if(off_1[j]<0){
          off_1[j]=0
        }
      }
    }
    if(runif(1)<pm){
      u2=matrix(0,nrow = 1,ncol = x_num)
      delta=matrix(0,nrow = 1,ncol = x_num)
      for (j in 1:x_num) {
        u2[j]=runif(1)
        if(u2[j]<0.5){
          delta[j]=floor(5*(2*u2[j])^(1/(yita2+1))-1)
        }else{
          delta[j]=floor(5*(1-(2*(1-u2[j]))^(1/(yita2+1))))
        }
        off_2[j]=off_2[j]+delta[j]
        #Ô½½ç´¦Àí
        if(off_2[j]>150){
          off_2[j]=150
        }else if(off_2[j]<0){
          off_2[j]=0
        }
      }
    }
    # if(runif(1)<pm){
    #   u2=matrix(0,nrow = 1,ncol = x_num)
    #   delta=matrix(0,nrow = 1,ncol = x_num)
    #   for (j in 1:x_num) {
    #     u2[j]=runif(1)
    #     if(u2[j]<0.5){
    #       delta[j]=floor(20*(2*u2[j])^(1/(yita2+1))-1)
    #     }else{
    #       delta[j]=floor(20*(1-(2*(1-u2[j]))^(1/(yita2+1))))
    #     }
    #     if(runif(1)<0.5){
    #       off_3[j]=off_3[j]+delta[j]
    #     }else{
    #       off_3[j]=floor(off_3[j]-0.5*delta[j]) 
    #     }
    #     #Ô½½ç´¦Àí
    #     if(off_3[j]>150){
    #       off_3[j]=150
    #     }else if(off_3[j]<0){
    #       off_3[j]=0
    #     }
    #   }
    # }
    # if(runif(1)<pm){
    #   u2=matrix(0,nrow = 1,ncol = x_num)
    #   delta=matrix(0,nrow = 1,ncol = x_num)
    #   for (j in 1:x_num) {
    #     u2[j]=runif(1)
    #     if(u2[j]<0.5){
    #       delta[j]=floor(15*(2*u2[j])^(1/(yita2+1))-1)
    #     }else{
    #       delta[j]=floor(15*(1-(2*(1-u2[j]))^(1/(yita2+1))))
    #     }
    #     off_4[j]=off_4[j]+delta[j]
    #     #Ô½½ç´¦Àí
    #     if(off_4[j]>150){
    #       off_4[j]=150
    #     }else if(off_4[j]<0){
    #       off_4[j]=0
    #     }
    #   }
    # }
    # if(runif(1)<pm){
    #   u2=matrix(0,nrow = 1,ncol = x_num)
    #   delta=matrix(0,nrow = 1,ncol = x_num)
    #   for (j in 1:x_num) {
    #     u2[j]=runif(1)
    #     if(u2[j]<0.5){
    #       delta[j]=floor(75*(2*u2[j])^(1/(yita2+1))-1)
    #     }else{
    #       delta[j]=floor(75*(1-(2*(1-u2[j]))^(1/(yita2+1))))
    #     }
    #     if(runif(1)<0.5){
    #       off_5[j]=off_5[j]+delta[j]
    #     }else{
    #       off_5[j]=off_5[j]-0.1*delta[j]
    #     }
    #     #Ô½½ç´¦Àí
    #     if(off_5[j]>150){
    #       off_5[j]=150
    #     }else if(off_5[j]<0){
    #       off_5[j]=0
    #     }
    #   }
    # }
    # if(runif(1)<pm){
    #   u2=matrix(0,nrow = 1,ncol = x_num)
    #   delta=matrix(0,nrow = 1,ncol = x_num)
    #   for (j in 1:x_num) {
    #     u2[j]=runif(1)
    #     if(u2[j]<0.5){
    #       delta[j]=floor(90*(2*u2[j])^(1/(yita2+1))-1)
    #     }else{
    #       delta[j]=floor(90*(1-(2*(1-u2[j]))^(1/(yita2+1))))
    #     }
    #     off_6[j]=off_6[j]+delta[j]
    #     #Ô½½ç´¦Àí
    #     if(off_6[j]>150){
    #       off_6[j]=150
    #     }else if(off_6[j]<0){
    #       off_6[j]=0
    #     }
    #   }
    # }
    Offspring[souyin,] =off_1
    Offspring[(souyin+1),] =off_2
    # Offspring[(souyin+2),] =off_3
    # Offspring[(souyin+3),] =off_4
    # Offspring[(souyin+4),] =off_5
    # Offspring[(souyin+5),] =off_6
    souyin=souyin+2
  }
  a=sample((1:(2*pop)),105)
  Offspring=Offspring[a,]
  return(Offspring)
}
