# Supplementary material for: Precision agriculture management based on a surrogate model assisted multiobjective algorithmic framework
Source: Sci Rep. 2023 Jan 20;13:1142. doi: 10.1038/s41598-023-27990-w (PMC9860027; doi:10.1038/s41598-023-27990-w)
Supplement: Supplementary file 1 — Supplementary Information. [file 41598_2023_27990_MOESM1_ESM.zip › Supplementary material/Experimental code/crowding_distance_sort.R]

crowding_distance_sort<-function(f,combine_poulation,combine_functionvalue_1,N){
  ##¼ÆËãÓµ¼·¶È
  #Ê×ÏÈ°ÑÄ¿±êº¯ÊýºÍÖÖÈº½áºÏÔÚÒ»Æð
  pop<-nrow(combine_poulation)
  x_num<-ncol(combine_poulation)
  f_num<-ncol(combine_functionvalue_1)#ÕâÀïÆäÊµ²»ÊÇÄ¿±êÊý£¬ÕâÀïÊµ¼ÊÉÏÊÇM+1
  comine_all<-matrix(0,pop,x_num+f_num)
  comine_all[,1:x_num]<-combine_poulation
  comine_all[,(x_num+1):(x_num+f_num)]<-combine_functionvalue_1[,1:f_num]
  index<-order(comine_all[,x_num+f_num])
  mm1<-ncol(comine_all)
  comine_all_sort<-comine_all[index,]
  comine_end<-matrix(0,pop,mm1+1)#Õâ¸öÊÇÓÃÀ´´æ´¢×îºó½á¹ûµÄ
  #ÏÂÃæ¾ÍÊÇ¼ÆËãÃ¿¸öµÈ¼¶¸öÌåµÄÓµ¼·¶È
  current_index <- 0
  #½øÈëÑ­»·£¬¿ªÊ¼¼ÆËã¾àÀë
  for (rank in 1:(length(f)-1)) {#ÖÁÓÚÕâÀïÎªÉ¶Òª¼õ1£¬ÒòÎª¼ÆËãfµÄÑ­»·Ê±¶àÁËÒ»´Î¿Õ
    #Óµ¼·¶È³õÊ¼»¯Îª0
    
   # y<-matrix(0,length(f[[rank]]),mm1)
    y<-matrix(0,length(f[[rank]]),(mm1+f_num-1))
    previous_index<-current_index + 1
    current_index<-current_index +length(f[[rank]])
    y[,1:mm1]<-comine_all_sort[previous_index:current_index,]
    #ÏÂÃæÇ¶Ì×ÏÂÒ»²ãÑ­»·
    # previous_index<-current_index + 1
    # current_index<-current_index +length(f[[rank]])
    y_sort<-matrix(0,length(f[[rank]]),(mm1+f_num-1))
    # t<-matrix(0,length(f[[rank]]),(mm1+f_num-1))
    # t[,1:mm1]<-y
    for (i in 1:(f_num-1)) {
      #options(digits = 4)
      index_objective<-order(y[,x_num+i])####################################
      y_sort<-y[index_objective,]######################################
      #ÕâÀï¼ÇfmaxÎª×î´óÖµ£¬fminÎª×îÐ¡Öµ
      fmin<-y[index_objective[1],x_num+i]
      fmax<-y[index_objective[length(index_objective)],x_num+i]
      #¶ÔÁ½¸ö±ß½çµÄÖµÉèÖÃÎªInf
      if(length(index_objective)>2){
         y[index_objective[1],mm1+i]<-Inf
         y[index_objective[length(index_objective)],mm1+i]<-Inf
         for (j in 2:(length(index_objective)-1)) {
          pre_f<-y_sort[j-1,x_num+i]
          next_f<-y_sort[j+1,x_num+i]
          if(fmax==fmin){
            y[index_objective[j] ,mm1+i]<-Inf
          }else{
            y[index_objective[j],mm1+i]<-(next_f-pre_f)/(fmax-fmin)
          }
         } 
      }else{
        y[index_objective[1],mm1+i]<-Inf
        y[index_objective[length(index_objective)],mm1+i]<-Inf
      }
     
      
    }
    #¶à¸öÄ¿±êº¯ÊýÓµ¼·¶ÈÇóºÍ
    nd<-matrix(0,length(f[[rank]]),f_num-1)
    nd[,1:f_num-1]<-y[,(mm1+1):(mm1+f_num-1)]
    for (i in 2:(f_num-1)) {
      nd[,1]<-nd[,1]+nd[,i]
    }
   
    #±£ÁôµÚ¶þÁÐµÄÓµ¼·¶È
    
     y[,mm1+1]<-nd[,1]
     y<-y[,1:(mm1+1)]
     # uu<-sort(pp[,mm1+1],decreasing=TRUE)
     # t<-pp[uu,]
     comine_end[previous_index:current_index,]<-y
     #elitism<-comine_end[1:N,]
  }
  return(comine_end)
  }
