# Supplementary material for: Precision agriculture management based on a surrogate model assisted multiobjective algorithmic framework
Source: Sci Rep. 2023 Jan 20;13:1142. doi: 10.1038/s41598-023-27990-w (PMC9860027; doi:10.1038/s41598-023-27990-w)
Supplement: Supplementary file 1 — Supplementary Information. [file 41598_2023_27990_MOESM1_ESM.zip › Supplementary material/Experimental code/elitism.R]

elitism=function(f,comine_end,N){
  mm1=ncol(comine_end)
  prev_index=0
  current_index=0
  elitism=matrix(0,N,mm1)
  for (rank in 1:(length(f)-1)) {
    current_index=current_index+length(f[[rank]])
    # print(11111111111)
    # print(length(f[[rank]]))
    # print(current_index)
    if(current_index>=N){
      remain_N=N-prev_index
      temp_hh=comine_end[(prev_index+1):current_index,]
      # print(temp_hh)
      # print(mm1)
      # print(prev_index+1)
      # print(current_index)
      # print(remain_N)
      # print(N)
      if(current_index==N){
        elitism[(prev_index+1):current_index,]<-temp_hh
      }else{
        index_uu=order(temp_hh[,mm1],decreasing = TRUE)
        print(index_uu)
        temp_hh=temp_hh[index_uu,]
        elitism[(prev_index+1):(prev_index+remain_N),]<-temp_hh[1:remain_N,]
      }
      
      # for (j in 1:remain_N) {
      #   elitism[prev_index+j,]<-temp_hh[index_uu[j],]
      # }
      return(elitism) 
      break
    }
    if(current_index<N){
      elitism[(prev_index+1):current_index,]=comine_end[(prev_index+1):current_index,]
    }
    # else(current_index==N){
    #   elitism[(prev_index+1):current_index,]=comine_end[(prev_index+1):current_index,]
    #   return(elitism)
    #   break
    # }
    prev_index = current_index
  }
}
