# Supplementary material for: Precision agriculture management based on a surrogate model assisted multiobjective algorithmic framework
Source: Sci Rep. 2023 Jan 20;13:1142. doi: 10.1038/s41598-023-27990-w (PMC9860027; doi:10.1038/s41598-023-27990-w)
Supplement: Supplementary file 1 — Supplementary Information. [file 41598_2023_27990_MOESM1_ESM.zip › Supplementary material/Experimental code/gudiriqi_施肥_II_DSSAT.R]

NSGAII<-function(M){
  #²ÎÊýÉè¶¨
  Gen=50#µü´ú´ÎÊý
  pop=105#ÖÖÈº´óÐ¡
  ptm=proc.time()
      #³õÊ¼»¯ÖÖÈº
      Population=matrix(0,ncol =6 ,nrow = pop)
      # Population_irrigation=matrix(runif(pop*8) ,ncol = 8,nrow = pop)
      Population_irrigation=matrix(floor(150*runif(pop*3)) ,ncol = 3,nrow = pop)#ÕâÀïÃæÆäÊµÓÐÒ»µãÐ¡ÎÊÌâ£¬ÄÇ¾ÍÊÇ¾ö²ß±äÁ¿¹Ì¶¨ÊÇ8
      Population_Fertilizers=matrix(floor(150*runif(pop*3)) ,ncol = 3,nrow = pop)
      Population[,1:3]=Population_irrigation
      Population[,4:6]=Population_Fertilizers
      #¼ÆËãÄ¿±êº¯ÊýÖµ
      setwd("E:\\NSGAII-DSSAT")
      inputxlsx='test.xlsx'
      library(openxlsx)
      treatment=read.xlsx(inputxlsx,sheet = 'Treatment',startRow = 4)
      simulation=read.xlsx(inputxlsx,sheet = 'Simulation',startRow = 4)
      irrigation=read.xlsx(inputxlsx,sheet = 'Irrigation',startRow = 4)
      fer=read.xlsx(inputxlsx,sheet = 'Fertilizers',startRow = 4)
      initial=read.xlsx(inputxlsx,sheet = 'Initial Conditions',startRow = 3)
      addition=read.xlsx(inputxlsx,sheet = 'Addition',startRow = 4)
      soilanalysis=read.xlsx(inputxlsx,sheet = 'Soilanalysis',startRow = 4)
      envir=read.xlsx(inputxlsx,sheet = 'Environment',startRow = 4)
      tillage =read.xlsx(inputxlsx,sheet = 'Tillage',startRow = 4)
      harvest =read.xlsx(inputxlsx,sheet = 'Harvest',startRow = 4)
      #ÕâÊÇ¹ØÓÚ¹à¸ÈÁ¿µÄÒ»¸ö²Ù×÷
      for (i in 1:105) {
        for (j in 1:3) {
          k=(i-1)*3+j
          irrigation$IRVAL[k]=Population[i,j]
        }
      }
      #ÕâÊÇÊ©·ÊÁ¿µÄÒ»¸ö²Ù×÷
      for (i in 1:105) {
        for (j in 1:3) {
          k=(i-1)*3+j
          fer$FAMN[k] =Population_Fertilizers[i,j]
        }
      }
      
      sheets = list(" T" =  treatment,"Addition" = addition,"Initial Conditions" =initial ,"Irrigation" =irrigation ,
                    "Fertilizers" = fer, "Simulation" = simulation,"Soilanalysis" =soilanalysis,
                    "Environment" =envir ,"Tillage" = tillage,"Harvest" =
                      harvest)
      write.xlsx(sheets,"test1.xlsx")
      source("write dssat file.R")
      inputxlsx='test1.xlsx'
      inputdata=Preparedata(inputxlsx,IR_FER_all = F)
      make_xbuid(inputdata,overwrite = T)
      source("make batch file.R")
      # makebatchfile("Rice",inputdata)
      makebatchfile(crop="Wheat",inputdata,"DSSBatch.v46")
      system("c:/DSSAT46/DSCSM046.exe B E:/NSGAII-DSSAT/DSSBatch.v46")
      summ<-readLines("Summary.OUT")
      head(summ)
      summ
      summary(summ)
      first=grep("@",summ)
      Treatmentname=substr(summ,4,6)
      
      outname=unlist(strsplit(summ[4],"\\s+"))
      DailyResult=data.frame(matrix(nrow = 0,ncol =length(outname)+2 ))
      colnames(DailyResult)=paste0(outname)
      summ[1:3]
      
      Treatment1=summ[first[1]:109]
      
      Treatment1[1]=gsub("#","_",Treatment1[1])
      
      sumtext=read.table(textConnection(Treatment1[2:length(Treatment1)]),header = FALSE,
                         stringsAsFactors = FALSE)
      
      name=read.table(textConnection(as.character(Treatment1[1])),header = FALSE,
                      stringsAsFactors = FALSE)
      
      colnames(sumtext)=name[2:83]
      
      sumtext$Treatment=Treatmentname[1]
      sumtext$TreatmentNO=1
      
      DailyResult=rbind(DailyResult,sumtext)
      head(DailyResult)
      write.csv(DailyResult,"results.csv")
      SUMMARY=read.csv("results.csv", header=T, na.strings=c("NA"))
      SUMMARY$HWAM
      SUMMARY$IRCM
      #¸øFunctionValue¸³Öµ
      FunctionValue=matrix(0,ncol = 3,nrow = 105)
      for (i in 1:(M-1)) {
        for (j in 1:pop) {
          if(i==1){
            FunctionValue[j,i]=abs(SUMMARY$HWAM[j]-10000)
          }
          if(i==2){
            FunctionValue[j,i]=SUMMARY$IRCM[j]
         }
        }
      }
      FunctionValue[,M]=Population[,4]+Population[,5]+Population[,6]
      # library(rgl)
      # plot3d(FunctionValue[,2],FunctionValue[,3],FunctionValue[,1],col = "red",size = 5)
      # #ÎÒÃÇ¶Ô×îºóµÄÈ«¾Ö×îÓÐ½â×ö³öÒ»¸öÑ¡Ôñ 
      
      for (Gene in 1:Gen) {
        
        source("G:/R´úÂë/NSGAII-DSSAT/cross_mutation.R")
        Offspring=cross_mutation(Population)#ÕâÒ»²½ÊÇ½»²æ±äÒì²úÉú×Ó´úQ
        setwd("E:\\NSGAII-DSSAT")
        #²úÉúÄ¿±êº¯ÊýÖµ
        inputxlsx='test.xlsx'
        library(openxlsx)
        treatment=read.xlsx(inputxlsx,sheet = 'Treatment',startRow = 4)
        simulation=read.xlsx(inputxlsx,sheet = 'Simulation',startRow = 4)
        irrigation=read.xlsx(inputxlsx,sheet = 'Irrigation',startRow = 4)
        fer=read.xlsx(inputxlsx,sheet = 'Fertilizers',startRow = 4)
        initial=read.xlsx(inputxlsx,sheet = 'Initial Conditions',startRow = 3)
        addition=read.xlsx(inputxlsx,sheet = 'Addition',startRow = 4)
        soilanalysis=read.xlsx(inputxlsx,sheet = 'Soilanalysis',startRow = 4)
        envir=read.xlsx(inputxlsx,sheet = 'Environment',startRow = 4)
        tillage =read.xlsx(inputxlsx,sheet = 'Tillage',startRow = 4)
        harvest =read.xlsx(inputxlsx,sheet = 'Harvest',startRow = 4)
        for (i in 1:105) {
          for (j in 1:3) {
            k=(i-1)*3+j
            irrigation$IRVAL[k]=Offspring[i,j]
          }
        }
        for (i in 1:105) {
          for (j in 4:6) {
            k=(i-1)*3+(j-3)
            fer$FAMN[k] =Offspring[i,j]
          }
        }
        sheets = list(" T" =  treatment,"Addition" = addition,"Initial Conditions" =initial ,"Irrigation" =irrigation ,
                      "Fertilizers" = fer, "Simulation" = simulation,"Soilanalysis" =soilanalysis,
                      "Environment" =envir ,"Tillage" = tillage,"Harvest" =harvest)
        write.xlsx(sheets,"test1.xlsx")
        source("write dssat file.R")
        inputxlsx='test1.xlsx'
        inputdata=Preparedata(inputxlsx,IR_FER_all = F)
        make_xbuid(inputdata,overwrite = T)
        source("make batch file.R")
        # makebatchfile("Rice",inputdata)
        makebatchfile(crop="Wheat",inputdata,"DSSBatch.v46")
        system("c:/DSSAT46/DSCSM046.exe  B E:/NSGAII-DSSAT/DSSBatch.v46 ")
        summ<-readLines("Summary.OUT")
        head(summ)
        summ
        summary(summ)
        first=grep("@",summ)
        Treatmentname=substr(summ,4,6)
        
        outname=unlist(strsplit(summ[4],"\\s+"))
        DailyResult=data.frame(matrix(nrow = 0,ncol =length(outname)+2 ))
        colnames(DailyResult)=paste0(outname)
        summ[1:3]
        
        Treatment1=summ[first[1]:109]
        
        Treatment1[1]=gsub("#","_",Treatment1[1])
        
        sumtext=read.table(textConnection(Treatment1[2:length(Treatment1)]),header = FALSE,
                           stringsAsFactors = FALSE)
        
        name=read.table(textConnection(as.character(Treatment1[1])),header = FALSE,
                        stringsAsFactors = FALSE)
        
        colnames(sumtext)=name[2:83]
        
        sumtext$Treatment=Treatmentname[1]
        sumtext$TreatmentNO=1
        
        DailyResult=rbind(DailyResult,sumtext)
        head(DailyResult)
        write.csv(DailyResult,"results.csv")
        SUMMARY=read.csv("results.csv", header=T, na.strings=c("NA"))
        SUMMARY$HWAM
        SUMMARY$IRCM
        #¸øOffFunValue¸³Öµ
        OffFunValue=matrix(0,ncol = 3,nrow = 105)
        for (i in 1:(M-1)) {
          for (j in 1:pop) {
            if(i==1){
              OffFunValue[j,i]=abs(SUMMARY$HWAM[j]-10000)
            }
            if(i==2){
              OffFunValue[j,i]=SUMMARY$IRCM[j]
            }
          }
        }
        OffFunValue[,M]=Offspring[,4]+Offspring[,5]+Offspring[,6]
        #°Ñ¸¸´úºÍ×Ó´ú½áºÏ£¬ÐÎ³É2*pop´óÐ¡µÄcombine_poulation
        combine_poulation=matrix(0,nrow = 2*pop,ncol = 6)
        combine_poulation[1:pop,]=Population
        combine_poulation[(pop+1):(2*pop),]=Offspring
        #°ÑÄ¿±êº¯ÊýÖµÒ²½áºÏ£¬ÐÎ³Écombine_functionvalue
        combine_functionvalue=matrix(0,nrow = 2*pop,ncol = 3)
        combine_functionvalue[1:pop,]=FunctionValue
        combine_functionvalue[(pop+1):(2*pop),]=OffFunValue
        #½øÐÐ¿ìËÙ·ÇÖ§ÅäÅÅÐò
        source("G:/R´úÂë/NSGAII-DSSAT/non_domination_sort.R")
        cc=non_domination_sort(combine_functionvalue)
        #½øÐÐÓµ¼·¾àÀëÅÅÐò
        source("G:/R´úÂë/NSGAII-DSSAT/crowding_distance_sort.R")
        comine_end=crowding_distance_sort(cc[[2]],combine_poulation,cc[[1]],pop)
        #²úÉú¾«Ó¢¸öÌå
        source("G:/R´úÂë/NSGAII-DSSAT/elitism.R")
        elitism=elitism(cc[[2]],comine_end,pop)
        FunctionValue=elitism[,7:9]  
        Population=elitism[,1:6]
        #  xiong <- function(x,y){#Õâ¸öÊÇÈÃº¯Êý¿ÉÒÔ·µ»ØºÜ¶àÖµµÄ·½·¨
        #    z = x+y
        #    mat = matrix(1,x,y)
        #    out = list(z,mat)
        #    return(out)
        #  }
        # 
        #  tt = xiong(3,4)
        # tt[2]
        #  tt[[2]][1]
        
        #¸üÐÂPÖÐµÄ¸öÌå
        #plot3d(FunctionValue[,2],FunctionValue[,3],FunctionValue[,1])
      }
      time=proc.time()-ptm
      print(time)
      elitism[,7]= 10000-elitism[,7]
      write.csv(elitism[,1:9],"¹à¸ÈÊ©·Ê¹Ì¶¨ÈÕÆÚ.csv")
      c=matrix(0,3,1)
      c[1,]=max(elitism[,7])
      c[2,]=elitism[floor(104*runif(1)+1),7]
      c[3,]=min(elitism[,7])
      eta=0.5
      pos_vector=vector()
     #ÏÂÃæÎÒÃÇ¿ªÊ±¾ÛÀà
      for (n in 1:105) {
         x=elitism[n,7]  #ÕâÒ»ÐÐµÄÒâË¼ÏÔÈ»ÈçÉÏ£¬ÊÇÉ¾³ýÁËµÚÈýÀà£¬±ä³ÉÁË3000*2µÄ¾ØÕó£¬µ«ÊÇÎÒÃÇÈ¡µÃÊÇÆäÖÐµÄµÚnÐÐ
        #c1 <- vector(mode='numeric',length=10)
        eu_dist=vector()      #vectorÊÇÒ»¸ö´æ´¢ÏòÁ¿µÄÒ»¸ö¶«Î÷£¬¿ÉÒÔÓÃÀ´´æ´¢ÏòÁ¿
        #ºÃ°É£¬ÕâÀïÊµ¼ÊÉÏ¾ÍÊÇ´´½¨ÁËÒ»¸ö¿Õ°×µÄÏòÁ¿£¬ÎÒÃÇ¿ÉÒÔÂýÂýµÄÍùÀïÃæ¼ÓÏòÏëÒªµÄÖµ
        #Í¨¹ýÏÂÃæµÄÑ­»·¿ÉÒÔ°Ñ
        for(i in 1:3)
        {
          eu_dist[i]=abs(x-c[i,]) #ÕâÀïµÄeu_distÊµ¼ÊÉÏ¾ÍÊÇÓÃËùÓÐµÄ²âÊÔÊýºÍÖÐÐÄµãÏà¼õ
        }
        eu_min_value=min(eu_dist)#ÕâÒ»²½Êµ¼ÊÉÏÊÇÇó³öÁË×îÐ¡µÄ¾àÀë
        eu_min_pos=order(eu_dist)[1]#ÕâÒ»²½ÊÇÕÒ³öeu_distµÄÏÂ±ê
        c[eu_min_pos,]=c[eu_min_pos,]+eta*(x-c[eu_min_pos,])
        pos_vector[n]=eu_min_pos
        n=n+1
      }
       length(which(pos_vector==1)) 
       length(which(pos_vector==2)) 
       length(which(pos_vector==3)) 
       
    
  print(pos_vector)
  return(0)
  # write.csv(Population,"Population.csv")
  # write.csv(FunctionValue,"FunctionValue.csv")
  # 
  #write.xlsx(irrigation,inputxlsx,sheet = 'Irrigation',startRow = 4)
}
