# Supplementary material for: Precision agriculture management based on a surrogate model assisted multiobjective algorithmic framework
Source: Sci Rep. 2023 Jan 20;13:1142. doi: 10.1038/s41598-023-27990-w (PMC9860027; doi:10.1038/s41598-023-27990-w)
Supplement: Supplementary file 1 — Supplementary Information. [file 41598_2023_27990_MOESM1_ESM.zip › Supplementary material/Experimental code/main x function.R]

######################################################################################################################
########################## Xfile function translated from DSSAT by Liujun Xiao in UF 201708############################
######################################################################################################################

library(stringr)
####advance 10day
# x='2014012'
# day=10

Advanceday=function(x,day)
{
  day=as.numeric(day)
  if(as.numeric(substr(x,5,7))-day<=0)
  {
    x=paste0(as.numeric(substr(x,1,4))-1,sprintf('%03.0f',as.numeric(substr(x,5,7))+365-day))
  }else{x=paste0(substr(x,1,4),sprintf('%03.0f',as.numeric(substr(x,5,7))-day))}
  return(x)
}


###delay day
# x='2014360'
# day=10

Delayday=function(x,day)
{
  day=as.numeric(day)
  if(!is.na(x) || x!=-99)
  {
      if(as.numeric(substr(x,5,7))+day>=365)
    {
      x=paste0(str_sub(as.numeric(substr(x,1,4))+1,-4),sprintf('%03.0f',as.numeric(substr(x,5,7))-365+day))
    }else{x=paste0(substr(x,1,4),sprintf('%03.0f',as.numeric(substr(x,5,7))+day))}
  }
  
  return(x)
}


####difference day
Differday=function(x,y)
{
  y_dir=as.numeric(substr(x,1,4))-as.numeric(substr(y,1,4))
  day_dir=as.numeric(substr(x,5,7))-as.numeric(substr(y,5,7))+y_dir*365
}
  
  

#####exchange NA value
NAFUN=function(x,y)
{
  if(x==-99 || is.na(x)){x=y}
  return(x)
}


####order and remove duplicated rows
RaD=function(df)
{
  df <- df[order(df[,1]), ]
  df<- df[!duplicated(df), ]
  return(df)
}


########transfer Day after planting  to Reported date
########transfer Reported date to Day after planting
# FDATE=6
# FERTI='R'
# PDATE='2014306'

# FDATE='2014355'
# FERTI='D'
# PDATE='2014306'

Transformday=function(FDATE,FERTI,PDATE)
{
  
  if(FERTI=='R' & nchar(FDATE)<5)
  {
    if(PDATE==-99 || is.na(PDATE)){PDATE=-99}else{FDATE=Delayday(PDATE,FDATE)}
  }else{FDATE=FDATE}
  
  if(FERTI=='D' & nchar(FDATE)==7){
    if(PDATE==-99 || is.na(PDATE)){PDATE=-99}else{FDATE=Differday(FDATE,PDATE)}
  }else{FDATE=FDATE}
  
  return(FDATE)
}
