# Supplementary material for: Precision agriculture management based on a surrogate model assisted multiobjective algorithmic framework
Source: Sci Rep. 2023 Jan 20;13:1142. doi: 10.1038/s41598-023-27990-w (PMC9860027; doi:10.1038/s41598-023-27990-w)
Supplement: Supplementary file 1 — Supplementary Information. [file 41598_2023_27990_MOESM1_ESM.zip › Supplementary material/Experimental code/make batch file.R]

library(stringr)

makebatchfile=function(crop,inputdata,name="DSSBatch.v46")
{
  file=paste0(inputdata$general$FILENAME,'.',inputdata$cultivars$CR[1],'X')
    
  sink(name)
  cat(paste0("$BATCH(",toupper(crop),")","\n"))
  cat("!\n")
  
  cat(paste0("! Directory    : C:\\DSSAT46\\",toupper(substr(crop,1,1)),tolower(str_sub(crop,2,-1)),"\n"))
  
  cat(paste0("! Command Line : C:\\DSSAT46\\DSCSM046.EXE ",inputdata$sim_ctrl$SMODEL[1],"046 B DSSBatch.v46\n"))
  
  cat(paste0("! Crop         : ",toupper(substr(crop,1,1)),tolower(str_sub(crop,2,-1)),"\n"))     

  cat(paste0("! Experiment   : ", file,"\n"))
  
  
  cat(paste0("! ExpNo        : 1\n"))
  
  
  cat(paste0("! Debug        : C:\\DSSAT46\\DSCSM046.EXE ",inputdata$sim_ctrl$SMODEL[1],'046 " B DSSBatch.v46\n'))
  cat("!\n")
  
  
  cat("@FILEX                                                                                        TRTNO     RP     SQ     OP     CO\n")
  
  
  
  for(i in 1:nrow(inputdata$treatments))
  {
    #cat(paste0("C:\\DSSAT46\\Sequence\\",file,"                                                                  ",i,"      1      0      0      0\n"))
    cat(paste0(sprintf("%-92s",file)," ",sprintf("%6s",i)," ",sprintf("%6s",1)," ",
               sprintf("%6s",0)," ",sprintf("%6s",0)," ",sprintf("%6s",0),"\n"))
  }
  sink()
  
}
