# Supplementary material for: Precision agriculture management based on a surrogate model assisted multiobjective algorithmic framework
Source: Sci Rep. 2023 Jan 20;13:1142. doi: 10.1038/s41598-023-27990-w (PMC9860027; doi:10.1038/s41598-023-27990-w)
Supplement: Supplementary file 1 — Supplementary Information. [file 41598_2023_27990_MOESM1_ESM.zip › Supplementary material/Experimental code/non_domination_sort.R]

non_domination_sort<-function(combine_functionvalue){
  #³õÊ¼»¯paretoµÈ¼¶Îª1
  pareto_rank=1
  f<-list(c())#Õâ¸öÊÇÓÃÀ´¼ÆËãparetoµÈ¼¶µÄ¶«Î÷
  
  # f=c(f,list(c()))
  # f[[pareto_rank]]<-c(f[[pareto_rank]],1)
  # f[[pareto_rank]]=c(f[[pareto_rank]],1)
  # for (pareto_rank in c(1,1,1,1,1,2,2,2,2,3,3,3,3,3,4,4,4,5)) {
  #   f[[pareto_rank]]<-c(f[[pareto_rank]],pareto_rank)
  #   f=c(f,list(c()))
  # }
  p<-list()#Õâ¸öÊÇÓÃÀ´¼ÆËã¸öÌå±»Ö§ÅäµÄÊýÄ¿µÄ
  d<-list(c())#Õâ¸öÊÇÓÃÀ´¼ÆËã¸öÌåÖ§Åä½âµÄ¼¯ºÏ
  pop=nrow(combine_functionvalue)
  M=ncol(combine_functionvalue)
  combine_functionvalue_1=matrix(0,pop,M+1)
  combine_functionvalue_1[,1:M]=combine_functionvalue
  for (i in 1:pop) {
    # d<-list(c())#Õâ¸öÊÇÓÃÀ´¼ÆËã¸öÌåÖ§Åä½âµÄ¼¯ºÏ
    p[[i]]=0
    for (j in 1:pop) {
      less=0     #y'µÄÄ¿±êº¯ÊýÖµÐ¡ÓÚ¸öÌåµÄÄ¿±êº¯ÊýÖµÊýÄ¿
      equal=0    #y'µÄÄ¿±êº¯ÊýÖµµÈÓÚ¸öÌåµÄÄ¿±êº¯ÊýÖµÊýÄ¿
      greater=0  #y'µÄÄ¿±êº¯ÊýÖµ´óÓÚ¸öÌåµÄÄ¿±êº¯ÊýÖµÊýÄ¿
      for (k in 1:M) {
        if(combine_functionvalue[i,k]<combine_functionvalue[j,k]){
          less=less+1
        }else if(combine_functionvalue[i,k]==combine_functionvalue[j,k]){
          equal=equal+1
        }else{
          greater=greater+1
        }
      }
      
      if(less==0&&equal!=M){
        p[[i]]=p[[i]]+1
      }else if(greater==0&&equal!=M){
        d[[i]]=c(d[[i]],j)
      }
    }
    
    d=c(d,list(c()))
    if(p[[i]]==0){
      combine_functionvalue_1[i,M+1]=1#´¢´æ¸öÌåµÄµÈ¼¶ÐÅÏ¢
      f[[pareto_rank]]=c(f[[pareto_rank]],i)
    }
    
  }
 ##ÇóparetoµÈ¼¶Îªpareto_rank+1µÄ¸öÌå
  while(!is.null(f[[pareto_rank]])){
    temp=c()#ÕâÀïµÄtemp×÷ÓÃ¾ÍÊÇ´¢´æÃ¿Ò»¸öÖ§ÅäµÈ¼¶µÄ¸öÌå
    for (i in 1:length(f[[pareto_rank]])) {
      if(!is.null(d[[f[[pareto_rank]][i]]])){
        for (j in 1:length(d[[f[[pareto_rank]][i]]])) {
          p[[d[[f[[pareto_rank]][i]]][j]]]=p[[d[[f[[pareto_rank]][i]]][j]]]-1#ÕâÑù×öµÄÄ¿µÄ¾ÍÊÇ°ÑÖ§ÅäµÈ¼¶½µµÍ
          if(p[[d[[f[[pareto_rank]][i]]][j]]]==0){
            combine_functionvalue_1[d[[f[[pareto_rank]][i]]][j],M+1]=pareto_rank+1#´¢´æ¸öÌåµÄµÈ¼¶ÐÅÏ¢
            temp=c(temp,d[[f[[pareto_rank]][i]]][j])
          }
          }
      }
    }
    pareto_rank=pareto_rank+1
    f[[pareto_rank]]=temp
    f=c(f,list(c()))
  }
  c=list(combine_functionvalue_1,f)
  return(c)
}
