# Supplementary material for: Precision agriculture management based on a surrogate model assisted multiobjective algorithmic framework
Source: Sci Rep. 2023 Jan 20;13:1142. doi: 10.1038/s41598-023-27990-w (PMC9860027; doi:10.1038/s41598-023-27990-w)
Supplement: Supplementary file 1 — Supplementary Information. [file 41598_2023_27990_MOESM1_ESM.zip › Supplementary material/Experimental code/NSGAII-DSSAT.R]

NSGAII<-function(M){
  #²ÎÊýÉè¶¨
  ptm=proc.time()
  Gen=50#µü´ú´ÎÊý
  pop=105#ÖÖÈº´óÐ¡
  bali=15#±éÀúÈÕÆÚ
  setwd("E:\\NSGAII-DSSAT")
  kkk=read.csv("RBF_²»¹Ì¶¨ÈÕÆÚ_¹à¸È.csv", header=T, na.strings=c("NA"))
  
  # summ<-readLines("NANF1301.WTH")
  # head(summ)
  # summ
  # summary(summ)
  # first=grep("@",summ)
  # first[2]#ÕâÒ»ÐÐµÄÒâË¼ÊÇÈ¡³öÓÐ@µÄÊÇÄÄÒ»ÐÐ£¬
  # Treatmentname=substr(summ,4,6)#Õâ¸öµÄÒâË¼¾ÍÊÇ°ÑÎÄµµÀïÃæµÄµÚËÄÁÐµ½µÚÁùÁÐ¶¼¸øÌáÈ¡³öÀ´
  # 
  # outname=unlist(strsplit(summ[5],"\\s+"))#unlistµÄÒâË¼¾ÍÊÇÈ¡ÏûÁÐ±íÉÏÃæµÄ1ºÍ2µÄÒ»Ð©¶«Î÷£¬È»ºóºóÃæµÄstrsplist¾ÍÊÇ°Ñ×Ö·û·Ö¿ªµÄÒâË¼£¬ËûºÍpaste0ÊÇÏà»¥¶ÔÁ¢µÄÁ½¸öº¯Êý
  # DailyResult=data.frame(matrix(nrow = 0,ncol =length(outname)))
  # colnames(DailyResult)=paste0(outname)
  # summ[1:3]
  # 
  # Treatment1=summ[first[2]:365]
  # 
  # #Treatment1[1]=gsub("#","_",Treatment1[1])#gsubº¯ÊýÖ÷ÒªÊÇ¶ÔÀïÃæµÄ×Ö·û´®½øÐÐÌæ»»£¬µ±È»sub Ò²ÓÐÕâ¸ö×÷ÓÃ£¬µ«ÊÇÖ»ÄÜÌæ»»µÚÒ»¸ö¡£
  # 
  # sumtext=read.table(textConnection(Treatment1[2:length(Treatment1)]),header = FALSE,
  #                    stringsAsFactors = FALSE)#ÕâÒ»ÐÐµÄÒâË¼ÊÇ½«ÀïÃæ¹ØÓÚÊý¾ÝµÄ¶«Î÷ÌáÈ¡³öÀ´¡£
  # 
  # name=read.table(textConnection(as.character(Treatment1[1])),header = FALSE,
  #                 stringsAsFactors = FALSE)#ÕâÒ»ÐÐµÄÒâË¼¾ÍÊÇ°ÑµÚÒ»ÐÐµÄ¸ñÊ½±ä³É×Ö·ûÐÍ¡£
  # 
  # colnames(sumtext)=name[1:5]#Õâ¸öµÄÒâË¼¾ÍÊÇ°ÑÉÏÃæµÄv1,v2,v3 ±ä³ÉÎÒÃÇ×Ô¼º¶¨ÒåµÄÃû×Ö¡£
  # 
  # DailyResult=rbind(DailyResult,sumtext)#ÕâÀïµÄÒâË¼ÊÇ¶Ô¾ØÕó½øÐÐÒ»¸öÐÐµÄ×éºÏ£¬¾ßÌåÏêÇéÇë¿´±£´æÍøÒ³µÄ½éÉÜ
  # head(DailyResult)
  # write.csv(DailyResult,"llllll.csv")
  # SUMMARY=read.csv("llllll.csv", header=T, na.strings=c("NA"))
  # SUMMARY$RAIN
  # 
  # #È¡³öÏÂ±ê
  # ccc=which(SUMMARY$RAIN>10)#ÕâÒ»²½µÄÄ¿µÄÊÇÎªÁË±êÊ¶³öÏÂÓêÁ¿´óÓÚ10mmµÄÈÕÆÚµÄÏÂ±ê
  
  #²úÉúËæ»ú¾ùÔÈ·Ö²¼µÄÊ©·ÊÈÕÆÚ×éºÏ£¨Õâ¸öËæ»úÈÕÆÚ×éºÏÊÇ¹à¸ÈµÄÈÕ×éºÏ£©
  p=list()
  a=c()
  for (i in 1:bali) {
    a[1]=kkk[1,i+1]
    a[2]=kkk[2,i+1]
    a[3]=kkk[3,i+1]
    p[[i]]=a
  }
  # ÏÂÃæÎÒÃÇ²úÉúÊ©·ÊµÄÈÕÆÚ×éºÏ
  
  
  
  
  # sf=list()
  # jj=c()
  # for (i in 1:10) {
  #   jj[1]=floor(runif(1,min = 1,max = 33))
  #   jj[2]=floor(runif(1,min = 34,max = 66))      #Õâ¸öÊÇ¹ØÓÚÊ©·ÊµÄ´úÂë£¬ÎÒÃÇÏÈ¶ÔËü½øÐÐ·âÓ¡
  #   jj[3]=floor(runif(1,min = 67,max = 100))
  #   sf[[i]]=jj
  # }
  
  
  
  #Õâ¸öÊÇµÚ¶þ²ãµü´ú£¬ÎÒ°Ñ¼ÆËãÄ¿±êº¯Êý·ÅÔÚÁËÀïÃæ¡£ÒòÎªÃ¿Ò»´ÎÐÂµÄÑ­»·¶¼ÒªÖØÐÂ¿ªÊ¼
 # for (di in 1:10) {
  Population_fina=matrix(0,ncol=6,nrow=bali*pop)#ÕâÒ»¿é»¹ÊÇÓÐÎÊÌâµÄ
    for (ff in 1:bali) {
  #³õÊ¼»¯ÖÖÈº
  # Population=matrix(0,ncol =6 ,nrow = pop)
   # Population_irrigation=matrix(runif(pop*8) ,ncol = 8,nrow = pop)
  # Population_irrigation=matrix(floor(80*runif(pop*3)) ,ncol = 3,nrow = pop)#ÕâÀïÃæÆäÊµÓÐÒ»µãÐ¡ÎÊÌâ£¬ÄÇ¾ÍÊÇ¾ö²ß±äÁ¿¹Ì¶¨ÊÇ8
  # Population_Fertilizers=matrix(floor(300*runif(pop*3)) ,ncol = 3,nrow = pop)
  # Population[,1:3]=Population_irrigation
  # Population[,4:6]=Population_Fertilizers
  Population=matrix(floor(150*runif(pop*3)) ,ncol = 3,nrow = pop)
  #¼ÆËãÄ¿±êº¯ÊýÖµ
  setwd("E:\\NSGAII-DSSAT")
  inputxlsx='test.xlsx'
  library(openxlsx)
  treatment=read.xlsx(inputxlsx,sheet = 'Treatment',startRow = 4)
  simulation=read.xlsx(inputxlsx,sheet = 'Simulation',startRow = 4)
  irrigation=read.xlsx(inputxlsx,sheet = 'Irrigation',startRow = 4)
  fer=read.xlsx(inputxlsx,sheet = 'Fertilizers',startRow = 4)
  initial=read.xlsx(inputxlsx,sheet = 'Initial Conditions',startRow = 3)
  addition=read.xlsx(inputxlsx,sheet = 'Addition',startRow = 4)
  soilanalysis=read.xlsx(inputxlsx,sheet = 'Soilanalysis',startRow = 4)
  envir=read.xlsx(inputxlsx,sheet = 'Environment',startRow = 4)
  tillage =read.xlsx(inputxlsx,sheet = 'Tillage',startRow = 4)
  harvest =read.xlsx(inputxlsx,sheet = 'Harvest',startRow = 4)
  #ÕâÊÇ¹ØÓÚ¹à¸ÈÁ¿µÄÒ»¸ö²Ù×÷
  for (i in 1:105) {
    for (j in 1:3) {
      k=(i-1)*3+j
      irrigation$IRVAL[k]=Population[i,j]
    }
  }
  #ÕâÊÇÊ©·ÊÁ¿µÄÒ»¸ö²Ù×÷
  
  
  # for (i in 1:105) {
  #   for (j in 1:3) {
  #     k=(i-1)*3+j
  #     fer$FAMN[k] =Population_Fertilizers[i,j]
  #   }
  # }
  
  
  
  #¹ØÓÚÊ©·ÊµÄÈÕÆÚ±ä¶¯.µ±È»×ÅÀïÃæ¾ÍÃ»ÓÐÉ¸Ñ¡µÄÒ»¸ö²Ù×÷
  
  
  
  # for (i in 1:105) {
  #   for (j in 1:3) {                                                                                                                                                                                                                                                                                                                                                                                                                                                                                                                                                                                                                                                                                                                                                                                                                                                                                                                                                                                                                                                                              
  #     k=(i-1)*3+j
  #     fer$FDATE[k] =sf[[ff]][j]
  #   }
  # }
  
  
  #¹ØÓÚ¹à¸ÈµÄÈÕÆÚ×éºÏ±ä¶¯
  for (i in 1:105) {
    for (j in 1:3) {                                                                                                                                                                                                                                                                                                                                                                                                                                                                                                                                                                                                                                                                                                                                                                                                                                                                                                                                                                                                                                                                              
      k=(i-1)*3+j
      #irrigation$IDATE[k] =p[[di]][j]#ÕâÀïÈÕÆÚÊÇ¶¥²ãµÄÈÕÆÚ£¬ËùÒÔÎÒÃÇ¾ÍÊÇÓÃµÄdi
      irrigation$IDATE[k] =p[[ff]][j]#ÕâÀïÊµ¼ÊÉÏµ±ÎÒÃÇÖ»Ê£ÏÂÁ½¸öÄ¿±êµÄÊ±ºò£¬¾ÍÓÃff
      
    }
  }
  sheets = list(" T" =  treatment,"Addition" = addition,"Initial Conditions" =initial ,"Irrigation" =irrigation ,
                "Fertilizers" = fer, "Simulation" = simulation,"Soilanalysis" =soilanalysis,
                "Environment" =envir ,"Tillage" = tillage,"Harvest" =
                  harvest)
  write.xlsx(sheets,"test1.xlsx")
  source("write dssat file.R")
  inputxlsx='test1.xlsx'
  inputdata=Preparedata(inputxlsx,IR_FER_all = F)
  make_xbuid(inputdata,overwrite = T)
  source("make batch file.R")
  # makebatchfile("Rice",inputdata)
  makebatchfile(crop="Wheat",inputdata,"DSSBatch.v46")
  system("c:/DSSAT46/DSCSM046.exe B E:/NSGAII-DSSAT/DSSBatch.v46")
  summ<-readLines("Summary.OUT")
  head(summ)
  summ
  summary(summ)
  first=grep("@",summ)
  Treatmentname=substr(summ,4,6)
  
  outname=unlist(strsplit(summ[4],"\\s+"))
  DailyResult=data.frame(matrix(nrow = 0,ncol =length(outname)+2 ))
  colnames(DailyResult)=paste0(outname)
  summ[1:3]
  
  Treatment1=summ[first[1]:109]
  
  Treatment1[1]=gsub("#","_",Treatment1[1])
  
  sumtext=read.table(textConnection(Treatment1[2:length(Treatment1)]),header = FALSE,
                     stringsAsFactors = FALSE)
  
  name=read.table(textConnection(as.character(Treatment1[1])),header = FALSE,
                  stringsAsFactors = FALSE)
  
  colnames(sumtext)=name[2:83]
  
  sumtext$Treatment=Treatmentname[1]
  sumtext$TreatmentNO=1
  
  DailyResult=rbind(DailyResult,sumtext)
  head(DailyResult)
  write.csv(DailyResult,"results.csv")
  SUMMARY=read.csv("results.csv", header=T, na.strings=c("NA"))
  #¸øFunctionValue¸³Öµ
  # FunctionValue=matrix(0,ncol = 3,nrow = 105)
  # for (i in 1:M) {
  #   for (j in 1:pop) {
  #     if(i==1){
  #       FunctionValue[j,i]=abs(SUMMARY$DWAP[j]-14000)
  #     }
  #     if(i==2){
  #       FunctionValue[j,i]=SUMMARY$IR_M[j]
  #     }
  #     if(i==3){
  #       FunctionValue[j,i]=SUMMARY$NFXM[j]
  #     }
  #   }
  # }
  # library(rgl)
  # plot3d(FunctionValue[,2],FunctionValue[,3],FunctionValue[,1],col = rainbow(12),size = 5)
  #¸øFunctionValue¸³Öµ
  FunctionValue=matrix(0,ncol = M,nrow = 105)
  for (i in 1:M) {
    for (j in 1:pop) {
      if(i==1){
        FunctionValue[j,i]=abs(SUMMARY$HWAM[j]-10000)
      }
      if(i==2){
        FunctionValue[j,i]=SUMMARY$IRCM[j]
      }
    }
  }
  library(rgl)
  plot(FunctionValue[,2],FunctionValue[,1],col = rainbow(12),size = 5)
  #ÎÒÃÇ¶Ô×îºóµÄÈ«¾Ö×îÓÐ½â×ö³öÒ»¸öÑ¡Ôñ
  
  #¿ªÊ¼µü´úÑ­»·
  #½ø»¯¹ý³Ì¿ªÊ¼

   
    for (Gene in 1:Gen) {
   
      source("G:/R´úÂë/NSGAII-DSSAT/cross_mutation.R")
      Offspring=cross_mutation(Population)#ÕâÒ»²½ÊÇ½»²æ±äÒì²úÉú×Ó´úQ
      setwd("E:\\NSGAII-DSSAT")
      #²úÉúÄ¿±êº¯ÊýÖµ
      inputxlsx='test.xlsx'
      library(openxlsx)
      treatment=read.xlsx(inputxlsx,sheet = 'Treatment',startRow = 4)
      simulation=read.xlsx(inputxlsx,sheet = 'Simulation',startRow = 4)
      irrigation=read.xlsx(inputxlsx,sheet = 'Irrigation',startRow = 4)
      fer=read.xlsx(inputxlsx,sheet = 'Fertilizers',startRow = 4)
      initial=read.xlsx(inputxlsx,sheet = 'Initial Conditions',startRow = 3)
      addition=read.xlsx(inputxlsx,sheet = 'Addition',startRow = 4)
      soilanalysis=read.xlsx(inputxlsx,sheet = 'Soilanalysis',startRow = 4)
      envir=read.xlsx(inputxlsx,sheet = 'Environment',startRow = 4)
      tillage =read.xlsx(inputxlsx,sheet = 'Tillage',startRow = 4)
      harvest =read.xlsx(inputxlsx,sheet = 'Harvest',startRow = 4)
      for (i in 1:105) {
        for (j in 1:3) {
          k=(i-1)*3+j
          irrigation$IRVAL[k]=Offspring[i,j]
        }
      }
      # for (i in 1:105) {
      #   for (j in 4:6) {
      #     k=(i-1)*3+(j-3)
      #     fer$FAMN[k] =Offspring[i,j]
      #   }
      # }
      #¹ØÓÚÊ©·ÊµÄÈÕÆÚ±ä¶¯.µ±È»×ÅÀïÃæ¾ÍÃ»ÓÐÉ¸Ñ¡µÄÒ»¸ö²Ù×÷
      # for (i in 1:105) {
      #   for (j in 1:3) {                                                                                                                                                                                                                                                                                                                                                                                                                                                                                                                                                                                                                                                                                                                                                                                                                                                                                                                                                                                                                                                                              
      #     k=(i-1)*3+j
      #     fer$FDATE[k] =sf[[ff]][j]
      #   }
      # }
      #¹ØÓÚ¹à¸ÈµÄÈÕÆÚ×éºÏ±ä¶¯
      for (i in 1:105) {
        for (j in 1:3) {                                                                                                                                                                                                                                                                                                                                                                                                                                                                                                                                                                                                                                                                                                                                                                                                                                                                                                                                                                                                                                                                              
          k=(i-1)*3+j
          #irrigation$IDATE[k] =p[[di]][j]#ÕâÀïÈÕÆÚÊÇ¶¥²ãµÄÈÕÆÚ£¬ËùÒÔÎÒÃÇ¾ÍÊÇÓÃµÄdi
          irrigation$IDATE[k] =p[[ff]][j]
        }
      }
      sheets = list(" T" =  treatment,"Addition" = addition,"Initial Conditions" =initial ,"Irrigation" =irrigation ,
                    "Fertilizers" = fer, "Simulation" = simulation,"Soilanalysis" =soilanalysis,
                    "Environment" =envir ,"Tillage" = tillage,"Harvest" =harvest)
      write.xlsx(sheets,"test1.xlsx")
      source("write dssat file.R")
      inputxlsx='test1.xlsx'
      inputdata=Preparedata(inputxlsx,IR_FER_all = F)
      make_xbuid(inputdata,overwrite = T)
      source("make batch file.R")
      # makebatchfile("Rice",inputdata)
      makebatchfile(crop="Wheat",inputdata,"DSSBatch.v46")
      system("c:/DSSAT46/DSCSM046.exe  B E:/NSGAII-DSSAT/DSSBatch.v46 ")
      summ<-readLines("Summary.OUT")
      head(summ)
      summ
      summary(summ)
      first=grep("@",summ)
      Treatmentname=substr(summ,4,6)
      
      outname=unlist(strsplit(summ[4],"\\s+"))
      DailyResult=data.frame(matrix(nrow = 0,ncol =length(outname)+2 ))
      colnames(DailyResult)=paste0(outname)
      summ[1:3]
      
      Treatment1=summ[first[1]:109]
      
      Treatment1[1]=gsub("#","_",Treatment1[1])
      
      sumtext=read.table(textConnection(Treatment1[2:length(Treatment1)]),header = FALSE,
                         stringsAsFactors = FALSE)
      
      name=read.table(textConnection(as.character(Treatment1[1])),header = FALSE,
                      stringsAsFactors = FALSE)
      
      colnames(sumtext)=name[2:83]
      
      sumtext$Treatment=Treatmentname[1]
      sumtext$TreatmentNO=1
      
      DailyResult=rbind(DailyResult,sumtext)
      head(DailyResult)
      write.csv(DailyResult,"results.csv")
      SUMMARY=read.csv("results.csv", header=T, na.strings=c("NA"))
      #¸øOffFunValue¸³Öµ
      # OffFunValue=matrix(0,ncol = 3,nrow = 105)
      # for (i in 1:M) {
      #   for (j in 1:pop) {
      #     if(i==1){
      #       OffFunValue[j,i]=abs(SUMMARY$DWAP[j]-14000)
      #     }
      #     if(i==2){
      #       OffFunValue[j,i]=SUMMARY$IR_M[j]
      #     }
      #     if(i==3){
      #       OffFunValue[j,i]=SUMMARY$NFXM[j]
      #     }
      #   }
      # }
      OffFunValue=matrix(0,ncol = 2,nrow = 105)
      for (i in 1:M) {
        for (j in 1:pop) {
          if(i==1){
            OffFunValue[j,i]=abs(SUMMARY$HWAM[j]-10000)
          }
          if(i==2){
            OffFunValue[j,i]=SUMMARY$IRCM[j]
          }
        }
      }
      #°Ñ¸¸´úºÍ×Ó´ú½áºÏ£¬ÐÎ³É2*pop´óÐ¡µÄcombine_poulation
      combine_poulation=matrix(0,nrow = 2*pop,ncol = 3)
      combine_poulation[1:pop,]=Population
      combine_poulation[(pop+1):(2*pop),]=Offspring
      #°ÑÄ¿±êº¯ÊýÖµÒ²½áºÏ£¬ÐÎ³Écombine_functionvalue
      combine_functionvalue=matrix(0,nrow = 2*pop,ncol = 2)
      combine_functionvalue[1:pop,]=FunctionValue
      combine_functionvalue[(pop+1):(2*pop),]=OffFunValue
      #½øÐÐ¿ìËÙ·ÇÖ§ÅäÅÅÐò
      source("G:/R´úÂë/NSGAII-DSSAT/non_domination_sort.R")
      cc=non_domination_sort(combine_functionvalue)
      #½øÐÐÓµ¼·¾àÀëÅÅÐò
      source("G:/R´úÂë/NSGAII-DSSAT/crowding_distance_sort.R")
      comine_end=crowding_distance_sort(cc[[2]],combine_poulation,cc[[1]],pop)
      #²úÉú¾«Ó¢¸öÌå
      source("G:/R´úÂë/NSGAII-DSSAT/elitism.R")
      elitism=elitism(cc[[2]],comine_end,pop)
      FunctionValue=elitism[,4:5]  
      Population=elitism[,1:3]
      index=matrix(ff,ncol = 1,nrow = 105)
      Population_end=cbind(elitism[,1:5],index)
      #print(Population_end)
     #  xiong <- function(x,y){#Õâ¸öÊÇÈÃº¯Êý¿ÉÒÔ·µ»ØºÜ¶àÖµµÄ·½·¨
     #    z = x+y
     #    mat = matrix(1,x,y)
     #    out = list(z,mat)
     #    return(out)
     #  }
     # 
     #  tt = xiong(3,4)
     # tt[2]
     #  tt[[2]][1]
      
      #¸üÐÂPÖÐµÄ¸öÌå
    plot(FunctionValue[,2],FunctionValue[,1])
    print(ff)
    print(Gene)
    }
    suoyin=1+(ff-1)*pop
    Population_fina[suoyin:(ff*pop),]=Population_end
    
  }
  time=proc.time()-ptm
  print(time)
  #ÕâÒ»²½Ê®·ÖµÄÖØÒª£¬ÒòÎªÎÒÊÇ°ÑËùÓÐµÄ·ÇÖ§Åä½â·ÅÔÚÒ»Æð£¬ËùÒÔÕâÒª¾Í±£Ö¤ÁËÎÒÃÇµÄ×îÖÕµÄÕûÌåÅÁÀÛÍÐ½âÊÇµÚÒ»µÈ¼¶µÄ·ÇÖ§Åä
  Population_fina[,4]=10000-Population_fina[,4]
  write.csv(Population_fina,"1050_²»¹Ì¶¨ÈÕÆÚ_¹à¸È.csv")
  source("G:/R´úÂë/NSGAII-DSSAT/non_domination_sort.R")
  cc=non_domination_sort(Population_fina[,4:5])
  Population_fina=cbind( Population_fina,cc[[1]][,3])
  #ÏÂÃæµÄcc[[2]][[1]]±íÃ÷µÄÊÇ°ÑµÚÒ»²ãµÄ·ÇÖ§Åä½âÑ¡³öÀ´
  #Population_fina=Population_fina[cc[[2]][[1]],]
  Population_fina=Population_fina[1:150,]
  Population_fina[,4]=10000-Population_fina[,4]
  write.csv(Population_fina,"golbe_²»¹Ì¶¨ÈÕÆÚ_¹à¸È.csv")
  write.csv(p,"²»¹Ì¶¨ÈÕÆÚ_¹à¸È.csv")
  
  return(0)
  # write.csv(Population,"Population.csv")
  # write.csv(FunctionValue,"FunctionValue.csv")
  # 
  #write.xlsx(irrigation,inputxlsx,sheet = 'Irrigation',startRow = 4)
}
