# Supplementary material for: Precision agriculture management based on a surrogate model assisted multiobjective algorithmic framework
Source: Sci Rep. 2023 Jan 20;13:1142. doi: 10.1038/s41598-023-27990-w (PMC9860027; doi:10.1038/s41598-023-27990-w)
Supplement: Supplementary file 1 — Supplementary Information. [file 41598_2023_27990_MOESM1_ESM.zip › Supplementary material/Experimental code/ObsOutput.R]

Obs=read.xlsx(inputxlsx,sheet = 'Summary',startRow = 4)
head(Obs)
out_file=paste0(inputdata$general$FILENAME,'.',inputdata$cultivars$CR[1],'A')
sink(out_file)
cat(paste0("*EXP. DATA (A): ",substr(out_file,1,nchar(out_file)-1)," RESPONSE,",inputdata$general$PEOPLE  ,"(DSSAT3)   \n"))
cat("\n")
cat(paste0("! File last edited on day ",Sys.time(),"\n"))
cat("!\n")
cat("@TRNO   HWAM  HWUM  H#AM  H#UM  LAIX  CWAM  ADAT  MDAT  GN%M  CNAM  GNAM\n")
cat(cbind(sprintf("%6s%6s%6s%6s%6s%6s%6s%6s%6s%6s%6s%6s",Obs$N,Obs$HWAM,Obs$HWUM,Obs$H_AM,
    Obs$H_UM,Obs$LAIX,Obs$CWAM,Obs$ADAT,Obs$MDAT,Obs$GN_M,Obs$CNAM,Obs$GNAM)), sep = "\n")

sink()

if(file.exists("C:/DSSAT46/Soil/SOIL.SOL")){
  file.rename("C:/DSSAT46/Soil/SOIL.SOL", "C:/DSSAT46/Soil/SOIL_backup.SOL" )
}

file.copy("SOIL.SOL","C:/DSSAT46/Soil/SOIL.SOL")

if(file.exists("C:/DSSAT46/Wheat/WHCER046.CUL")){
  file.rename("C:/DSSAT46/Wheat/WHCER046.CUL", "C:/DSSAT46/Wheat/WHCER046_backup.SOL" )
}
file.copy("WHCER046.CUL","C:/DSSAT46/Wheat/WHCER046.CUL")


file.copy("SOIL.SOL","C:/DSSAT46/Soil/SOIL.SOL")


out_fileX=paste0(inputdata$general$FILENAME,'.',inputdata$cultivars$CR[1],'X')

file.copy(out_fileX,paste0("C:/DSSAT46/Wheat/",out_fileX),overwrite=T)
file.copy(out_file,paste0("C:/DSSAT46/Wheat/",out_file),overwrite=T)

weatherfiles=list.files(pattern = ".WTH$")
targetfile=paste0("C:/DSSAT46/Weather/",weatherfiles)
file.copy(weatherfiles,targetfile,overwrite=T)
