# Supplementary material for: Precision agriculture management based on a surrogate model assisted multiobjective algorithmic framework
Source: Sci Rep. 2023 Jan 20;13:1142. doi: 10.1038/s41598-023-27990-w (PMC9860027; doi:10.1038/s41598-023-27990-w)
Supplement: Supplementary file 1 — Supplementary Information. [file 41598_2023_27990_MOESM1_ESM.zip › Supplementary material/Experimental code/plot.R]

#rm(list=ls())

setwd("F:/OneDrive/RDSSAT/management")

#####Read daily data
# setwd(script.dir <- dirname(sys.frame(1)$ofile))


result<-readLines("PlantGro.OUT")
head(result)

first=grep("@YEAR",result)

last=grep("*DSSAT Cropping",result)

last=last-2
last=c(last[-1],length(result)-1)


Treatmentname=substr(result[grep("TREATMENT",result)],18,28)
Treatmentname=gsub("^\\s+|\\s+$","",Treatmentname)


outname=unlist(strsplit(result[11],"\\s+"))
length(outname)

DailyResult=data.frame(matrix(nrow = 0,ncol =length(outname)+2 ))
colnames(DailyResult)=paste0(outname,"Treatment","TreatmentNO")


for(i in 1:length(Treatmentname))
{
  Treatment1=result[first[i]:last[i]]
  
  Treatment1[1]=gsub("#","_",Treatment1[1])
  
  sumtext=read.table(textConnection(Treatment1[2:length(Treatment1)]),header = FALSE,
                     stringsAsFactors = FALSE)
  
  name=read.table(textConnection(as.character(Treatment1[1])),header = FALSE,
                  stringsAsFactors = FALSE)
  
  colnames(sumtext)=name
  
  sumtext$Treatment=Treatmentname[i]
  sumtext$TreatmentNO=i
  
  DailyResult=rbind(DailyResult,sumtext)
}

head(DailyResult)
write.csv(DailyResult,"results.csv")


library(ggplot2)
library(ggsci)
library(lubridate)
library(tidyr)
library(dplyr)
# DailyResult2=DailyResult[DailyResult$TreatmentNO<=6,]
Plot_theme <-function(..., bg='transparent')
{
  require(grid)
  theme_bw(...) +
    theme( rect=element_rect(fill=bg),
           legend.position="right",  
           legend.text=element_text(size=12,colour="black",face="bold"), 
           legend.key=element_blank(), 
           plot.title=element_text(size=12, colour="black",face="bold",hjust=0.5, vjust=0), 
           plot.margin=unit(rep(0.5,4), 'lines'), 
           panel.background=element_rect(fill='transparent', color='transparent'),
           panel.grid=element_blank(),
           axis.title=element_text(size=15,colour="black",  face="bold",vjust=0.1),
           axis.line = element_blank(),
           axis.ticks = element_line(colour = "black", size = 1, linetype = 1),
           axis.text=element_text(size=12,colour="black"), 
           axis.text.x = element_text(margin=margin(15,15,10,5,"pt"),face="bold",angle=0), 
           axis.text.y = element_text(margin=margin(15,15,10,5,"pt"),face="bold"),
           strip.text=element_text(size=12,colour="black"), 
           strip.background=element_blank()   
    )
  
}
theme_set(Plot_theme()) #####set theme by Liujun

DailyResult$Variety=substr(DailyResult$Treatment,1,2)
DailyResult$N=substr(DailyResult$Treatment,3,4)
DailyResult$C=substr(DailyResult$Treatment,5,6)
bks <- pretty(range(DailyResult$DAP), 4)

P0_3=ggplot(data=DailyResult,aes(x=DAP,y=LAID,colour=C,linetype=Variety))+
  geom_line(size=1)+ 
  scale_color_npg() +
  scale_linetype_manual(values=c("solid", "dashed"))+
  facet_wrap(~ N, scales="free")+
  scale_y_continuous(limits=c(0,6),breaks=c(0,2,4,6))+
  scale_x_continuous(limits=c(min(bks),max(bks)),breaks=bks)+
  labs(title='Leaf area index (2013)',x="Days after planting",y="LAI")+
  theme(legend.text=element_text(size=10),
        legend.title=element_blank(),legend.justification=c(0,1),legend.position=c(0,1),
        plot.title=element_text(size=14, hjust=0.5, vjust=0))

tiff("LAI_daily.tiff", units="in", width=10, height=5, res=100)
print(P0_3)
dev.off()
P0_3


P1_3=ggplot(data=DailyResult,aes(x=DAP,y=CWAD/1000,colour=C,linetype=Variety))+
  geom_line(size=1)+ 
  scale_color_npg() +
  scale_linetype_manual(values=c("solid", "dashed"))+
  facet_wrap(~ N, scales="free")+
  scale_y_continuous(limits=c(0,21),breaks=seq(0,20,5))+
  scale_x_continuous(limits=c(min(bks),max(bks)),breaks=bks)+
  labs(title='Biomass (2013)',x="Days after planting",y="Biomass (t/ha)")+
  theme(legend.text=element_text(size=10),
        legend.title=element_blank(),legend.justification=c(0,1),legend.position=c(0,1),
        plot.title=element_text(size=14, hjust=0.5, vjust=0))


tiff("biomass_daily.tiff", units="in", width=10, height=5, res=100)
print(P1_3)
dev.off()
P1_3


P11_3=ggplot(data=DailyResult,aes(x=DAP,y=GWAD/1000,colour=C,linetype=Variety))+
  geom_line(size=1)+ 
  scale_color_npg() +
  scale_linetype_manual(values=c("solid", "dashed"))+
  facet_wrap(~ N, scales="free")+
  scale_y_continuous(limits=c(0,13),breaks=seq(0,12,2))+
  scale_x_continuous(limits=c(min(bks),max(bks)),breaks=bks)+
  labs(title='Yield (2013)',x="Days after planting",y="Yield (t/ha)")+
  theme(legend.text=element_text(size=10),
        legend.title=element_blank(),legend.justification=c(0,1),legend.position=c(0,1),
        plot.title=element_text(size=14, hjust=0.5, vjust=0))


tiff("Yield_daily.tiff", units="in", width=10, height=5, res=100)
print(P11_3)
dev.off()
P11_3
