# Supplementary material for: Precision agriculture management based on a surrogate model assisted multiobjective algorithmic framework
Source: Sci Rep. 2023 Jan 20;13:1142. doi: 10.1038/s41598-023-27990-w (PMC9860027; doi:10.1038/s41598-023-27990-w)
Supplement: Supplementary file 1 — Supplementary Information. [file 41598_2023_27990_MOESM1_ESM.zip › Supplementary material/Experimental code/RBF_TRAIN.R]

RBF_TRAIN<-function(Population,FunctionValue){
  pop=nrow(Population)
  Euc_dist=function(a,b)
  {
    sqrt(sum((a-b)^2))
  }
  #############Ëã·¨Ö÷Ìå²¿·Ö######################################
  num_input=dim(Population)[2]          #ÊäÈëÑµÁ·Ñù±¾Îª¾ØÕó
  num_hidden_node=4    #Òþ²ã½áµãÊý
  num_out=1                           #Êä³ö²ã½áµãÊý
  data_train=Population                 #Õâ¾ä»°µÄÒâË¼¾ÍÊÇ°Ñ²âÊÔÊý¾Ý¸³Öµ¸ødata_train
  num_train=dim(data_train)[1]        #Õâ¸önum_trainÈ¡³öµÄÊÇdata_trainµÄÎ¬Êý£¨ÐÐÊý£©
  
  ########³õÊ¼»¯
  w=matrix(rep(0,num_hidden_node*num_out),nrow=num_hidden_node,ncol=num_out) #È¨ÖØ¾ØÕó
  #ÕâÀïµÄÈ¨ÖØ¾ØÕóµÄ´óÐ¡ÊÇÒþ²Ø½ÚµãÊýºÍÊä³ö½ÚµãÊýµÄÏà³Ë£¨6*1µÄ¾ØÕó£©
  sig=0.01
  P=matrix(rep(0,num_hidden_node^2),num_hidden_node) #RLSËã·¨ÖÐµÄR^-1£¬ÕâÀïµÄPÊÇ6*6µÄ·½Õó
  for(i in 1:num_hidden_node){
    P[i,i]=1*sig^(-1)#ÕâÀïµÄPÊµ¼ÊÉÏÊÇÒ»¸ö*100µÄµ¥Î»Õó
  }
  k=c(1:105)
  t=sample(k)
  c=matrix( Population[t[1:num_hidden_node],],num_hidden_node)
  epochs=100    #ÂÖ´Î
  w_delta=Inf
  n=1   #Õâ¸öÊÇÎÒÃÇ½øÐÐwhileÑ­»·Ëù±ØÐëµÄ¶«Î÷£¨µÚ47ÐÐ£©
  
  pos_vector=rep(0,num_train)  #Î»ÖÃÏòÁ¿£¬ÓÃÒÔ±ê¼ÇÊôÓÚÄ³¸ö¾ÛÀàµÄÑù±¾µÄÎ»ÖÃ
  #¾Ù¸ö¼òµ¥µÄÀý×Ó¾ÍÊÇÕâÀïµÄpos_vectorÊµ¼ÊÉÏÊÇÒ»¸öº¬ÓÐ3000¸öÔªËØµÄÏòÁ¿
  mse=vector()
  #Á½¸ö³õÊ¼»¯µÄ¿ÕÏòÁ¿
  ee=vector()
  aid=matrix(0,1,6)
  ################KmeansËã·¨#ÆäÖÐ³õÊ¼µÄc_deltaµÈÓÚÎÞÇî c_thresholdµÈÓÚ0.01£¬n=1£¬num_train=3000
  while(n<=num_train)
  {
    
    x=data_train[n,]  #ÕâÒ»ÐÐµÄÒâË¼ÏÔÈ»ÈçÉÏ£¬ÊÇÉ¾³ýÁËµÚÈýÀà£¬±ä³ÉÁË3000*2µÄ¾ØÕó£¬µ«ÊÇÎÒÃÇÈ¡µÃÊÇÆäÖÐµÄµÚnÐÐ
    eu_dist=vector()      #vectorÊÇÒ»¸ö´æ´¢ÏòÁ¿µÄÒ»¸ö¶«Î÷£¬¿ÉÒÔÓÃÀ´´æ´¢ÏòÁ¿
    #ºÃ°É£¬ÕâÀïÊµ¼ÊÉÏ¾ÍÊÇ´´½¨ÁËÒ»¸ö¿Õ°×µÄÏòÁ¿£¬ÎÒÃÇ¿ÉÒÔÂýÂýµÄÍùÀïÃæ¼ÓÏòÏëÒªµÄÖµ
    #Í¨¹ýÏÂÃæµÄÑ­»·¿ÉÒÔ°Ñ
    for(i in 1:num_hidden_node)
    {
      eu_dist[i]=Euc_dist(x,c[i,])#ÕâÀïµÄeu_distÊµ¼ÊÉÏ¾ÍÊÇÓÃËùÓÐµÄ²âÊÔÊýºÍÖÐÐÄµãÏà¼õ
    }
    eu_min_value=min(eu_dist)#ÕâÒ»²½Êµ¼ÊÉÏÊÇÇó³öÁË×îÐ¡µÄ¾àÀë
    eu_min_pos=order(eu_dist)[1]#ÕâÒ»²½ÊÇÕÒ³öeu_distµÄÏÂ±ê
    aid[1,1]=sum(data_train[which(pos_vector==eu_min_pos),1])
    aid[1,2]=sum(data_train[which(pos_vector==eu_min_pos),2])
    aid[1,3]=sum(data_train[which(pos_vector==eu_min_pos),3])
    aid[1,4]=sum(data_train[which(pos_vector==eu_min_pos),4])
    aid[1,5]=sum(data_train[which(pos_vector==eu_min_pos),5])
    aid[1,6]=sum(data_train[which(pos_vector==eu_min_pos),6])
    print(aid)
    #aid[1,4]=sum(data_train[which(pos_vector==eu_min_pos),4])
    c[eu_min_pos,]=(c[eu_min_pos,]+aid+x)/(length(which(pos_vector==eu_min_pos))+2)
    pos_vector[n]=eu_min_pos
    n=n+1
  }
  ############¼ÆËãÃ¿¸ö¾ÛÀàÖÐµÄ·½²î
  tem_vec=vector()
  sigma=vector()
  for(i in 1:num_hidden_node)
  {
    tem_vec=(pos_vector==i)#ÕâÀïÃæµÄ¶«Î÷ÊÇÂß¼­ÐÎµÄÏòÁ¿£¬¾Ù¸öÀõ×Ó£¨true£¬false,false,false£©
    dist_temp=0
    for(j in 1:num_train)
    {
      if(tem_vec[j]==TRUE)
        dist_temp=Euc_dist(c[i,],data_train[j,])+dist_temp
    }
    sigma[i]=dist_temp/sum(tem_vec)#ÕâÀï¾ÍÊÇÇó³öÁËÃ¿¸ö¾ÛÀàµÄ·½²î£¬×îºóÄÇ¸ösum Êµ¼ÊÉÏ¾ÍÊÇ³ýÒÔn
  }
  g=matrix(rep(0,num_hidden_node),nrow =num_hidden_node)# ´´½¨Ò»¸ö6*1µÄ¾ØÕó
  G=matrix(0,ncol=num_hidden_node,nrow=num_train)
  #####################ÑµÁ·Êä³ö²ãÈ¨ÖØ
  
  for(epoch in 1:epochs)
  {
    # random_seq=sample(seq(1:num_train),replace=FALSE)
    # data_randomized_tr=data_train[random_seq,]
    
    for(m in 1:num_train)
    {
      
      # x=data_randomized_tr[m,]
      x=data_train[m,]
      d=FunctionValue[m]
      
      for(i in 1:num_hidden_node){
        g[i,]=exp(-t(x-c[i,])%*%(x-c[i,])/(2*sigma[i]^2))
      }
      g[is.nan(g)]=0        #ÕâÒ»µãÊ®·ÖµÄÖØÒª£¬ÒòÎªÕâ¸öÉæ¼°µ½Ò»¸öÖØÒªµÄ¶«Î÷£¬ÎÈ¶¨ÐÔ
      # G[m,]=g
      ########RLSËã·¨
      pai=P%*%g
      kk=pai/(1+t(g)%*%pai)[1,1]
      e=d-t(w)%*%g
      w_delta=t(kk*e[1,1])
      ee[m]=d-t(w)%*%g
      w=w+t(w_delta)
      P=P-kk%*%t(g)%*%P
      
    }
    # library(MASS)
    # w=ginv(G)%*%FunctionValue[,1]
  }
  c=list(w,c,sigma)
  return(c)
}
