# Supplementary material for: Precision agriculture management based on a surrogate model assisted multiobjective algorithmic framework
Source: Sci Rep. 2023 Jan 20;13:1142. doi: 10.1038/s41598-023-27990-w (PMC9860027; doi:10.1038/s41598-023-27990-w)
Supplement: Supplementary file 1 — Supplementary Information. [file 41598_2023_27990_MOESM1_ESM.zip › Supplementary material/Experimental code/shaixuan.R]

p=list()
a=c()
for (i in 1:10) {
  a[1]=floor(runif(1,min = 1,max = 33))
  a[2]=floor(runif(1,min = 34,max = 66))
  a[3]=floor(runif(1,min = 67,max = 100))
  for (j in 1:3) {
    for (pp in 1:6) {
      if(a[j]==ccc[pp]){
        a[j]=switch (j,
                     floor(runif(1,min = 1,max = 33)),
                     floor(runif(1,min = 34,max = 66)),
                     floor(runif(1,min = 67,max = 100))
        )
      }
    }
  }
  p[[i]]=a
}
#unlist(p)
# b=c(2,60,24,20,19)
# a==b
# identical(a, b)#Õâ¾ä»°ÊÇÅÐ¶ÏÁ½¸öÏòÁ¿ÊÇ·ñÏàÍ¬
setwd("E:\\NSGAII-DSSAT")
summ<-readLines("NANF1301.WTH")
head(summ)
summ
summary(summ)
first=grep("@",summ)
first[2]
Treatmentname=substr(summ,4,6)#Õâ¸öµÄÒâË¼¾ÍÊÇ°ÑÎÄµµÀïÃæµÄµÚËÄÁÐµ½µÚÁùÁÐ¶¼¸øÌáÈ¡³öÀ´

outname=unlist(strsplit(summ[5],"\\s+"))#unlistµÄÒâË¼¾ÍÊÇÈ¡ÏûÁÐ±íÉÏÃæµÄ1ºÍ2µÄÒ»Ð©¶«Î÷£¬È»ºóºóÃæµÄstrsplist¾ÍÊÇ°Ñ×Ö·û·Ö¿ªµÄÒâË¼£¬ËûºÍpaste0ÊÇÏà»¥¶ÔÁ¢µÄÁ½¸öº¯Êý
DailyResult=data.frame(matrix(nrow = 0,ncol =length(outname)))
colnames(DailyResult)=paste0(outname)
summ[1:3]

Treatment1=summ[first[2]:365]

#Treatment1[1]=gsub("#","_",Treatment1[1])#gsubº¯ÊýÖ÷ÒªÊÇ¶ÔÀïÃæµÄ×Ö·û´®½øÐÐÌæ»»£¬µ±È»sub Ò²ÓÐÕâ¸ö×÷ÓÃ£¬µ«ÊÇÖ»ÄÜÌæ»»µÚÒ»¸ö¡£

sumtext=read.table(textConnection(Treatment1[2:length(Treatment1)]),header = FALSE,
                   stringsAsFactors = FALSE)#ÕâÒ»ÐÐµÄÒâË¼ÊÇ½«ÀïÃæ¹ØÓÚÊý¾ÝµÄ¶«Î÷ÌáÈ¡³öÀ´¡£

name=read.table(textConnection(as.character(Treatment1[1])),header = FALSE,
                stringsAsFactors = FALSE)#ÕâÒ»ÐÐµÄÒâË¼¾ÍÊÇ°ÑµÚÒ»ÐÐµÄ¸ñÊ½±ä³É×Ö·ûÐÍ¡£

colnames(sumtext)=name[1:5]#Õâ¸öµÄÒâË¼¾ÍÊÇ°ÑÉÏÃæµÄv1,v2,v3 ±ä³ÉÎÒÃÇ×Ô¼º¶¨ÒåµÄÃû×Ö¡£

DailyResult=rbind(DailyResult,sumtext)#ÕâÀïµÄÒâË¼ÊÇ¶Ô¾ØÕó½øÐÐÒ»¸öÐÐµÄ×éºÏ£¬¾ßÌåÏêÇéÇë¿´±£´æÍøÒ³µÄ½éÉÜ
head(DailyResult)
write.csv(DailyResult,"llllll.csv")
SUMMARY=read.csv("llllll.csv", header=T, na.strings=c("NA"))
SUMMARY$RAIN

#È¡³öÏÂ±ê
ccc=which(SUMMARY$RAIN>10)#ÕâÒ»²½µÄÄ¿µÄÊÇÎªÁË±êÊ¶³öÏÂÓêÁ¿´óÓÚ10mmµÄÈÕÆÚµÄÏÂ±ê

inputxlsx='test.xlsx'
library(openxlsx)
treatment=read.xlsx(inputxlsx,sheet = 'Treatment',startRow = 4)
simulation=read.xlsx(inputxlsx,sheet = 'Simulation',startRow = 4)
irrigation=read.xlsx(inputxlsx,sheet = 'Irrigation',startRow = 4)
fer=read.xlsx(inputxlsx,sheet = 'Fertilizers',startRow = 4)
initial=read.xlsx(inputxlsx,sheet = 'Initial Conditions',startRow = 3)
addition=read.xlsx(inputxlsx,sheet = 'Addition',startRow = 4) 
soilanalysis=read.xlsx(inputxlsx,sheet = 'Soilanalysis',startRow = 4)
envir=read.xlsx(inputxlsx,sheet = 'Environment',startRow = 4)
tillage =read.xlsx(inputxlsx,sheet = 'Tillage',startRow = 4)
harvest =read.xlsx(inputxlsx,sheet = 'Harvest',startRow = 4)
oo=sort(p[[1]])
for (i in 1:105) {
  for (j in 1:3) {                                                                                                                                                                                                                                                                                                                                                                                                                                                                                                                                                                                                                                                                                                                                                                                                                                                                                                                                                                                                                                                                              
    k=(i-1)*3+j
    fer$FDATE[k] =oo[j]
  }
}
sheets = list(" T" =  treatment,"Addition" = addition,"Initial Conditions" =initial ,"Irrigation" =irrigation ,
              "Fertilizers" = fer, "Simulation" = simulation,"Soilanalysis" =soilanalysis,
              "Environment" =envir ,"Tillage" = tillage,"Harvest" =
                harvest)
write.xlsx(sheets,"k.xlsx")
