# Supplementary material for: Precision agriculture management based on a surrogate model assisted multiobjective algorithmic framework
Source: Sci Rep. 2023 Jan 20;13:1142. doi: 10.1038/s41598-023-27990-w (PMC9860027; doi:10.1038/s41598-023-27990-w)
Supplement: Supplementary file 1 — Supplementary Information. [file 41598_2023_27990_MOESM1_ESM.zip › Supplementary material/Experimental code/xiancheng.R]

s=c(1.4,1.4,3,4,5,6)
hist(s,breaks = "Sturges")

barplot(VADeaths,beside = F)
sum(VADeaths)
percent=colSums(VADeaths)*100/sum(VADeaths)
pie(percent)
plot(cars)
library(parallel)

cl.cores <- detectCores()
num <- c(1:3)
c1 <- makeCluster(4) # ³õÊ¼»¯ËÄºËÐÄ¼¯Èº
parLapply(c1,3,NSGAII)#µ÷ÓÃparLapply²¢ÐÐ¼ÆËãÆ½·½º¯Êý
stopCluster(cl) # ¹Ø±Õ¼¯Èº
