# Supplementary material for: Precision agriculture management based on a surrogate model assisted multiobjective algorithmic framework
Source: Sci Rep. 2023 Jan 20;13:1142. doi: 10.1038/s41598-023-27990-w (PMC9860027; doi:10.1038/s41598-023-27990-w)
Supplement: Supplementary file 1 — Supplementary Information. [file 41598_2023_27990_MOESM1_ESM.zip › Supplementary material/Experimental code/yuanshi_dssat_nsgaii_rbf.R]

NSGAII<-function(M){
  #²ÎÊýÉè¶¨
  ptm=proc.time()
  Gen=30#µü´ú´ÎÊý
  num_hidden_node=12
  pop=105#ÖÖÈº´óÐ¡
  #Õâ¸öÊÇµÚ¶þ²ãµü´ú£¬ÎÒ°Ñ¼ÆËãÄ¿±êº¯Êý·ÅÔÚÁËÀïÃæ¡£ÒòÎªÃ¿Ò»´ÎÐÂµÄÑ­»·¶¼ÒªÖØÐÂ¿ªÊ¼
  # for (di in 1:10) {
  Population=matrix(floor(150*runif(pop*3)) ,ncol = 3,nrow = pop)
  #¼ÆËãÄ¿±êº¯ÊýÖµ
  setwd("E:\\NSGAII-DSSAT")
  inputxlsx='test.xlsx'
  library(openxlsx)
  treatment=read.xlsx(inputxlsx,sheet = 'Treatment',startRow = 4)
  simulation=read.xlsx(inputxlsx,sheet = 'Simulation',startRow = 4)
  irrigation=read.xlsx(inputxlsx,sheet = 'Irrigation',startRow = 4)
  fer=read.xlsx(inputxlsx,sheet = 'Fertilizers',startRow = 4)
  initial=read.xlsx(inputxlsx,sheet = 'Initial Conditions',startRow = 3)
  addition=read.xlsx(inputxlsx,sheet = 'Addition',startRow = 4)
  soilanalysis=read.xlsx(inputxlsx,sheet = 'Soilanalysis',startRow = 4)
  envir=read.xlsx(inputxlsx,sheet = 'Environment',startRow = 4)
  tillage =read.xlsx(inputxlsx,sheet = 'Tillage',startRow = 4)
  harvest =read.xlsx(inputxlsx,sheet = 'Harvest',startRow = 4)
  #ÕâÊÇ¹ØÓÚ¹à¸ÈÁ¿µÄÒ»¸ö²Ù×÷
  for (i in 1:105) {
    for (j in 1:3) {
      k=(i-1)*3+j
      irrigation$IRVAL[k]=Population[i,j]
    }
  }
  sheets = list(" T" =  treatment,"Addition" = addition,"Initial Conditions" =initial ,"Irrigation" =irrigation ,
                "Fertilizers" = fer, "Simulation" = simulation,"Soilanalysis" =soilanalysis,
                "Environment" =envir ,"Tillage" = tillage,"Harvest" =
                  harvest)
  write.xlsx(sheets,"test1.xlsx")
  source("write dssat file.R")
  inputxlsx='test1.xlsx'
  inputdata=Preparedata(inputxlsx,IR_FER_all = F)
  make_xbuid(inputdata,overwrite = T)
  source("make batch file.R")
  # makebatchfile("Rice",inputdata)
  makebatchfile(crop="Wheat",inputdata,"DSSBatch.v46")
  system("c:/DSSAT46/DSCSM046.exe B E:/NSGAII-DSSAT/DSSBatch.v46")
  summ<-readLines("Summary.OUT")
  head(summ)
  summ
  summary(summ)
  first=grep("@",summ)
  Treatmentname=substr(summ,4,6)
  
  outname=unlist(strsplit(summ[4],"\\s+"))
  DailyResult=data.frame(matrix(nrow = 0,ncol =length(outname)+2 ))
  colnames(DailyResult)=paste0(outname)
  summ[1:3]
  
  Treatment1=summ[first[1]:109]
  
  Treatment1[1]=gsub("#","_",Treatment1[1])
  
  sumtext=read.table(textConnection(Treatment1[2:length(Treatment1)]),header = FALSE,
                     stringsAsFactors = FALSE)
  
  name=read.table(textConnection(as.character(Treatment1[1])),header = FALSE,
                  stringsAsFactors = FALSE)
  
  colnames(sumtext)=name[2:82]
  
  sumtext$Treatment=Treatmentname[1]
  sumtext$TreatmentNO=1
  
  DailyResult=rbind(DailyResult,sumtext)
  head(DailyResult)
  write.csv(DailyResult,"results.csv")
  SUMMARY=read.csv("results.csv", header=T, na.strings=c("NA"))
  SUMMARY$HWAH
  SUMMARY$IRCM
  FunctionValue=matrix(0,ncol = M,nrow = 105)
  for (i in 1:M) {
    for (j in 1:pop) {
      if(i==1){
        FunctionValue[j,i]=abs(SUMMARY$HWAH[j]-10000)
      }
      if(i==2){
        FunctionValue[j,i]=SUMMARY$IRCM[j]
      }
    }
  }
  
  #¿ªÊ¼µü´úÑ­»·
  #½ø»¯¹ý³Ì¿ªÊ¼
  
  prect=matrix(0,num_hidden_node,Gen)
  for (Gene in 1:Gen) {
    #²úÉúÊµÑéºó´ú
    
    source("G:/R´úÂë/NSGAII-DSSAT/RBF_TRAIN.R")
    train=RBF_TRAIN(Population,FunctionValue)
    print(train[[1]])
    #prect=matrix(0,num_hidden_node,Gene)
    prect[,Gene]=train[[1]]
    if(all(is.nan(train[[1]]))==TRUE){
      train[[1]]=prect[,sample((1:(Gene-1)),1)]
      train[[1]]=matrix(train[[1]],num_hidden_node)
      if(all(is.nan(train[[1]]))==TRUE){
        train[[1]]=prect[,1]
        train[[1]]=matrix(train[[1]],num_hidden_node)
      }
    }
    #if(all(is.nan(w))==TRUE){ w=prect[,sample((1:4),1)]}
     print(train[[1]])
    # print(train[[2]])
    
    
    #ÏÂÃæ¿ªÊ¼ÑµÁ·Éñ¾­ÍøÂç
    
    #TT=RBF_train(Population[1:50,], FunctionValue[1:50,1],50)
    #²úÉúÊµÑéºó´ú
    
    source("G:/R´úÂë/NSGAII-DSSAT/cross_mutation_RBF.R")
    Offspring_trail=cross_mutation_RBF(Population)#ÕâÒ»²½ÊÇ½»²æ±äÒì²úÉú×Ó´úQ
    
    
    #oo=RBF_predict(Offspring,TT[[1]],TT[[2]],50)
    ##########################RBFÍøÂç¼ìÑé##############################
    o=vector()
    gg=matrix(rep(0,num_hidden_node),nrow=num_hidden_node)
    #data_test=simData(radius=10,width=6,distance=-6,sample_size=2000)
    num_test=dim(Offspring_trail)[1]
    for(i in 1:num_test)
    {
      xx=Offspring_trail[i,]
      for(j in 1:num_hidden_node)
      {gg[j,]=exp(-t(xx-train[[2]][j,])%*%(xx-train[[2]][j,])/(2*train[[3]][j]^2))
       #o[i]=t(train[[1]])%*%gg
       }  #ÕâÒ»ÐÐÊÇÏàµ±ÖØÒªµÄ£¬ÒòÎªÎÒÃÇµÃµ½µÄo¾ÍÊÇ×îºóµÄ²âÊÔ½â
       gg[is.nan(gg)]=0
       o[i]=t(train[[1]])%*%gg
      # if(abs(mysign(o[i])-data_test[i,3])>1e-6)
      #   err=err+1
    }  
    #err/num_test
    #ÏÂÃæµÄ¶«Î÷Êµ¼ÊÉÏÊÇ¸ÉÂïµÄÄØ£¬²úÉúÒ»¸öÄ¿±êº¯ÊýµÄ¸ñÊ½£¬ÕâÑùÎÒÃÇ¾Í¿ÉÒÔÓ¦ÓÃ¿ìËÙÖ§ÅäÅÅÐòÁË
    o=floor(o)
    combin_trail=matrix((Offspring_trail[,1]+Offspring_trail[,2]+Offspring_trail[,3]),ncol = 1) 
    combin_o=matrix(o,ncol = 1)
    combin_whole=cbind(combin_o,combin_trail)
    combin_twowhole=cbind(Offspring_trail,combin_whole)
    print(combin_twowhole)
    combin_twowhole[is.nan(combin_twowhole)]=8000
    
    #½øÐÐ¿ìËÙ·ÇÖ§ÅäÅÅÐò
    source("G:/R´úÂë/NSGAII-DSSAT/non_domination_sort.R")
    # combin_twowhole[,4](is.null(combin_twowhole[,4]))<-20000
    # combin_twowhole[,5](is.null(combin_twowhole[,5]))<-700
    top_sort=non_domination_sort(combin_twowhole[,4:5])
    # indesx= order(top_sort[[1]][,3])
    # combin_twowhole=combin_twowhole[indesx,]
    source("G:/R´úÂë/NSGAII-DSSAT/crowding_distance_sort.R")
    comine_end_mid=crowding_distance_sort(top_sort[[2]],Offspring_trail,top_sort[[1]],pop)
    #²úÉú¾«Ó¢¸öÌå
    #print(comine_end)
    source("G:/R´úÂë/NSGAII-DSSAT/elitism.R")
    elitism=elitism(top_sort[[2]],comine_end_mid,pop)
    #½áÊø
    Offspring=elitism[1:105,1:3]
    setwd("E:\\NSGAII-DSSAT")
    #²úÉúÄ¿±êº¯ÊýÖµ
    inputxlsx='test.xlsx'
    library(openxlsx)
    treatment=read.xlsx(inputxlsx,sheet = 'Treatment',startRow = 4)
    simulation=read.xlsx(inputxlsx,sheet = 'Simulation',startRow = 4)
    irrigation=read.xlsx(inputxlsx,sheet = 'Irrigation',startRow = 4)
    fer=read.xlsx(inputxlsx,sheet = 'Fertilizers',startRow = 4)
    initial=read.xlsx(inputxlsx,sheet = 'Initial Conditions',startRow = 3)
    addition=read.xlsx(inputxlsx,sheet = 'Addition',startRow = 4)
    soilanalysis=read.xlsx(inputxlsx,sheet = 'Soilanalysis',startRow = 4)
    envir=read.xlsx(inputxlsx,sheet = 'Environment',startRow = 4)
    tillage =read.xlsx(inputxlsx,sheet = 'Tillage',startRow = 4)
    harvest =read.xlsx(inputxlsx,sheet = 'Harvest',startRow = 4)
    for (i in 1:105) {
      for (j in 1:3) {
        k=(i-1)*3+j
        irrigation$IRVAL[k]=Offspring[i,j]
      }
      
    }
    sheets = list(" T" =  treatment,"Addition" = addition,"Initial Conditions" =initial ,"Irrigation" =irrigation ,
                  "Fertilizers" = fer, "Simulation" = simulation,"Soilanalysis" =soilanalysis,
                  "Environment" =envir ,"Tillage" = tillage,"Harvest" =harvest)
    write.xlsx(sheets,"test1.xlsx")
    source("write dssat file.R")
    inputxlsx='test1.xlsx'
    inputdata=Preparedata(inputxlsx,IR_FER_all = F)
    make_xbuid(inputdata,overwrite = T)
    source("make batch file.R")
    # makebatchfile("Rice",inputdata)
    makebatchfile(crop="Wheat",inputdata,"DSSBatch.v46")
    system("c:/DSSAT46/DSCSM046.exe  B E:/NSGAII-DSSAT/DSSBatch.v46 ")
    summ<-readLines("Summary.OUT")
    head(summ)
    summ
    summary(summ)
    first=grep("@",summ)
    Treatmentname=substr(summ,4,6)
    
    outname=unlist(strsplit(summ[4],"\\s+"))
    DailyResult=data.frame(matrix(nrow = 0,ncol =length(outname)+2 ))
    colnames(DailyResult)=paste0(outname)
    summ[1:3]
    
    Treatment1=summ[first[1]:109]
    
    Treatment1[1]=gsub("#","_",Treatment1[1])
    
    sumtext=read.table(textConnection(Treatment1[2:length(Treatment1)]),header = FALSE,
                       stringsAsFactors = FALSE)
    
    name=read.table(textConnection(as.character(Treatment1[1])),header = FALSE,
                    stringsAsFactors = FALSE)
    
    colnames(sumtext)=name[2:82]
    
    sumtext$Treatment=Treatmentname[1]
    sumtext$TreatmentNO=1
    
    DailyResult=rbind(DailyResult,sumtext)
    head(DailyResult)
    write.csv(DailyResult,"results.csv")
    SUMMARY=read.csv("results.csv", header=T, na.strings=c("NA"))
    SUMMARY$HWAM
    SUMMARY$IRCM
    OffFunValue=matrix(0,ncol = 2,nrow = 105)
    for (i in 1:M) {
      for (j in 1:pop) {
        if(i==1){
          OffFunValue[j,i]=abs(SUMMARY$HWAM[j]-10000)
        }
        if(i==2){
          OffFunValue[j,i]=SUMMARY$IRCM[j]
        }
      }
    }
    #°Ñ¸¸´úºÍ×Ó´ú½áºÏ£¬ÐÎ³É2*pop´óÐ¡µÄcombine_poulation
    combine_poulation=matrix(0,nrow = 2*pop,ncol = 3)
    combine_poulation[1:pop,]=Population
    combine_poulation[(pop+1):(2*pop),]=Offspring
    #°ÑÄ¿±êº¯ÊýÖµÒ²½áºÏ£¬ÐÎ³Écombine_functionvalue
    combine_functionvalue=matrix(0,nrow = 2*pop,ncol = 2)
    combine_functionvalue[1:pop,]=FunctionValue
    combine_functionvalue[(pop+1):(2*pop),]=OffFunValue
    #½øÐÐ¿ìËÙ·ÇÖ§ÅäÅÅÐò
    source("G:/R´úÂë/NSGAII-DSSAT/non_domination_sort.R")
    cc=non_domination_sort(combine_functionvalue)
    #½øÐÐÓµ¼·¾àÀëÅÅÐò
    source("G:/R´úÂë/NSGAII-DSSAT/crowding_distance_sort.R")
    comine_end=crowding_distance_sort(cc[[2]],combine_poulation,cc[[1]],pop)
    #²úÉú¾«Ó¢¸öÌå
    #print(comine_end)
    source("G:/R´úÂë/NSGAII-DSSAT/elitism.R")
    elitism=elitism(cc[[2]],comine_end,pop)
    #print(elitism)
    FunctionValue=elitism[1:pop,4:5]  
    Population=elitism[1:pop,1:3]
    Population_end=elitism[,1:5]
    #¸üÐÂPÖÐµÄ¸öÌå
    # plot(FunctionValue[,2],FunctionValue[,1])
    print(Gene)
  }
  time=proc.time()-ptm
  print(time)
  Population_end[,4]=10000-Population_end[,4]
  write.csv(Population_end,"¹Ì¶¨ÈÕÆÚ_RBF.csv")
  return(0)
}
