# Supplementary material for: Precision agriculture management based on a surrogate model assisted multiobjective algorithmic framework
Source: Sci Rep. 2023 Jan 20;13:1142. doi: 10.1038/s41598-023-27990-w (PMC9860027; doi:10.1038/s41598-023-27990-w)
Supplement: Supplementary file 1 — Supplementary Information. [file 41598_2023_27990_MOESM1_ESM.zip › Supplementary material/Experimental code/遍历日期_RBF_施肥.R]

NSGAII<-function(M){
  #²ÎÊýÉè¶¨
  ptm=proc.time()
  num_hidden_node=12
  Gen=35#µü´ú´ÎÊý
  pop=105#ÖÖÈº´óÐ¡
  bli=10#±éÀúÈÕÆÚ
  #ÏÂÃæµÄÊÇ²úÉúËæ»úµÄÊ©·ÊµÄÈÕÆÚ
  sf=list()
  jj=c()
  for (i in 1:bli) {
    jj[1]=floor(runif(1,min = 1,max = 33))
    jj[2]=floor(runif(1,min = 34,max = 66))      #Õâ¸öÊÇ¹ØÓÚÊ©·ÊµÄ´úÂë£¬ÎÒÃÇÏÈ¶ÔËü½øÐÐ·âÓ¡
    jj[3]=floor(runif(1,min = 67,max = 100))
    sf[[i]]=jj
  }
  Population_fina=matrix(0,ncol=10,nrow=bli*pop)#´¢´æµÄ×÷ÓÃ
  for (ff in 1:bli) {
    #³õÊ¼»¯ÖÖÈº
    Population=matrix(0,ncol =6 ,nrow = pop)
    # Population_irrigation=matrix(runif(pop*8) ,ncol = 8,nrow = pop)
    Population_irrigation=matrix(floor(150*runif(pop*3)) ,ncol = 3,nrow = pop)#ÕâÀïÃæÆäÊµÓÐÒ»µãÐ¡ÎÊÌâ£¬ÄÇ¾ÍÊÇ¾ö²ß±äÁ¿¹Ì¶¨ÊÇ8
    Population_Fertilizers=matrix(floor(150*runif(pop*3)) ,ncol = 3,nrow = pop)
    Population[,1:3]=Population_irrigation
    Population[,4:6]=Population_Fertilizers
    #¼ÆËãÄ¿±êº¯ÊýÖµ
    setwd("E:\\NSGAII-DSSAT")
    inputxlsx='test.xlsx'
    library(openxlsx)
    treatment=read.xlsx(inputxlsx,sheet = 'Treatment',startRow = 4)
    simulation=read.xlsx(inputxlsx,sheet = 'Simulation',startRow = 4)
    irrigation=read.xlsx(inputxlsx,sheet = 'Irrigation',startRow = 4)
    fer=read.xlsx(inputxlsx,sheet = 'Fertilizers',startRow = 4)
    initial=read.xlsx(inputxlsx,sheet = 'Initial Conditions',startRow = 3)
    addition=read.xlsx(inputxlsx,sheet = 'Addition',startRow = 4)
    soilanalysis=read.xlsx(inputxlsx,sheet = 'Soilanalysis',startRow = 4)
    envir=read.xlsx(inputxlsx,sheet = 'Environment',startRow = 4)
    tillage =read.xlsx(inputxlsx,sheet = 'Tillage',startRow = 4)
    harvest =read.xlsx(inputxlsx,sheet = 'Harvest',startRow = 4)
    #ÕâÊÇ¹ØÓÚ¹à¸ÈÁ¿µÄÒ»¸ö²Ù×÷
    for (i in 1:105) {
      for (j in 1:3) {
        k=(i-1)*3+j
        irrigation$IRVAL[k]=Population[i,j]
      }
    }
    #ÕâÊÇÊ©·ÊÁ¿µÄÒ»¸ö²Ù×÷
    for (i in 1:105) {
      for (j in 1:3) {
        k=(i-1)*3+j
        fer$FAMN[k] =Population_Fertilizers[i,j]
      }
    }
    #¹ØÓÚÊ©·ÊµÄÈÕÆÚ±ä¶¯.µ±È»×ÅÀïÃæ¾ÍÃ»ÓÐÉ¸Ñ¡µÄÒ»¸ö²Ù×÷
    for (i in 1:105) {
      for (j in 1:3) {
        k=(i-1)*3+j
        fer$FDATE[k] =sf[[ff]][j]
      }
    }
    sheets = list(" T" =  treatment,"Addition" = addition,"Initial Conditions" =initial ,"Irrigation" =irrigation ,
                  "Fertilizers" = fer, "Simulation" = simulation,"Soilanalysis" =soilanalysis,
                  "Environment" =envir ,"Tillage" = tillage,"Harvest" =
                    harvest)
    write.xlsx(sheets,"test1.xlsx")
    source("write dssat file.R")
    inputxlsx='test1.xlsx'
    inputdata=Preparedata(inputxlsx,IR_FER_all = F)
    make_xbuid(inputdata,overwrite = T)
    source("make batch file.R")
    # makebatchfile("Rice",inputdata)
    makebatchfile(crop="Wheat",inputdata,"DSSBatch.v46")
    system("c:/DSSAT46/DSCSM046.exe B E:/NSGAII-DSSAT/DSSBatch.v46")
    summ<-readLines("Summary.OUT")
    head(summ)
    summ
    summary(summ)
    first=grep("@",summ)
    Treatmentname=substr(summ,4,6)
    
    outname=unlist(strsplit(summ[4],"\\s+"))
    DailyResult=data.frame(matrix(nrow = 0,ncol =length(outname)+2 ))
    colnames(DailyResult)=paste0(outname)
    summ[1:3]
    
    Treatment1=summ[first[1]:109]
    
    Treatment1[1]=gsub("#","_",Treatment1[1])
    
    sumtext=read.table(textConnection(Treatment1[2:length(Treatment1)]),header = FALSE,
                       stringsAsFactors = FALSE)
    
    name=read.table(textConnection(as.character(Treatment1[1])),header = FALSE,
                    stringsAsFactors = FALSE)
    
    colnames(sumtext)=name[2:83]
    
    sumtext$Treatment=Treatmentname[1]
    sumtext$TreatmentNO=1
    
    DailyResult=rbind(DailyResult,sumtext)
    head(DailyResult)
    write.csv(DailyResult,"results.csv")
    SUMMARY=read.csv("results.csv", header=T, na.strings=c("NA"))
    SUMMARY$HWAM
    SUMMARY$IRCM
    #¸øFunctionValue¸³Öµ
    FunctionValue=matrix(0,ncol = 3,nrow = 105)
    for (i in 1:(M-1)) {
      for (j in 1:pop) {
        if(i==1){
          FunctionValue[j,i]=abs(SUMMARY$HWAM[j]-10000)
        }
        if(i==2){
          FunctionValue[j,i]=SUMMARY$IRCM[j]
        }
      }
    }
    FunctionValue[,M]=Population[,4]+Population[,5]+Population[,6]
    
    prect=matrix(0,num_hidden_node,Gen)
    for (Gene in 1:Gen) {
      source("G:/R´úÂë/NSGAII-DSSAT/RBF_TRAIN.R")
      train=RBF_TRAIN(Population,FunctionValue)
      print(train[[1]])
      #prect=matrix(0,num_hidden_node,Gene)
      prect[,Gene]=train[[1]]
      if(all(is.nan(train[[1]]))==TRUE){
        train[[1]]=prect[,sample((1:(Gene-1)),1)]
        train[[1]]=matrix(train[[1]],num_hidden_node)
        if(all(is.nan(train[[1]]))==TRUE){
          train[[1]]=prect[,1]
          train[[1]]=matrix(train[[1]],num_hidden_node)
        }
      }
      #if(all(is.nan(w))==TRUE){ w=prect[,sample((1:4),1)]}
      print(train[[1]])
      # print(train[[2]])
      
      
      #ÏÂÃæ¿ªÊ¼ÑµÁ·Éñ¾­ÍøÂç
      
      #TT=RBF_train(Population[1:50,], FunctionValue[1:50,1],50)
      #²úÉúÊµÑéºó´ú
      
      source("G:/R´úÂë/NSGAII-DSSAT/cross_mutation_RBF.R")
      Offspring_trail=cross_mutation_RBF(Population)#ÕâÒ»²½ÊÇ½»²æ±äÒì²úÉú×Ó´úQ
      
      
      #oo=RBF_predict(Offspring,TT[[1]],TT[[2]],50)
      ##########################RBFÍøÂç¼ìÑé##############################
      o=vector()
      gg=matrix(rep(0,num_hidden_node),nrow=num_hidden_node)
      #data_test=simData(radius=10,width=6,distance=-6,sample_size=2000)
      num_test=dim(Offspring_trail)[1]
      for(i in 1:num_test)
      {
        xx=Offspring_trail[i,]
        for(j in 1:num_hidden_node)
        {gg[j,]=exp(-t(xx-train[[2]][j,])%*%(xx-train[[2]][j,])/(2*train[[3]][j]^2))
        #o[i]=t(train[[1]])%*%gg
        }  #ÕâÒ»ÐÐÊÇÏàµ±ÖØÒªµÄ£¬ÒòÎªÎÒÃÇµÃµ½µÄo¾ÍÊÇ×îºóµÄ²âÊÔ½â
        gg[is.nan(gg)]=0
        o[i]=t(train[[1]])%*%gg
        # if(abs(mysign(o[i])-data_test[i,3])>1e-6)
        #   err=err+1
      }  
      #err/num_test
      #ÏÂÃæµÄ¶«Î÷Êµ¼ÊÉÏÊÇ¸ÉÂïµÄÄØ£¬²úÉúÒ»¸öÄ¿±êº¯ÊýµÄ¸ñÊ½£¬ÕâÑùÎÒÃÇ¾Í¿ÉÒÔÓ¦ÓÃ¿ìËÙÖ§ÅäÅÅÐòÁË
      o=floor(o)
      combin_gg=matrix((Offspring_trail[,1]+Offspring_trail[,2]+Offspring_trail[,3]),ncol = 1) 
      combin_sf=matrix((Offspring_trail[,4]+Offspring_trail[,4]+Offspring_trail[,6]),ncol = 1)
      combin_o=matrix(o,ncol = 1)
      combin_pop=cbind(combin_gg,combin_sf)
      combin_whole=cbind(combin_o,combin_pop)
      combin_twowhole=cbind(Offspring_trail,combin_whole)
      print(combin_twowhole)
      combin_twowhole[is.nan(combin_twowhole)]=8000
      #½øÐÐ¿ìËÙ·ÇÖ§ÅäÅÅÐò
      source("G:/R´úÂë/NSGAII-DSSAT/non_domination_sort.R")
      # combin_twowhole[,4](is.null(combin_twowhole[,4]))<-20000
      # combin_twowhole[,5](is.null(combin_twowhole[,5]))<-700
      top_sort=non_domination_sort(combin_twowhole[,7:9])
      # indesx= order(top_sort[[1]][,3])
      # combin_twowhole=combin_twowhole[indesx,]
      source("G:/R´úÂë/NSGAII-DSSAT/crowding_distance_sort.R")
      comine_end_mid=crowding_distance_sort(top_sort[[2]],Offspring_trail,top_sort[[1]],pop)
      #²úÉú¾«Ó¢¸öÌå
      #print(comine_end)
      source("G:/R´úÂë/NSGAII-DSSAT/elitism.R")
      elitism=elitism(top_sort[[2]],comine_end_mid,pop)
      #½áÊø
      Offspring=elitism[1:105,1:6]
      # source("G:/R´úÂë/NSGAII-DSSAT/cross_mutation.R")
      # Offspring=cross_mutation(Population)#ÕâÒ»²½ÊÇ½»²æ±äÒì²úÉú×Ó´úQ
      setwd("E:\\NSGAII-DSSAT")
      #²úÉúÄ¿±êº¯ÊýÖµ
      inputxlsx='test.xlsx'
      library(openxlsx)
      treatment=read.xlsx(inputxlsx,sheet = 'Treatment',startRow = 4)
      simulation=read.xlsx(inputxlsx,sheet = 'Simulation',startRow = 4)
      irrigation=read.xlsx(inputxlsx,sheet = 'Irrigation',startRow = 4)
      fer=read.xlsx(inputxlsx,sheet = 'Fertilizers',startRow = 4)
      initial=read.xlsx(inputxlsx,sheet = 'Initial Conditions',startRow = 3)
      addition=read.xlsx(inputxlsx,sheet = 'Addition',startRow = 4)
      soilanalysis=read.xlsx(inputxlsx,sheet = 'Soilanalysis',startRow = 4)
      envir=read.xlsx(inputxlsx,sheet = 'Environment',startRow = 4)
      tillage =read.xlsx(inputxlsx,sheet = 'Tillage',startRow = 4)
      harvest =read.xlsx(inputxlsx,sheet = 'Harvest',startRow = 4)
      for (i in 1:105) {
        for (j in 1:3) {
          k=(i-1)*3+j
          irrigation$IRVAL[k]=Offspring[i,j]
        }
      }
      for (i in 1:105) {
        for (j in 4:6) {
          k=(i-1)*3+(j-3)
          fer$FAMN[k] =Offspring[i,j]
        }
      }
      #¹ØÓÚÊ©·ÊµÄÈÕÆÚ±ä¶¯.µ±È»×ÅÀïÃæ¾ÍÃ»ÓÐÉ¸Ñ¡µÄÒ»¸ö²Ù×÷
      for (i in 1:105) {
        for (j in 1:3) {
          k=(i-1)*3+j
          fer$FDATE[k] =sf[[ff]][j]
        }
      }
      sheets = list(" T" =  treatment,"Addition" = addition,"Initial Conditions" =initial ,"Irrigation" =irrigation ,
                    "Fertilizers" = fer, "Simulation" = simulation,"Soilanalysis" =soilanalysis,
                    "Environment" =envir ,"Tillage" = tillage,"Harvest" =harvest)
      write.xlsx(sheets,"test1.xlsx")
      source("write dssat file.R")
      inputxlsx='test1.xlsx'
      inputdata=Preparedata(inputxlsx,IR_FER_all = F)
      make_xbuid(inputdata,overwrite = T)
      source("make batch file.R")
      # makebatchfile("Rice",inputdata)
      makebatchfile(crop="Wheat",inputdata,"DSSBatch.v46")
      system("c:/DSSAT46/DSCSM046.exe  B E:/NSGAII-DSSAT/DSSBatch.v46 ")
      summ<-readLines("Summary.OUT")
      head(summ)
      summ
      summary(summ)
      first=grep("@",summ)
      Treatmentname=substr(summ,4,6)
      
      outname=unlist(strsplit(summ[4],"\\s+"))
      DailyResult=data.frame(matrix(nrow = 0,ncol =length(outname)+2 ))
      colnames(DailyResult)=paste0(outname)
      summ[1:3]
      
      Treatment1=summ[first[1]:109]
      
      Treatment1[1]=gsub("#","_",Treatment1[1])
      
      sumtext=read.table(textConnection(Treatment1[2:length(Treatment1)]),header = FALSE,
                         stringsAsFactors = FALSE)
      
      name=read.table(textConnection(as.character(Treatment1[1])),header = FALSE,
                      stringsAsFactors = FALSE)
      
      colnames(sumtext)=name[2:83]
      
      sumtext$Treatment=Treatmentname[1]
      sumtext$TreatmentNO=1
      
      DailyResult=rbind(DailyResult,sumtext)
      head(DailyResult)
      write.csv(DailyResult,"results.csv")
      SUMMARY=read.csv("results.csv", header=T, na.strings=c("NA"))
      SUMMARY$HWAM
      SUMMARY$IRCM
      #¸øOffFunValue¸³Öµ
      OffFunValue=matrix(0,ncol = 3,nrow = 105)
      for (i in 1:(M-1)) {
        for (j in 1:pop) {
          if(i==1){
            OffFunValue[j,i]=abs(SUMMARY$HWAM[j]-10000)
          }
          if(i==2){
            OffFunValue[j,i]=SUMMARY$IRCM[j]
          }
        }
      }
      OffFunValue[,M]=Offspring[,4]+Offspring[,5]+Offspring[,6]
      #°Ñ¸¸´úºÍ×Ó´ú½áºÏ£¬ÐÎ³É2*pop´óÐ¡µÄcombine_poulation
      combine_poulation=matrix(0,nrow = 2*pop,ncol = 6)
      combine_poulation[1:pop,]=Population
      combine_poulation[(pop+1):(2*pop),]=Offspring
      #°ÑÄ¿±êº¯ÊýÖµÒ²½áºÏ£¬ÐÎ³Écombine_functionvalue
      combine_functionvalue=matrix(0,nrow = 2*pop,ncol = 3)
      combine_functionvalue[1:pop,]=FunctionValue
      combine_functionvalue[(pop+1):(2*pop),]=OffFunValue
      #½øÐÐ¿ìËÙ·ÇÖ§ÅäÅÅÐò
      source("G:/R´úÂë/NSGAII-DSSAT/non_domination_sort.R")
      cc=non_domination_sort(combine_functionvalue)
      #½øÐÐÓµ¼·¾àÀëÅÅÐò
      source("G:/R´úÂë/NSGAII-DSSAT/crowding_distance_sort.R")
      comine_end=crowding_distance_sort(cc[[2]],combine_poulation,cc[[1]],pop)
      #²úÉú¾«Ó¢¸öÌå
      source("G:/R´úÂë/NSGAII-DSSAT/elitism.R")
      elitism=elitism(cc[[2]],comine_end,pop)
      FunctionValue=elitism[,7:9]  
      Population=elitism[,1:6]
      index=matrix(ff,ncol =1,nrow = 105)
      Population_end=cbind(elitism[,1:9],index)
      print(ff)
      print(Gene)
      #  xiong <- function(x,y){#Õâ¸öÊÇÈÃº¯Êý¿ÉÒÔ·µ»ØºÜ¶àÖµµÄ·½·¨
      #    z = x+y
      #    mat = matrix(1,x,y)
      #    out = list(z,mat)
      #    return(out)
      #  }
      # 
      #  tt = xiong(3,4)
      # tt[2]
      #  tt[[2]][1]
      
      #¸üÐÂPÖÐµÄ¸öÌå
      #plot3d(FunctionValue[,2],FunctionValue[,3],FunctionValue[,1])
    }
    suoyin=1+(ff-1)*pop
    Population_fina[suoyin:(ff*pop),]=Population_end
  }
  time=proc.time()-ptm
  print(time)
  Population_fina[,7]= 10000-Population_fina[,7]
  write.csv(Population_fina[,1:10],"RBF_±éÀúÈÕÆÚ¹à¸ÈÊ©·Ê.csv")
  write.csv(sf,"RBF_±éÀúÈÕÆÚ¹à¸ÈÊ©·ÊµÄdate.csv")
  
  
  return(0)
}
