# Supplementary material for: Precision agriculture management based on a surrogate model assisted multiobjective algorithmic framework
Source: Sci Rep. 2023 Jan 20;13:1142. doi: 10.1038/s41598-023-27990-w (PMC9860027; doi:10.1038/s41598-023-27990-w)
Supplement: Supplementary file 1 — Supplementary Information. [file 41598_2023_27990_MOESM1_ESM.zip › Supplementary material/Experimental code/遍历日期_施肥.R]

NSGAII<-function(M){
  #²ÎÊýÉè¶¨
  Gen=50#µü´ú´ÎÊý
  pop=105#ÖÖÈº´óÐ¡
  bli=10#±éÀúÈÕÆÚ
  #ÏÂÃæµÄÊÇ²úÉúËæ»úµÄÊ©·ÊµÄÈÕÆÚ
  sf=list()
  jj=c()
  for (i in 1:bli) {
    jj[1]=floor(runif(1,min = 1,max = 33))
    jj[2]=floor(runif(1,min = 34,max = 66))      #Õâ¸öÊÇ¹ØÓÚÊ©·ÊµÄ´úÂë£¬ÎÒÃÇÏÈ¶ÔËü½øÐÐ·âÓ¡
    jj[3]=floor(runif(1,min = 67,max = 100))
    sf[[i]]=jj
  }
  Population_fina=matrix(0,ncol=10,nrow=bli*pop)#´¢´æµÄ×÷ÓÃ
  for (ff in 1:bli) {
  #³õÊ¼»¯ÖÖÈº
  Population=matrix(0,ncol =6 ,nrow = pop)
  # Population_irrigation=matrix(runif(pop*8) ,ncol = 8,nrow = pop)
  Population_irrigation=matrix(floor(150*runif(pop*3)) ,ncol = 3,nrow = pop)#ÕâÀïÃæÆäÊµÓÐÒ»µãÐ¡ÎÊÌâ£¬ÄÇ¾ÍÊÇ¾ö²ß±äÁ¿¹Ì¶¨ÊÇ8
  Population_Fertilizers=matrix(floor(150*runif(pop*3)) ,ncol = 3,nrow = pop)
  Population[,1:3]=Population_irrigation
  Population[,4:6]=Population_Fertilizers
  #¼ÆËãÄ¿±êº¯ÊýÖµ
  setwd("E:\\NSGAII-DSSAT")
  inputxlsx='test.xlsx'
  library(openxlsx)
  treatment=read.xlsx(inputxlsx,sheet = 'Treatment',startRow = 4)
  simulation=read.xlsx(inputxlsx,sheet = 'Simulation',startRow = 4)
  irrigation=read.xlsx(inputxlsx,sheet = 'Irrigation',startRow = 4)
  fer=read.xlsx(inputxlsx,sheet = 'Fertilizers',startRow = 4)
  initial=read.xlsx(inputxlsx,sheet = 'Initial Conditions',startRow = 3)
  addition=read.xlsx(inputxlsx,sheet = 'Addition',startRow = 4)
  soilanalysis=read.xlsx(inputxlsx,sheet = 'Soilanalysis',startRow = 4)
  envir=read.xlsx(inputxlsx,sheet = 'Environment',startRow = 4)
  tillage =read.xlsx(inputxlsx,sheet = 'Tillage',startRow = 4)
  harvest =read.xlsx(inputxlsx,sheet = 'Harvest',startRow = 4)
  #ÕâÊÇ¹ØÓÚ¹à¸ÈÁ¿µÄÒ»¸ö²Ù×÷
  for (i in 1:105) {
    for (j in 1:3) {
      k=(i-1)*3+j
      irrigation$IRVAL[k]=Population[i,j]
    }
  }
  #ÕâÊÇÊ©·ÊÁ¿µÄÒ»¸ö²Ù×÷
  for (i in 1:105) {
    for (j in 1:3) {
      k=(i-1)*3+j
      fer$FAMN[k] =Population_Fertilizers[i,j]
    }
  }
  #¹ØÓÚÊ©·ÊµÄÈÕÆÚ±ä¶¯.µ±È»×ÅÀïÃæ¾ÍÃ»ÓÐÉ¸Ñ¡µÄÒ»¸ö²Ù×÷
  for (i in 1:105) {
    for (j in 1:3) {
      k=(i-1)*3+j
      fer$FDATE[k] =sf[[ff]][j]
    }
  }
  sheets = list(" T" =  treatment,"Addition" = addition,"Initial Conditions" =initial ,"Irrigation" =irrigation ,
                "Fertilizers" = fer, "Simulation" = simulation,"Soilanalysis" =soilanalysis,
                "Environment" =envir ,"Tillage" = tillage,"Harvest" =
                  harvest)
  write.xlsx(sheets,"test1.xlsx")
  source("write dssat file.R")
  inputxlsx='test1.xlsx'
  inputdata=Preparedata(inputxlsx,IR_FER_all = F)
  make_xbuid(inputdata,overwrite = T)
  source("make batch file.R")
  # makebatchfile("Rice",inputdata)
  makebatchfile(crop="Wheat",inputdata,"DSSBatch.v46")
  system("c:/DSSAT46/DSCSM046.exe B E:/NSGAII-DSSAT/DSSBatch.v46")
  summ<-readLines("Summary.OUT")
  head(summ)
  summ
  summary(summ)
  first=grep("@",summ)
  Treatmentname=substr(summ,4,6)
  
  outname=unlist(strsplit(summ[4],"\\s+"))
  DailyResult=data.frame(matrix(nrow = 0,ncol =length(outname)+2 ))
  colnames(DailyResult)=paste0(outname)
  summ[1:3]
  
  Treatment1=summ[first[1]:109]
  
  Treatment1[1]=gsub("#","_",Treatment1[1])
  
  sumtext=read.table(textConnection(Treatment1[2:length(Treatment1)]),header = FALSE,
                     stringsAsFactors = FALSE)
  
  name=read.table(textConnection(as.character(Treatment1[1])),header = FALSE,
                  stringsAsFactors = FALSE)
  
  colnames(sumtext)=name[2:83]
  
  sumtext$Treatment=Treatmentname[1]
  sumtext$TreatmentNO=1
  
  DailyResult=rbind(DailyResult,sumtext)
  head(DailyResult)
  write.csv(DailyResult,"results.csv")
  SUMMARY=read.csv("results.csv", header=T, na.strings=c("NA"))
  SUMMARY$HWAM
  SUMMARY$IRCM
  #¸øFunctionValue¸³Öµ
  FunctionValue=matrix(0,ncol = 3,nrow = 105)
  for (i in 1:(M-1)) {
    for (j in 1:pop) {
      if(i==1){
        FunctionValue[j,i]=abs(SUMMARY$HWAM[j]-10000)
      }
      if(i==2){
        FunctionValue[j,i]=SUMMARY$IRCM[j]
      }
    }
  }  
  FunctionValue[,M]=Population[,4]+Population[,5]+Population[,6]
  
  for (Gene in 1:Gen) {
    
    source("G:/R´úÂë/NSGAII-DSSAT/cross_mutation.R")
    Offspring=cross_mutation(Population)#ÕâÒ»²½ÊÇ½»²æ±äÒì²úÉú×Ó´úQ
    setwd("E:\\NSGAII-DSSAT")
    #²úÉúÄ¿±êº¯ÊýÖµ
    inputxlsx='test.xlsx'
    library(openxlsx)
    treatment=read.xlsx(inputxlsx,sheet = 'Treatment',startRow = 4)
    simulation=read.xlsx(inputxlsx,sheet = 'Simulation',startRow = 4)
    irrigation=read.xlsx(inputxlsx,sheet = 'Irrigation',startRow = 4)
    fer=read.xlsx(inputxlsx,sheet = 'Fertilizers',startRow = 4)
    initial=read.xlsx(inputxlsx,sheet = 'Initial Conditions',startRow = 3)
    addition=read.xlsx(inputxlsx,sheet = 'Addition',startRow = 4)
    soilanalysis=read.xlsx(inputxlsx,sheet = 'Soilanalysis',startRow = 4)
    envir=read.xlsx(inputxlsx,sheet = 'Environment',startRow = 4)
    tillage =read.xlsx(inputxlsx,sheet = 'Tillage',startRow = 4)
    harvest =read.xlsx(inputxlsx,sheet = 'Harvest',startRow = 4)
    for (i in 1:105) {
      for (j in 1:3) {
        k=(i-1)*3+j
        irrigation$IRVAL[k]=Offspring[i,j]
      }
    }
    for (i in 1:105) {
      for (j in 4:6) {
        k=(i-1)*3+(j-3)
        fer$FAMN[k] =Offspring[i,j]
      }
    }
    #¹ØÓÚÊ©·ÊµÄÈÕÆÚ±ä¶¯.µ±È»×ÅÀïÃæ¾ÍÃ»ÓÐÉ¸Ñ¡µÄÒ»¸ö²Ù×÷
    for (i in 1:105) {
      for (j in 1:3) {
        k=(i-1)*3+j
        fer$FDATE[k] =sf[[ff]][j]
      }
    }
    sheets = list(" T" =  treatment,"Addition" = addition,"Initial Conditions" =initial ,"Irrigation" =irrigation ,
                  "Fertilizers" = fer, "Simulation" = simulation,"Soilanalysis" =soilanalysis,
                  "Environment" =envir ,"Tillage" = tillage,"Harvest" =harvest)
    write.xlsx(sheets,"test1.xlsx")
    source("write dssat file.R")
    inputxlsx='test1.xlsx'
    inputdata=Preparedata(inputxlsx,IR_FER_all = F)
    make_xbuid(inputdata,overwrite = T)
    source("make batch file.R")
    # makebatchfile("Rice",inputdata)
    makebatchfile(crop="Wheat",inputdata,"DSSBatch.v46")
    system("c:/DSSAT46/DSCSM046.exe  B E:/NSGAII-DSSAT/DSSBatch.v46 ")
    summ<-readLines("Summary.OUT")
    head(summ)
    summ
    summary(summ)
    first=grep("@",summ)
    Treatmentname=substr(summ,4,6)
    
    outname=unlist(strsplit(summ[4],"\\s+"))
    DailyResult=data.frame(matrix(nrow = 0,ncol =length(outname)+2 ))
    colnames(DailyResult)=paste0(outname)
    summ[1:3]
    
    Treatment1=summ[first[1]:109]
    
    Treatment1[1]=gsub("#","_",Treatment1[1])
    
    sumtext=read.table(textConnection(Treatment1[2:length(Treatment1)]),header = FALSE,
                       stringsAsFactors = FALSE)
    
    name=read.table(textConnection(as.character(Treatment1[1])),header = FALSE,
                    stringsAsFactors = FALSE)
    
    colnames(sumtext)=name[2:83]
    
    sumtext$Treatment=Treatmentname[1]
    sumtext$TreatmentNO=1
    
    DailyResult=rbind(DailyResult,sumtext)
    head(DailyResult)
    write.csv(DailyResult,"results.csv")
    SUMMARY=read.csv("results.csv", header=T, na.strings=c("NA"))
    SUMMARY$HWAM
    SUMMARY$IRCM
    #¸øOffFunValue¸³Öµ
    OffFunValue=matrix(0,ncol = 3,nrow = 105)
    for (i in 1:(M-1)) {
      for (j in 1:pop) {
        if(i==1){
          OffFunValue[j,i]=abs(SUMMARY$HWAM[j]-10000)
        }
        if(i==2){
          OffFunValue[j,i]=SUMMARY$IRCM[j]
        }
      }
    }
    OffFunValue[,M]=Offspring[,4]+Offspring[,5]+Offspring[,6]
    #°Ñ¸¸´úºÍ×Ó´ú½áºÏ£¬ÐÎ³É2*pop´óÐ¡µÄcombine_poulation
    combine_poulation=matrix(0,nrow = 2*pop,ncol = 6)
    combine_poulation[1:pop,]=Population
    combine_poulation[(pop+1):(2*pop),]=Offspring
    #°ÑÄ¿±êº¯ÊýÖµÒ²½áºÏ£¬ÐÎ³Écombine_functionvalue
    combine_functionvalue=matrix(0,nrow = 2*pop,ncol = 3)
    combine_functionvalue[1:pop,]=FunctionValue
    combine_functionvalue[(pop+1):(2*pop),]=OffFunValue
    #½øÐÐ¿ìËÙ·ÇÖ§ÅäÅÅÐò
    source("G:/R´úÂë/NSGAII-DSSAT/non_domination_sort.R")
    cc=non_domination_sort(combine_functionvalue)
    #½øÐÐÓµ¼·¾àÀëÅÅÐò
    source("G:/R´úÂë/NSGAII-DSSAT/crowding_distance_sort.R")
    comine_end=crowding_distance_sort(cc[[2]],combine_poulation,cc[[1]],pop)
    #²úÉú¾«Ó¢¸öÌå
    source("G:/R´úÂë/NSGAII-DSSAT/elitism.R")
    elitism=elitism(cc[[2]],comine_end,pop)
    FunctionValue=elitism[,7:9]  
    Population=elitism[,1:6]
    index=matrix(ff,ncol = 1,nrow = 105)
    Population_end=cbind(elitism[,1:9],index)
    print(ff)
    print(Gene)
  }
    suoyin=1+(ff-1)*pop
    Population_fina[suoyin:(ff*pop),]=Population_end
  }
  Population_fina[,7]= 10000-Population_fina[,7]
  write.csv(Population_fina[,1:10],"±éÀúÈÕÆÚ¹à¸ÈÊ©·Ê.csv")
  write.csv(sf,"±éÀúÈÕÆÚ¹à¸ÈÊ©·ÊµÄdate.csv")
  
  
  return(0)
}
