# Supplementary material for: Precision agriculture management based on a surrogate model assisted multiobjective algorithmic framework
Source: Sci Rep. 2023 Jan 20;13:1142. doi: 10.1038/s41598-023-27990-w (PMC9860027; doi:10.1038/s41598-023-27990-w)
Supplement: Supplementary file 1 — Supplementary Information. [file 41598_2023_27990_MOESM1_ESM.zip › Supplementary material/Experimental data/Crop management data.xlsx]

## Sheet: Treatment
	*TREATMENTS												*CULTIVARS			*FIELDS			*INITIAL CONDITIONS	*PLANTING DETAILS
Treatments	Treat Name	Cultivars	Fields	Soil Analysis	Initial Conditions	Planting detail	Irrigation	Fertilizers (Inorganic)	Simulation Control	Enveronment	Tillage	Harvest	Cultivar type	VAR#	VAR-NAME	Weather ID	Drainage type DR000 No drainage DR001 Ditches DR002 Sub-surface tiles DR003 Surface furrows	Soil ID	Previous crop	planting date	population	population at emergence	planting method S Dry seed T Transplants N Nursery P Pregerminated seed R Ratoon	planting distribution R Rows H Hills U Uniform/Broadcast RB Rows on beds N Unknown/not given	row spaing,cm	row direction,degree	planting depth
试验编号	处理名	品种处理	土壤处理	土壤分析	初始条件残渣	播种	灌溉	施肥	模拟控制	环境控制	耕作	收获时间	品种类型	品种编号	品种名	气象名	排水类型	土壤ID	前季作物	播种期	播种密度(p/m2)	出苗密度(p/m2)	播种方法	播种分布	行距cm	行分布degree	播种深度cm
N	TNAME	CU	FL	SA	IC	MP	MI	MF	SM	ME	MT	MH	CR	INGENO	CNAME	WSTA	FLDT	ID_SOIL	PCR	PDATE	PPOP	PPOE	PLME	PLDS	PLRS	PLRD	PLDP
1	V1S1T1	2	1	0	3	4	1	1	4	1	0	0	WH	IB0489	Xi Nong 805	NANF1301	DR000	IB00000003	WH	2013285	100	100	S	R	20	0	2.5
2	V1S1T2	2	1	0	3	4	2	2	4	1	0	0	WH	IB0489	Xi Nong 805	NANF1301	DR000	IB00000003	WH	2013285	100	100	S	R	20	0	2.5
3	V1S1T3	2	1	0	3	4	3	3	4	1	0	0	WH	IB0489	Xi Nong 805	NANF1301	DR000	IB00000003	WH	2013285	100	100	S	R	20	0	2.5
4	V1S1T4	2	1	0	3	4	4	4	4	1	0	0	WH	IB0489	Xi Nong 805	NANF1301	DR000	IB00000003	WH	2013285	100	100	S	R	20	0	2.5
5	V1S1T5	2	1	0	3	4	5	5	4	1	0	0	WH	IB0489	Xi Nong 805	NANF1301	DR000	IB00000003	WH	2013285	100	100	S	R	20	0	2.5
6	V1S1T6	2	1	0	3	4	6	6	4	1	0	0	WH	IB0489	Xi Nong 805	NANF1301	DR000	IB00000003	WH	2013285	100	100	S	R	20	0	2.5
7	V1S1T7	2	1	0	3	4	7	7	4	1	0	0	WH	IB0489	Xi Nong 805	NANF1301	DR000	IB00000003	WH	2013285	100	100	S	R	20	0	2.5
8	V1S1T8	2	1	0	3	4	8	8	4	1	0	0	WH	IB0489	Xi Nong 805	NANF1301	DR000	IB00000003	WH	2013285	100	100	S	R	20	0	2.5
9	V1S1T9	2	1	0	3	4	9	9	4	1	0	0	WH	IB0489	Xi Nong 805	NANF1301	DR000	IB00000003	WH	2013285	100	100	S	R	20	0	2.5
10	V1S1T10	2	1	0	3	4	10	10	4	1	0	0	WH	IB0489	Xi Nong 805	NANF1301	DR000	IB00000003	WH	2013285	100	100	S	R	20	0	2.5
11	V1S1T11	2	1	0	3	4	11	11	4	1	0	0	WH	IB0489	Xi Nong 805	NANF1301	DR000	IB00000003	WH	2013285	100	100	S	R	20	0	2.5
12	V1S1T12	2	1	0	3	4	12	12	4	1	0	0	WH	IB0489	Xi Nong 805	NANF1301	DR000	IB00000003	WH	2013285	100	100	S	R	20	0	2.5
13	V1S1T13	2	1	0	3	4	13	13	4	1	0	0	WH	IB0489	Xi Nong 805	NANF1301	DR000	IB00000003	WH	2013285	100	100	S	R	20	0	2.5
14	V1S1T14	2	1	0	3	4	14	14	4	1	0	0	WH	IB0489	Xi Nong 805	NANF1301	DR000	IB00000003	WH	2013285	100	100	S	R	20	0	2.5
15	V1S1T15	2	1	0	3	4	15	15	4	1	0	0	WH	IB0489	Xi Nong 805	NANF1301	DR000	IB00000003	WH	2013285	100	100	S	R	20	0	2.5
16	V1S1T16	2	1	0	3	4	16	16	4	1	0	0	WH	IB0489	Xi Nong 805	NANF1301	DR000	IB00000003	WH	2013285	100	100	S	R	20	0	2.5
17	V1S1T17	2	1	0	3	4	17	17	4	1	0	0	WH	IB0489	Xi Nong 805	NANF1301	DR000	IB00000003	WH	2013285	100	100	S	R	20	0	2.5
18	V1S1T18	2	1	0	3	4	18	18	4	1	0	0	WH	IB0489	Xi Nong 805	NANF1301	DR000	IB00000003	WH	2013285	100	100	S	R	20	0	2.5
19	V1S1T19	2	1	0	3	4	19	19	4	1	0	0	WH	IB0489	Xi Nong 805	NANF1301	DR000	IB00000003	WH	2013285	100	100	S	R	20	0	2.5
20	V1S1T20	2	1	0	3	4	20	20	4	1	0	0	WH	IB0489	Xi Nong 805	NANF1301	DR000	IB00000003	WH	2013285	100	100	S	R	20	0	2.5
21	V1S1T21	2	1	0	3	4	21	21	4	1	0	0	WH	IB0489	Xi Nong 805	NANF1301	DR000	IB00000003	WH	2013285	100	100	S	R	20	0	2.5
22	V1S1T22	2	1	0	3	4	22	22	4	1	0	0	WH	IB0489	Xi Nong 805	NANF1301	DR000	IB00000003	WH	2013285	100	100	S	R	20	0	2.5
23	V1S1T23	2	1	0	3	4	23	23	4	1	0	0	WH	IB0489	Xi Nong 805	NANF1301	DR000	IB00000003	WH	2013285	100	100	S	R	20	0	2.5
24	V1S1T24	2	1	0	3	4	24	24	4	1	0	0	WH	IB0489	Xi Nong 805	NANF1301	DR000	IB00000003	WH	2013285	100	100	S	R	20	0	2.5
25	V1S1T25	2	1	0	3	4	25	25	4	1	0	0	WH	IB0489	Xi Nong 805	NANF1301	DR000	IB00000003	WH	2013285	100	100	S	R	20	0	2.5
26	V1S1T26	2	1	0	3	4	26	26	4	1	0	0	WH	IB0489	Xi Nong 805	NANF1301	DR000	IB00000003	WH	2013285	100	100	S	R	20	0	2.5
27	V1S1T27	2	1	0	3	4	27	27	4	1	0	0	WH	IB0489	Xi Nong 805	NANF1301	DR000	IB00000003	WH	2013285	100	100	S	R	20	0	2.5
28	V1S1T28	2	1	0	3	4	28	28	4	1	0	0	WH	IB0489	Xi Nong 805	NANF1301	DR000	IB00000003	WH	2013285	100	100	S	R	20	0	2.5
29	V1S1T29	2	1	0	3	4	29	29	4	1	0	0	WH	IB0489	Xi Nong 805	NANF1301	DR000	IB00000003	WH	2013285	100	100	S	R	20	0	2.5
30	V1S1T30	2	1	0	3	4	30	30	4	1	0	0	WH	IB0489	Xi Nong 805	NANF1301	DR000	IB00000003	WH	2013285	100	100	S	R	20	0	2.5
31	V1S1T31	2	1	0	3	4	31	31	4	1	0	0	WH	IB0489	Xi Nong 805	NANF1301	DR000	IB00000003	WH	2013285	100	100	S	R	20	0	2.5
32	V1S1T32	2	1	0	3	4	32	32	4	1	0	0	WH	IB0489	Xi Nong 805	NANF1301	DR000	IB00000003	WH	2013285	100	100	S	R	20	0	2.5
33	V1S1T33	2	1	0	3	4	33	33	4	1	0	0	WH	IB0489	Xi Nong 805	NANF1301	DR000	IB00000003	WH	2013285	100	100	S	R	20	0	2.5
34	V1S1T34	2	1	0	3	4	34	34	4	1	0	0	WH	IB0489	Xi Nong 805	NANF1301	DR000	IB00000003	WH	2013285	100	100	S	R	20	0	2.5
35	V1S1T35	2	1	0	3	4	35	35	4	1	0	0	WH	IB0489	Xi Nong 805	NANF1301	DR000	IB00000003	WH	2013285	100	100	S	R	20	0	2.5
36	V1S1T36	2	1	0	3	4	36	36	4	1	0	0	WH	IB0489	Xi Nong 805	NANF1301	DR000	IB00000003	WH	2013285	100	100	S	R	20	0	2.5
37	V1S1T37	2	1	0	3	4	37	37	4	1	0	0	WH	IB0489	Xi Nong 805	NANF1301	DR000	IB00000003	WH	2013285	100	100	S	R	20	0	2.5
38	V1S1T38	2	1	0	3	4	38	38	4	1	0	0	WH	IB0489	Xi Nong 805	NANF1301	DR000	IB00000003	WH	2013285	100	100	S	R	20	0	2.5
39	V1S1T39	2	1	0	3	4	39	39	4	1	0	0	WH	IB0489	Xi Nong 805	NANF1301	DR000	IB00000003	WH	2013285	100	100	S	R	20	0	2.5
40	V1S1T40	2	1	0	3	4	40	40	4	1	0	0	WH	IB0489	Xi Nong 805	NANF1301	DR000	IB00000003	WH	2013285	100	100	S	R	20	0	2.5
41	V1S1T41	2	1	0	3	4	41	41	4	1	0	0	WH	IB0489	Xi Nong 805	NANF1301	DR000	IB00000003	WH	2013285	100	100	S	R	20	0	2.5
42	V1S1T42	2	1	0	3	4	42	42	4	1	0	0	WH	IB0489	Xi Nong 805	NANF1301	DR000	IB00000003	WH	2013285	100	100	S	R	20	0	2.5
43	V1S1T43	2	1	0	3	4	43	43	4	1	0	0	WH	IB0489	Xi Nong 805	NANF1301	DR000	IB00000003	WH	2013285	100	100	S	R	20	0	2.5
44	V1S1T44	2	1	0	3	4	44	44	4	1	0	0	WH	IB0489	Xi Nong 805	NANF1301	DR000	IB00000003	WH	2013285	100	100	S	R	20	0	2.5
45	V1S1T45	2	1	0	3	4	45	45	4	1	0	0	WH	IB0489	Xi Nong 805	NANF1301	DR000	IB00000003	WH	2013285	100	100	S	R	20	0	2.5
46	V1S1T46	2	1	0	3	4	46	46	4	1	0	0	WH	IB0489	Xi Nong 805	NANF1301	DR000	IB00000003	WH	2013285	100	100	S	R	20	0	2.5
47	V1S1T47	2	1	0	3	4	47	47	4	1	0	0	WH	IB0489	Xi Nong 805	NANF1301	DR000	IB00000003	WH	2013285	100	100	S	R	20	0	2.5
48	V1S1T48	2	1	0	3	4	48	48	4	1	0	0	WH	IB0489	Xi Nong 805	NANF1301	DR000	IB00000003	WH	2013285	100	100	S	R	20	0	2.5
49	V1S1T49	2	1	0	3	4	49	49	4	1	0	0	WH	IB0489	Xi Nong 805	NANF1301	DR000	IB00000003	WH	2013285	100	100	S	R	20	0	2.5
50	V1S1T50	2	1	0	3	4	50	50	4	1	0	0	WH	IB0489	Xi Nong 805	NANF1301	DR000	IB00000003	WH	2013285	100	100	S	R	20	0	2.5
51	V1S1T51	2	1	0	3	4	51	51	4	1	0	0	WH	IB0489	Xi Nong 805	NANF1301	DR000	IB00000003	WH	2013285	100	100	S	R	20	0	2.5
52	V1S1T52	2	1	0	3	4	52	52	4	1	0	0	WH	IB0489	Xi Nong 805	NANF1301	DR000	IB00000003	WH	2013285	100	100	S	R	20	0	2.5
53	V1S1T53	2	1	0	3	4	53	53	4	1	0	0	WH	IB0489	Xi Nong 805	NANF1301	DR000	IB00000003	WH	2013285	100	100	S	R	20	0	2.5
54	V1S1T54	2	1	0	3	4	54	54	4	1	0	0	WH	IB0489	Xi Nong 805	NANF1301	DR000	IB00000003	WH	2013285	100	100	S	R	20	0	2.5
55	V1S1T55	2	1	0	3	4	55	55	4	1	0	0	WH	IB0489	Xi Nong 805	NANF1301	DR000	IB00000003	WH	2013285	100	100	S	R	20	0	2.5
56	V1S1T56	2	1	0	3	4	56	56	4	1	0	0	WH	IB0489	Xi Nong 805	NANF1301	DR000	IB00000003	WH	2013285	100	100	S	R	20	0	2.5
57	V1S1T57	2	1	0	3	4	57	57	4	1	0	0	WH	IB0489	Xi Nong 805	NANF1301	DR000	IB00000003	WH	2013285	100	100	S	R	20	0	2.5
58	V1S1T58	2	1	0	3	4	58	58	4	1	0	0	WH	IB0489	Xi Nong 805	NANF1301	DR000	IB00000003	WH	2013285	100	100	S	R	20	0	2.5
59	V1S1T59	2	1	0	3	4	59	59	4	1	0	0	WH	IB0489	Xi Nong 805	NANF1301	DR000	IB00000003	WH	2013285	100	100	S	R	20	0	2.5
60	V1S1T60	2	1	0	3	4	60	60	4	1	0	0	WH	IB0489	Xi Nong 805	NANF1301	DR000	IB00000003	WH	2013285	100	100	S	R	20	0	2.5
61	V1S1T61	2	1	0	3	4	61	61	4	1	0	0	WH	IB0489	Xi Nong 805	NANF1301	DR000	IB00000003	WH	2013285	100	100	S	R	20	0	2.5
62	V1S1T62	2	1	0	3	4	62	62	4	1	0	0	WH	IB0489	Xi Nong 805	NANF1301	DR000	IB00000003	WH	2013285	100	100	S	R	20	0	2.5
63	V1S1T63	2	1	0	3	4	63	63	4	1	0	0	WH	IB0489	Xi Nong 805	NANF1301	DR000	IB00000003	WH	2013285	100	100	S	R	20	0	2.5
64	V1S1T64	2	1	0	3	4	64	64	4	1	0	0	WH	IB0489	Xi Nong 805	NANF1301	DR000	IB00000003	WH	2013285	100	100	S	R	20	0	2.5
65	V1S1T65	2	1	0	3	4	65	65	4	1	0	0	WH	IB0489	Xi Nong 805	NANF1301	DR000	IB00000003	WH	2013285	100	100	S	R	20	0	2.5
66	V1S1T66	2	1	0	3	4	66	66	4	1	0	0	WH	IB0489	Xi Nong 805	NANF1301	DR000	IB00000003	WH	2013285	100	100	S	R	20	0	2.5
67	V1S1T67	2	1	0	3	4	67	67	4	1	0	0	WH	IB0489	Xi Nong 805	NANF1301	DR000	IB00000003	WH	2013285	100	100	S	R	20	0	2.5
68	V1S1T68	2	1	0	3	4	68	68	4	1	0	0	WH	IB0489	Xi Nong 805	NANF1301	DR000	IB00000003	WH	2013285	100	100	S	R	20	0	2.5
69	V1S1T69	2	1	0	3	4	69	69	4	1	0	0	WH	IB0489	Xi Nong 805	NANF1301	DR000	IB00000003	WH	2013285	100	100	S	R	20	0	2.5
70	V1S1T70	2	1	0	3	4	70	70	4	1	0	0	WH	IB0489	Xi Nong 805	NANF1301	DR000	IB00000003	WH	2013285	100	100	S	R	20	0	2.5
71	V1S1T71	2	1	0	3	4	71	71	4	1	0	0	WH	IB0489	Xi Nong 805	NANF1301	DR000	IB00000003	WH	2013285	100	100	S	R	20	0	2.5
72	V1S1T72	2	1	0	3	4	72	72	4	1	0	0	WH	IB0489	Xi Nong 805	NANF1301	DR000	IB00000003	WH	2013285	100	100	S	R	20	0	2.5
73	V1S1T73	2	1	0	3	4	73	73	4	1	0	0	WH	IB0489	Xi Nong 805	NANF1301	DR000	IB00000003	WH	2013285	100	100	S	R	20	0	2.5
74	V1S1T74	2	1	0	3	4	74	74	4	1	0	0	WH	IB0489	Xi Nong 805	NANF1301	DR000	IB00000003	WH	2013285	100	100	S	R	20	0	2.5
75	V1S1T75	2	1	0	3	4	75	75	4	1	0	0	WH	IB0489	Xi Nong 805	NANF1301	DR000	IB00000003	WH	2013285	100	100	S	R	20	0	2.5
76	V1S1T76	2	1	0	3	4	76	76	4	1	0	0	WH	IB0489	Xi Nong 805	NANF1301	DR000	IB00000003	WH	2013285	100	100	S	R	20	0	2.5
77	V1S1T77	2	1	0	3	4	77	77	4	1	0	0	WH	IB0489	Xi Nong 805	NANF1301	DR000	IB00000003	WH	2013285	100	100	S	R	20	0	2.5
78	V1S1T78	2	1	0	3	4	78	78	4	1	0	0	WH	IB0489	Xi Nong 805	NANF1301	DR000	IB00000003	WH	2013285	100	100	S	R	20	0	2.5
79	V1S1T79	2	1	0	3	4	79	79	4	1	0	0	WH	IB0489	Xi Nong 805	NANF1301	DR000	IB00000003	WH	2013285	100	100	S	R	20	0	2.5
80	V1S1T80	2	1	0	3	4	80	80	4	1	0	0	WH	IB0489	Xi Nong 805	NANF1301	DR000	IB00000003	WH	2013285	100	100	S	R	20	0	2.5
81	V1S1T81	2	1	0	3	4	81	81	4	1	0	0	WH	IB0489	Xi Nong 805	NANF1301	DR000	IB00000003	WH	2013285	100	100	S	R	20	0	2.5
82	V1S1T82	2	1	0	3	4	82	82	4	1	0	0	WH	IB0489	Xi Nong 805	NANF1301	DR000	IB00000003	WH	2013285	100	100	S	R	20	0	2.5
83	V1S1T83	2	1	0	3	4	83	83	4	1	0	0	WH	IB0489	Xi Nong 805	NANF1301	DR000	IB00000003	WH	2013285	100	100	S	R	20	0	2.5
84	V1S1T84	2	1	0	3	4	84	84	4	1	0	0	WH	IB0489	Xi Nong 805	NANF1301	DR000	IB00000003	WH	2013285	100	100	S	R	20	0	2.5
85	V1S1T85	2	1	0	3	4	85	85	4	1	0	0	WH	IB0489	Xi Nong 805	NANF1301	DR000	IB00000003	WH	2013285	100	100	S	R	20	0	2.5
86	V1S1T86	2	1	0	3	4	86	86	4	1	0	0	WH	IB0489	Xi Nong 805	NANF1301	DR000	IB00000003	WH	2013285	100	100	S	R	20	0	2.5
87	V1S1T87	2	1	0	3	4	87	87	4	1	0	0	WH	IB0489	Xi Nong 805	NANF1301	DR000	IB00000003	WH	2013285	100	100	S	R	20	0	2.5
88	V1S1T88	2	1	0	3	4	88	88	4	1	0	0	WH	IB0489	Xi Nong 805	NANF1301	DR000	IB00000003	WH	2013285	100	100	S	R	20	0	2.5
89	V1S1T89	2	1	0	3	4	89	89	4	1	0	0	WH	IB0489	Xi Nong 805	NANF1301	DR000	IB00000003	WH	2013285	100	100	S	R	20	0	2.5
90	V1S1T90	2	1	0	3	4	90	90	4	1	0	0	WH	IB0489	Xi Nong 805	NANF1301	DR000	IB00000003	WH	2013285	100	100	S	R	20	0	2.5
91	V1S1T91	2	1	0	3	4	91	91	4	1	0	0	WH	IB0489	Xi Nong 805	NANF1301	DR000	IB00000003	WH	2013285	100	100	S	R	20	0	2.5
92	V1S1T92	2	1	0	3	4	92	92	4	1	0	0	WH	IB0489	Xi Nong 805	NANF1301	DR000	IB00000003	WH	2013285	100	100	S	R	20	0	2.5
93	V1S1T93	2	1	0	3	4	93	93	4	1	0	0	WH	IB0489	Xi Nong 805	NANF1301	DR000	IB00000003	WH	2013285	100	100	S	R	20	0	2.5
94	V1S1T94	2	1	0	3	4	94	94	4	1	0	0	WH	IB0489	Xi Nong 805	NANF1301	DR000	IB00000003	WH	2013285	100	100	S	R	20	0	2.5
95	V1S1T95	2	1	0	3	4	95	95	4	1	0	0	WH	IB0489	Xi Nong 805	NANF1301	DR000	IB00000003	WH	2013285	100	100	S	R	20	0	2.5
96	V1S1T96	2	1	0	3	4	96	96	4	1	0	0	WH	IB0489	Xi Nong 805	NANF1301	DR000	IB00000003	WH	2013285	100	100	S	R	20	0	2.5
97	V1S1T97	2	1	0	3	4	97	97	4	1	0	0	WH	IB0489	Xi Nong 805	NANF1301	DR000	IB00000003	WH	2013285	100	100	S	R	20	0	2.5
98	V1S1T98	2	1	0	3	4	98	98	4	1	0	0	WH	IB0489	Xi Nong 805	NANF1301	DR000	IB00000003	WH	2013285	100	100	S	R	20	0	2.5
99	V1S1T99	2	1	0	3	4	99	99	4	1	0	0	WH	IB0489	Xi Nong 805	NANF1301	DR000	IB00000003	WH	2013285	100	100	S	R	20	0	2.5
100	V1S1T100	2	1	0	3	4	100	100	4	1	0	0	WH	IB0489	Xi Nong 805	NANF1301	DR000	IB00000003	WH	2013285	100	100	S	R	20	0	2.5
101	V1S1T101	2	1	0	3	4	101	101	4	1	0	0	WH	IB0489	Xi Nong 805	NANF1301	DR000	IB00000003	WH	2013285	100	100	S	R	20	0	2.5
102	V1S1T102	2	1	0	3	4	102	102	4	1	0	0	WH	IB0489	Xi Nong 805	NANF1301	DR000	IB00000003	WH	2013285	100	100	S	R	20	0	2.5
103	V1S1T103	2	1	0	3	4	103	103	4	1	0	0	WH	IB0489	Xi Nong 805	NANF1301	DR000	IB00000003	WH	2013285	100	100	S	R	20	0	2.5
104	V1S1T104	2	1	0	3	4	104	104	4	1	0	0	WH	IB0489	Xi Nong 805	NANF1301	DR000	IB00000003	WH	2013285	100	100	S	R	20	0	2.5
105	V1S1T105	2	1	0	3	4	105	105	4	1	0	0	WH	IB0489	Xi Nong 805	NANF1301	DR000	IB00000003	WH	2013285	100	100	S	R	20	0	2.5

## Sheet: Addition
	*FIELDS						*INITIAL CONDITIONS				*PLANTING DETAILS
Treatments	Drainage type DR000 No drainage DR001 Ditches DR002 Sub-surface tiles DR003 Surface furrows	Drain depth(cm)	Drain Spacing(m)	surface stone	surface texture	depth(cm)	Root weight	crop residue(kg/ha)	Residue N	depth(cm)	emergence date	planting day weight	Transplant Days	T	Plant per hill	Initial sprout length
试验编号	排水类型	排水深度	排水空间	土壤表面深度	土壤类型	土壤深度	根重(可缺)	作物残渣（可缺）	残渣氮含量（可缺）	残渣深度（可缺）	出苗期	移栽干物重	移栽日	移栽温度	每穴几株	初始发芽长度
N	FLDT	FLDD	FLDS	FLST	SLTX	SLDP	ICRT	ICRES	ICREN	ICRID	EDATE	PLWT	PAGE	PENV	PLPH	SPRL
1	DR000	0	0	00000	SICL	180	1200	6500	1.14	15	-99	-99	0	0	0	0
2	DR000	0	0	00000	SICL	180	1200	6500	1.14	15	-99	-99	0	0	0	0
3	DR000	0	0	00000	-99	150	0	0	0	0	-99	-99	0	0	0	0
4	DR000	0	0	00000	-99	150	0	0	0	0	-99	-99	0	0	0	0
5	DR000	0	0	00000	-99	150	0	0	0	0	-99	-99	0	0	0	0
6	DR000	0	0	00000	SICL	180	1200	6500	1.14	15	2014313	-99	0	0	0	0
7	DR000	0	0	00000	SICL	180	1200	6500	1.14	15	2014313	-99	0	0	0	0
8	DR000	0	0	00000	-99	150	0	0	0	0	-99	-99	0	0	0	0
9	DR000	0	0	00000	-99	150	0	0	0	0	-99	-99	0	0	0	0
10	DR000	0	0	00000	-99	150	0	0	0	0	-99	-99	0	0	0	0
11	DR000	0	0	00000	SICL	180	1200	6500	1.14	15	2014313	-99	0	0	0	0
12	DR000	0	0	00000	SICL	180	1200	6500	1.14	15	2014313	-99	0	0	0	0
13	DR000	0	0	00000	-99	150	0	0	0	0	-99	-99	0	0	0	0
14	DR000	0	0	00000	-99	150	0	0	0	0	-99	-99	0	0	0	0
15	DR000	0	0	00000	-99	150	0	0	0	0	-99	-99	0	0	0	0
16	DR000	0	0	00000	SICL	180	1200	6500	1.14	15	2014313	-99	0	0	0	0
17	DR000	0	0	00000	SICL	180	1200	6500	1.14	15	2014313	-99	0	0	0	0
18	DR000	0	0	00000	-99	150	0	0	0	0	-99	-99	0	0	0	0
19	DR000	0	0	00000	-99	150	0	0	0	0	-99	-99	0	0	0	0
20	DR000	0	0	00000	-99	150	0	0	0	0	-99	-99	0	0	0	0
21	DR000	0	0	00000	SICL	180	1200	6500	1.14	15	2014313	-99	0	0	0	0
22	DR000	0	0	00000	SICL	180	1200	6500	1.14	15	2014313	-99	0	0	0	0
23	DR000	0	0	00000	-99	150	0	0	0	0	-99	-99	0	0	0	0
24	DR000	0	0	00000	-99	150	0	0	0	0	-99	-99	0	0	0	0
25	DR000	0	0	00000	-99	150	0	0	0	0	-99	-99	0	0	0	0
26	DR000	0	0	00000	SICL	180	1200	6500	1.14	15	2014313	-99	0	0	0	0
27	DR000	0	0	00000	SICL	180	1200	6500	1.14	15	2014313	-99	0	0	0	0
28	DR000	0	0	00000	-99	150	0	0	0	0	-99	-99	0	0	0	0
29	DR000	0	0	00000	-99	150	0	0	0	0	-99	-99	0	0	0	0
30	DR000	0	0	00000	-99	150	0	0	0	0	-99	-99	0	0	0	0
31	DR000	0	0	00000	SICL	180	1200	6500	1.14	15	2014313	-99	0	0	0	0
32	DR000	0	0	00000	SICL	180	1200	6500	1.14	15	2014313	-99	0	0	0	0
33	DR000	0	0	00000	-99	150	0	0	0	0	-99	-99	0	0	0	0
34	DR000	0	0	00000	-99	150	0	0	0	0	-99	-99	0	0	0	0
35	DR000	0	0	00000	-99	150	0	0	0	0	-99	-99	0	0	0	0
36	DR000	0	0	00000	SICL	180	1200	6500	1.14	15	2014313	-99	0	0	0	0
37	DR000	0	0	00000	SICL	180	1200	6500	1.14	15	2014313	-99	0	0	0	0
38	DR000	0	0	00000	-99	150	0	0	0	0	-99	-99	0	0	0	0
39	DR000	0	0	00000	-99	150	0	0	0	0	-99	-99	0	0	0	0
40	DR000	0	0	00000	-99	150	0	0	0	0	-99	-99	0	0	0	0
41	DR000	0	0	00000	SICL	180	1200	6500	1.14	15	2014313	-99	0	0	0	0
42	DR000	0	0	00000	SICL	180	1200	6500	1.14	15	2014313	-99	0	0	0	0
43	DR000	0	0	00000	-99	150	0	0	0	0	-99	-99	0	0	0	0
44	DR000	0	0	00000	-99	150	0	0	0	0	-99	-99	0	0	0	0
45	DR000	0	0	00000	-99	150	0	0	0	0	-99	-99	0	0	0	0
46	DR000	0	0	00000	SICL	180	1200	6500	1.14	15	2014313	-99	0	0	0	0
47	DR000	0	0	00000	SICL	180	1200	6500	1.14	15	2014313	-99	0	0	0	0
48	DR000	0	0	00000	-99	150	0	0	0	0	-99	-99	0	0	0	0
49	DR000	0	0	00000	-99	150	0	0	0	0	-99	-99	0	0	0	0
50	DR000	0	0	00000	-99	150	0	0	0	0	-99	-99	0	0	0	0
51	DR000	0	0	00000	SICL	180	1200	6500	1.14	15	2014313	-99	0	0	0	0
52	DR000	0	0	00000	SICL	180	1200	6500	1.14	15	2014313	-99	0	0	0	0
53	DR000	0	0	00000	-99	150	0	0	0	0	-99	-99	0	0	0	0
54	DR000	0	0	00000	-99	150	0	0	0	0	-99	-99	0	0	0	0
55	DR000	0	0	00000	-99	150	0	0	0	0	-99	-99	0	0	0	0
56	DR000	0	0	00000	SICL	180	1200	6500	1.14	15	2014313	-99	0	0	0	0
57	DR000	0	0	00000	SICL	180	1200	6500	1.14	15	2014313	-99	0	0	0	0
58	DR000	0	0	00000	-99	150	0	0	0	0	-99	-99	0	0	0	0
59	DR000	0	0	00000	-99	150	0	0	0	0	-99	-99	0	0	0	0
60	DR000	0	0	00000	-99	150	0	0	0	0	-99	-99	0	0	0	0
61	DR000	0	0	00000	SICL	180	1200	6500	1.14	15	2014313	-99	0	0	0	0
62	DR000	0	0	00000	SICL	180	1200	6500	1.14	15	2014313	-99	0	0	0	0
63	DR000	0	0	00000	-99	150	0	0	0	0	-99	-99	0	0	0	0
64	DR000	0	0	00000	-99	150	0	0	0	0	-99	-99	0	0	0	0
65	DR000	0	0	00000	-99	150	0	0	0	0	-99	-99	0	0	0	0
66	DR000	0	0	00000	SICL	180	1200	6500	1.14	15	2014313	-99	0	0	0	0
67	DR000	0	0	00000	SICL	180	1200	6500	1.14	15	2014313	-99	0	0	0	0
68	DR000	0	0	00000	-99	150	0	0	0	0	-99	-99	0	0	0	0
69	DR000	0	0	00000	-99	150	0	0	0	0	-99	-99	0	0	0	0
70	DR000	0	0	00000	-99	150	0	0	0	0	-99	-99	0	0	0	0
71	DR000	0	0	00000	SICL	180	1200	6500	1.14	15	2014313	-99	0	0	0	0
72	DR000	0	0	00000	SICL	180	1200	6500	1.14	15	2014313	-99	0	0	0	0
73	DR000	0	0	00000	-99	150	0	0	0	0	-99	-99	0	0	0	0
74	DR000	0	0	00000	-99	150	0	0	0	0	-99	-99	0	0	0	0
75	DR000	0	0	00000	-99	150	0	0	0	0	-99	-99	0	0	0	0
76	DR000	0	0	00000	SICL	180	1200	6500	1.14	15	2014313	-99	0	0	0	0
77	DR000	0	0	00000	SICL	180	1200	6500	1.14	15	2014313	-99	0	0	0	0
78	DR000	0	0	00000	-99	150	0	0	0	0	-99	-99	0	0	0	0
79	DR000	0	0	00000	-99	150	0	0	0	0	-99	-99	0	0	0	0
80	DR000	0	0	00000	-99	150	0	0	0	0	-99	-99	0	0	0	0
81	DR000	0	0	00000	SICL	180	1200	6500	1.14	15	2014313	-99	0	0	0	0
82	DR000	0	0	00000	SICL	180	1200	6500	1.14	15	2014313	-99	0	0	0	0
83	DR000	0	0	00000	-99	150	0	0	0	0	-99	-99	0	0	0	0
84	DR000	0	0	00000	-99	150	0	0	0	0	-99	-99	0	0	0	0
85	DR000	0	0	00000	-99	150	0	0	0	0	-99	-99	0	0	0	0
86	DR000	0	0	00000	SICL	180	1200	6500	1.14	15	2014313	-99	0	0	0	0
87	DR000	0	0	00000	SICL	180	1200	6500	1.14	15	2014313	-99	0	0	0	0
88	DR000	0	0	00000	-99	150	0	0	0	0	-99	-99	0	0	0	0
89	DR000	0	0	00000	-99	150	0	0	0	0	-99	-99	0	0	0	0
90	DR000	0	0	00000	-99	150	0	0	0	0	-99	-99	0	0	0	0
91	DR000	0	0	00000	SICL	180	1200	6500	1.14	15	2014313	-99	0	0	0	0
92	DR000	0	0	00000	SICL	180	1200	6500	1.14	15	2014313	-99	0	0	0	0
93	DR000	0	0	00000	-99	150	0	0	0	0	-99	-99	0	0	0	0
94	DR000	0	0	00000	-99	150	0	0	0	0	-99	-99	0	0	0	0
95	DR000	0	0	00000	-99	150	0	0	0	0	-99	-99	0	0	0	0
96	DR000	0	0	00000	SICL	180	1200	6500	1.14	15	2014313	-99	0	0	0	0
97	DR000	0	0	00000	SICL	180	1200	6500	1.14	15	2014313	-99	0	0	0	0
98	DR000	0	0	00000	-99	150	0	0	0	0	-99	-99	0	0	0	0
99	DR000	0	0	00000	-99	150	0	0	0	0	-99	-99	0	0	0	0
100	DR000	0	0	00000	-99	150	0	0	0	0	-99	-99	0	0	0	0
101	DR000	0	0	00000	SICL	180	1200	6500	1.14	15	2014313	-99	0	0	0	0
102	DR000	0	0	00000	SICL	180	1200	6500	1.14	15	2014313	-99	0	0	0	0
103	DR000	0	0	00000	-99	150	0	0	0	0	-99	-99	0	0	0	0
104	DR000	0	0	00000	-99	150	0	0	0	0	-99	-99	0	0	0	0
105	DR000	0	0	00000	-99	150	0	0	0	0	-99	-99	0	0	0	0

## Sheet: Initial Conditions
Treatments	Soil layer base depth	Initial water content	Initial ammonium conc	Initial nitrate conc
试验编号	土壤深度	初始H20	初始NH4	初始NO3
N	ICBL	SH2O	SNH4	SNO3
1	15	0.205	3.4	9.8
1	30	0.17	3.2	7.3
1	60	0.092	2.5	5.1
1	90	0.065	2.2	4.7
1	120	0.066	2.7	4.3
1	150	0.066	2.7	4.3
1	180	0.066	2.7	4.3

## Sheet: Irrigation
*FERTILIZERS
Treatments	Irrigation Methold A Automatic D Days after planting R On reported date N No application M At maturity	Date	Operation IR001 Furrow, mm IR002 Alternating furrows, mm IR003 Flood, mm IR004 Sprinkler, mm IR005 Drip or trickle, mm IR006 Flood depth, mm IR007 Water table depth, mm IR008 Percolation rate, mm day-1 IR009 Bund height, mm IR010 Puddling (for Rice only) IR011 Constant flood depth, mm IR012 Subsurface (burried) drip, mm IR999 Irrigation method unknown/not given	Amount of water (mm)
试验编号	灌溉方法	灌溉	灌溉方法	灌溉量mm
N	IRRIG	IDATE	IROP	IRVAL
1	R	34	IR001	0
1	R	118	IR001	20
1	R	171	IR001	10
2	R	34	IR001	0
2	R	118	IR001	20
2	R	171	IR001	40
3	R	34	IR001	10
3	R	118	IR001	20
3	R	171	IR001	65
4	R	34	IR001	78
4	R	118	IR001	70
4	R	171	IR001	0
5	R	34	IR001	20
5	R	118	IR001	40
5	R	171	IR001	10
6	R	34	IR001	20
6	R	118	IR001	65
6	R	171	IR001	78
7	R	34	IR001	70
7	R	118	IR001	0
7	R	171	IR001	20
8	R	34	IR001	40
8	R	118	IR001	10
8	R	171	IR001	20
9	R	34	IR001	65
9	R	118	IR001	78
9	R	171	IR001	70
10	R	34	IR001	0
10	R	118	IR001	20
10	R	171	IR001	40
11	R	34	IR001	10
11	R	118	IR001	20
11	R	171	IR001	65
12	R	34	IR001	78
12	R	118	IR001	70
12	R	171	IR001	0
13	R	34	IR001	20
13	R	118	IR001	40
13	R	171	IR001	10
14	R	34	IR001	20
14	R	118	IR001	65
14	R	171	IR001	78
15	R	34	IR001	70
15	R	118	IR001	0
15	R	171	IR001	20
16	R	34	IR001	40
16	R	118	IR001	10
16	R	171	IR001	20
17	R	34	IR001	65
17	R	118	IR001	78
17	R	171	IR001	70
18	R	34	IR001	0
18	R	118	IR001	20
18	R	171	IR001	40
19	R	34	IR001	10
19	R	118	IR001	20
19	R	171	IR001	65
20	R	34	IR001	78
20	R	118	IR001	70
20	R	171	IR001	0
21	R	34	IR001	20
21	R	118	IR001	40
21	R	171	IR001	10
22	R	34	IR001	20
22	R	118	IR001	65
22	R	171	IR001	78
23	R	34	IR001	70
23	R	118	IR001	0
23	R	171	IR001	20
24	R	34	IR001	40
24	R	118	IR001	10
24	R	171	IR001	20
25	R	34	IR001	65
25	R	118	IR001	78
25	R	171	IR001	70
26	R	34	IR001	0
26	R	118	IR001	20
26	R	171	IR001	40
27	R	34	IR001	10
27	R	118	IR001	20
27	R	171	IR001	65
28	R	34	IR001	78
28	R	118	IR001	70
28	R	171	IR001	0
29	R	34	IR001	20
29	R	118	IR001	40
29	R	171	IR001	10
30	R	34	IR001	20
30	R	118	IR001	65
30	R	171	IR001	78
31	R	34	IR001	70
31	R	118	IR001	0
31	R	171	IR001	20
32	R	34	IR001	40
32	R	118	IR001	10
32	R	171	IR001	20
33	R	34	IR001	65
33	R	118	IR001	78
33	R	171	IR001	70
34	R	34	IR001	0
34	R	118	IR001	20
34	R	171	IR001	40
35	R	34	IR001	10
35	R	118	IR001	20
35	R	171	IR001	65
36	R	34	IR001	78
36	R	118	IR001	70
36	R	171	IR001	0
37	R	34	IR001	20
37	R	118	IR001	40
37	R	171	IR001	10
38	R	34	IR001	20
38	R	118	IR001	65
38	R	171	IR001	78
39	R	34	IR001	70
39	R	118	IR001	0
39	R	171	IR001	20
40	R	34	IR001	40
40	R	118	IR001	10
40	R	171	IR001	20
41	R	34	IR001	65
41	R	118	IR001	78
41	R	171	IR001	70
42	R	34	IR001	0
42	R	118	IR001	20
42	R	171	IR001	40
43	R	34	IR001	10
43	R	118	IR001	20
43	R	171	IR001	65
44	R	34	IR001	78
44	R	118	IR001	70
44	R	171	IR001	0
45	R	34	IR001	20
45	R	118	IR001	40
45	R	171	IR001	10
46	R	34	IR001	20
46	R	118	IR001	65
46	R	171	IR001	78
47	R	34	IR001	70
47	R	118	IR001	0
47	R	171	IR001	20
48	R	34	IR001	40
48	R	118	IR001	10
48	R	171	IR001	20
49	R	34	IR001	65
49	R	118	IR001	78
49	R	171	IR001	70
50	R	34	IR001	0
50	R	118	IR001	20
50	R	171	IR001	40
51	R	34	IR001	10
51	R	118	IR001	20
51	R	171	IR001	65
52	R	34	IR001	78
52	R	118	IR001	70
52	R	171	IR001	0
53	R	34	IR001	20
53	R	118	IR001	40
53	R	171	IR001	10
54	R	34	IR001	20
54	R	118	IR001	65
54	R	171	IR001	78
55	R	34	IR001	70
55	R	118	IR001	0
55	R	171	IR001	20
56	R	34	IR001	40
56	R	118	IR001	10
56	R	171	IR001	20
57	R	34	IR001	65
57	R	118	IR001	78
57	R	171	IR001	70
58	R	34	IR001	0
58	R	118	IR001	20
58	R	171	IR001	40
59	R	34	IR001	10
59	R	118	IR001	20
59	R	171	IR001	65
60	R	34	IR001	78
60	R	118	IR001	70
60	R	171	IR001	0
61	R	34	IR001	20
61	R	118	IR001	40
61	R	171	IR001	10
62	R	34	IR001	20
62	R	118	IR001	65
62	R	171	IR001	78
63	R	34	IR001	70
63	R	118	IR001	0
63	R	171	IR001	20
64	R	34	IR001	40
64	R	118	IR001	10
64	R	171	IR001	20
65	R	34	IR001	65
65	R	118	IR001	78
65	R	171	IR001	70
66	R	34	IR001	0
66	R	118	IR001	20
66	R	171	IR001	40
67	R	34	IR001	10
67	R	118	IR001	20
67	R	171	IR001	65
68	R	34	IR001	78
68	R	118	IR001	70
68	R	171	IR001	0
69	R	34	IR001	20
69	R	118	IR001	40
69	R	171	IR001	10
70	R	34	IR001	20
70	R	118	IR001	65
70	R	171	IR001	78
71	R	34	IR001	70
71	R	118	IR001	0
71	R	171	IR001	20
72	R	34	IR001	40
72	R	118	IR001	10
72	R	171	IR001	20
73	R	34	IR001	65
73	R	118	IR001	78
73	R	171	IR001	70
74	R	34	IR001	0
74	R	118	IR001	20
74	R	171	IR001	40
75	R	34	IR001	10
75	R	118	IR001	20
75	R	171	IR001	65
76	R	34	IR001	78
76	R	118	IR001	70
76	R	171	IR001	0
77	R	34	IR001	20
77	R	118	IR001	40
77	R	171	IR001	10
78	R	34	IR001	20
78	R	118	IR001	65
78	R	171	IR001	78
79	R	34	IR001	70
79	R	118	IR001	0
79	R	171	IR001	20
80	R	34	IR001	40
80	R	118	IR001	10
80	R	171	IR001	20
81	R	34	IR001	65
81	R	118	IR001	78
81	R	171	IR001	70
82	R	34	IR001	0
82	R	118	IR001	20
82	R	171	IR001	40
83	R	34	IR001	10
83	R	118	IR001	20
83	R	171	IR001	65
84	R	34	IR001	78
84	R	118	IR001	70
84	R	171	IR001	0
85	R	34	IR001	20
85	R	118	IR001	40
85	R	171	IR001	10
86	R	34	IR001	20
86	R	118	IR001	65
86	R	171	IR001	78
87	R	34	IR001	70
87	R	118	IR001	0
87	R	171	IR001	20
88	R	34	IR001	40
88	R	118	IR001	10
88	R	171	IR001	20
89	R	34	IR001	65
89	R	118	IR001	78
89	R	171	IR001	70
90	R	34	IR001	0
90	R	118	IR001	20
90	R	171	IR001	40
91	R	34	IR001	10
91	R	118	IR001	20
91	R	171	IR001	65
92	R	34	IR001	78
92	R	118	IR001	70
92	R	171	IR001	0
93	R	34	IR001	20
93	R	118	IR001	40
93	R	171	IR001	10
94	R	34	IR001	20
94	R	118	IR001	65
94	R	171	IR001	78
95	R	34	IR001	70
95	R	118	IR001	0
95	R	171	IR001	20
96	R	34	IR001	40
96	R	118	IR001	10
96	R	171	IR001	20
97	R	34	IR001	65
97	R	118	IR001	78
97	R	171	IR001	70
98	R	34	IR001	0
98	R	118	IR001	20
98	R	171	IR001	40
99	R	34	IR001	10
99	R	118	IR001	20
99	R	171	IR001	65
100	R	34	IR001	78
100	R	118	IR001	70
100	R	171	IR001	0
101	R	34	IR001	20
101	R	118	IR001	40
101	R	171	IR001	10
102	R	34	IR001	20
102	R	118	IR001	65
102	R	171	IR001	78
103	R	34	IR001	70
103	R	118	IR001	0
103	R	171	IR001	20
104	R	34	IR001	40
104	R	118	IR001	10
104	R	171	IR001	20
105	R	34	IR001	65
105	R	118	IR001	78
105	R	171	IR001	70

## Sheet: Fertilizers
*FERTILIZERS
Treatments	Fertilizer Methold A Automatic D Days after planting R On reported date N No application M At maturity	Fer Date	Fer Material FE001 Ammonium nitrate FE002 Ammonium sulfate FE003 Ammonium nitrate sulfate FE004 Anhydrous ammonia FE005 Urea FE006 Diammnoium phosphate FE007 Monoammonium phosphate FE008 Calcium nitrate FE009 Aqua ammonia FE010 Urea ammonium nitrate solution FE011 Calcium ammonium nitrate solution FE012 Ammonium polyphosphate FE013 Single super phosphate FE014 Triple super phosphate FE015 Liquid …	Fer application AP001 Broadcast, not incorporated AP002 Broadcast, incorporated AP003 Banded on surface AP004 Banded beneath surface AP005 Applied in irrigation water AP006 Foliar spray AP007 Bottom of hole AP008 On the seed AP009 Injected AP011 Broadcast on flooded/saturated soil, none in soil AP012 Broadcast on flooded/saturated soil, 15% in soil AP013 Broadcast on flooded/saturated soil, 30% i…	Depth	N
试验编号	施肥方法	施肥日期	施肥材料	施肥方法	施肥深度cm	施氮量kg/ha
N	FERTI	FDATE	FMCD	FACD	FDEP	FAMN
1	R	1	FE005	AP001	1	112
1	R	50	FE005	AP001	1	112
1	R	120	FE005	AP001	1	112
2	R	1	FE005	AP001	1	112
2	R	50	FE005	AP001	1	112
2	R	120	FE005	AP001	1	112
3	R	1	FE005	AP001	1	112
3	R	50	FE005	AP001	1	112
3	R	120	FE005	AP001	1	112
4	R	1	FE005	AP001	1	112
4	R	50	FE005	AP001	1	112
4	R	120	FE005	AP001	1	112
5	R	1	FE005	AP001	1	112
5	R	50	FE005	AP001	1	112
5	R	120	FE005	AP001	1	112
6	R	1	FE005	AP001	1	112
6	R	50	FE005	AP001	1	112
6	R	120	FE005	AP001	1	112
7	R	1	FE005	AP001	1	112
7	R	50	FE005	AP001	1	112
7	R	120	FE005	AP001	1	112
8	R	1	FE005	AP001	1	112
8	R	50	FE005	AP001	1	112
8	R	120	FE005	AP001	1	112
9	R	1	FE005	AP001	1	112
9	R	50	FE005	AP001	1	112
9	R	120	FE005	AP001	1	112
10	R	1	FE005	AP001	1	112
10	R	50	FE005	AP001	1	112
10	R	120	FE005	AP001	1	112
11	R	1	FE005	AP001	1	112
11	R	50	FE005	AP001	1	112
11	R	120	FE005	AP001	1	112
12	R	1	FE005	AP001	1	112
12	R	50	FE005	AP001	1	112
12	R	120	FE005	AP001	1	112
13	R	1	FE005	AP001	1	112
13	R	50	FE005	AP001	1	112
13	R	120	FE005	AP001	1	112
14	R	1	FE005	AP001	1	112
14	R	50	FE005	AP001	1	112
14	R	120	FE005	AP001	1	112
15	R	1	FE005	AP001	1	112
15	R	50	FE005	AP001	1	112
15	R	120	FE005	AP001	1	112
16	R	1	FE005	AP001	1	112
16	R	50	FE005	AP001	1	112
16	R	120	FE005	AP001	1	112
17	R	1	FE005	AP001	1	112
17	R	50	FE005	AP001	1	112
17	R	120	FE005	AP001	1	112
18	R	1	FE005	AP001	1	112
18	R	50	FE005	AP001	1	112
18	R	120	FE005	AP001	1	112
19	R	1	FE005	AP001	1	112
19	R	50	FE005	AP001	1	112
19	R	120	FE005	AP001	1	112
20	R	1	FE005	AP001	1	112
20	R	50	FE005	AP001	1	112
20	R	120	FE005	AP001	1	112
21	R	1	FE005	AP001	1	112
21	R	50	FE005	AP001	1	112
21	R	120	FE005	AP001	1	112
22	R	1	FE005	AP001	1	112
22	R	50	FE005	AP001	1	112
22	R	120	FE005	AP001	1	112
23	R	1	FE005	AP001	1	112
23	R	50	FE005	AP001	1	112
23	R	120	FE005	AP001	1	112
24	R	1	FE005	AP001	1	112
24	R	50	FE005	AP001	1	112
24	R	120	FE005	AP001	1	112
25	R	1	FE005	AP001	1	112
25	R	50	FE005	AP001	1	112
25	R	120	FE005	AP001	1	112
26	R	1	FE005	AP001	1	112
26	R	50	FE005	AP001	1	112
26	R	120	FE005	AP001	1	112
27	R	1	FE005	AP001	1	112
27	R	50	FE005	AP001	1	112
27	R	120	FE005	AP001	1	112
28	R	1	FE005	AP001	1	112
28	R	50	FE005	AP001	1	112
28	R	120	FE005	AP001	1	112
29	R	1	FE005	AP001	1	112
29	R	50	FE005	AP001	1	112
29	R	120	FE005	AP001	1	112
30	R	1	FE005	AP001	1	112
30	R	50	FE005	AP001	1	112
30	R	120	FE005	AP001	1	112
31	R	1	FE005	AP001	1	112
31	R	50	FE005	AP001	1	112
31	R	120	FE005	AP001	1	112
32	R	1	FE005	AP001	1	112
32	R	50	FE005	AP001	1	112
32	R	120	FE005	AP001	1	112
33	R	1	FE005	AP001	1	112
33	R	50	FE005	AP001	1	112
33	R	120	FE005	AP001	1	112
34	R	1	FE005	AP001	1	112
34	R	50	FE005	AP001	1	112
34	R	120	FE005	AP001	1	112
35	R	1	FE005	AP001	1	112
35	R	50	FE005	AP001	1	112
35	R	120	FE005	AP001	1	112
36	R	1	FE005	AP001	1	112
36	R	50	FE005	AP001	1	112
36	R	120	FE005	AP001	1	112
37	R	1	FE005	AP001	1	112
37	R	50	FE005	AP001	1	112
37	R	120	FE005	AP001	1	112
38	R	1	FE005	AP001	1	112
38	R	50	FE005	AP001	1	112
38	R	120	FE005	AP001	1	112
39	R	1	FE005	AP001	1	112
39	R	50	FE005	AP001	1	112
39	R	120	FE005	AP001	1	112
40	R	1	FE005	AP001	1	112
40	R	50	FE005	AP001	1	112
40	R	120	FE005	AP001	1	112
41	R	1	FE005	AP001	1	112
41	R	50	FE005	AP001	1	112
41	R	120	FE005	AP001	1	112
42	R	1	FE005	AP001	1	112
42	R	50	FE005	AP001	1	112
42	R	120	FE005	AP001	1	112
43	R	1	FE005	AP001	1	112
43	R	50	FE005	AP001	1	112
43	R	120	FE005	AP001	1	112
44	R	1	FE005	AP001	1	112
44	R	50	FE005	AP001	1	112
44	R	120	FE005	AP001	1	112
45	R	1	FE005	AP001	1	112
45	R	50	FE005	AP001	1	112
45	R	120	FE005	AP001	1	112
46	R	1	FE005	AP001	1	112
46	R	50	FE005	AP001	1	112
46	R	120	FE005	AP001	1	112
47	R	1	FE005	AP001	1	112
47	R	50	FE005	AP001	1	112
47	R	120	FE005	AP001	1	112
48	R	1	FE005	AP001	1	112
48	R	50	FE005	AP001	1	112
48	R	120	FE005	AP001	1	112
49	R	1	FE005	AP001	1	112
49	R	50	FE005	AP001	1	112
49	R	120	FE005	AP001	1	112
50	R	1	FE005	AP001	1	112
50	R	50	FE005	AP001	1	112
50	R	120	FE005	AP001	1	112
51	R	1	FE005	AP001	1	112
51	R	50	FE005	AP001	1	112
51	R	120	FE005	AP001	1	112
52	R	1	FE005	AP001	1	112
52	R	50	FE005	AP001	1	112
52	R	120	FE005	AP001	1	112
53	R	1	FE005	AP001	1	112
53	R	50	FE005	AP001	1	112
53	R	120	FE005	AP001	1	112
54	R	1	FE005	AP001	1	112
54	R	50	FE005	AP001	1	112
54	R	120	FE005	AP001	1	112
55	R	1	FE005	AP001	1	112
55	R	50	FE005	AP001	1	112
55	R	120	FE005	AP001	1	112
56	R	1	FE005	AP001	1	112
56	R	50	FE005	AP001	1	112
56	R	120	FE005	AP001	1	112
57	R	1	FE005	AP001	1	112
57	R	50	FE005	AP001	1	112
57	R	120	FE005	AP001	1	112
58	R	1	FE005	AP001	1	112
58	R	50	FE005	AP001	1	112
58	R	120	FE005	AP001	1	112
59	R	1	FE005	AP001	1	112
59	R	50	FE005	AP001	1	112
59	R	120	FE005	AP001	1	112
60	R	1	FE005	AP001	1	112
60	R	50	FE005	AP001	1	112
60	R	120	FE005	AP001	1	112
61	R	1	FE005	AP001	1	112
61	R	50	FE005	AP001	1	112
61	R	120	FE005	AP001	1	112
62	R	1	FE005	AP001	1	112
62	R	50	FE005	AP001	1	112
62	R	120	FE005	AP001	1	112
63	R	1	FE005	AP001	1	112
63	R	50	FE005	AP001	1	112
63	R	120	FE005	AP001	1	112
64	R	1	FE005	AP001	1	112
64	R	50	FE005	AP001	1	112
64	R	120	FE005	AP001	1	112
65	R	1	FE005	AP001	1	112
65	R	50	FE005	AP001	1	112
65	R	120	FE005	AP001	1	112
66	R	1	FE005	AP001	1	112
66	R	50	FE005	AP001	1	112
66	R	120	FE005	AP001	1	112
67	R	1	FE005	AP001	1	112
67	R	50	FE005	AP001	1	112
67	R	120	FE005	AP001	1	112
68	R	1	FE005	AP001	1	112
68	R	50	FE005	AP001	1	112
68	R	120	FE005	AP001	1	112
69	R	1	FE005	AP001	1	112
69	R	50	FE005	AP001	1	112
69	R	120	FE005	AP001	1	112
70	R	1	FE005	AP001	1	112
70	R	50	FE005	AP001	1	112
70	R	120	FE005	AP001	1	112
71	R	1	FE005	AP001	1	112
71	R	50	FE005	AP001	1	112
71	R	120	FE005	AP001	1	112
72	R	1	FE005	AP001	1	112
72	R	50	FE005	AP001	1	112
72	R	120	FE005	AP001	1	112
73	R	1	FE005	AP001	1	112
73	R	50	FE005	AP001	1	112
73	R	120	FE005	AP001	1	112
74	R	1	FE005	AP001	1	112
74	R	50	FE005	AP001	1	112
74	R	120	FE005	AP001	1	112
75	R	1	FE005	AP001	1	112
75	R	50	FE005	AP001	1	112
75	R	120	FE005	AP001	1	112
76	R	1	FE005	AP001	1	112
76	R	50	FE005	AP001	1	112
76	R	120	FE005	AP001	1	112
77	R	1	FE005	AP001	1	112
77	R	50	FE005	AP001	1	112
77	R	120	FE005	AP001	1	112
78	R	1	FE005	AP001	1	112
78	R	50	FE005	AP001	1	112
78	R	120	FE005	AP001	1	112
79	R	1	FE005	AP001	1	112
79	R	50	FE005	AP001	1	112
79	R	120	FE005	AP001	1	112
80	R	1	FE005	AP001	1	112
80	R	50	FE005	AP001	1	112
80	R	120	FE005	AP001	1	112
81	R	1	FE005	AP001	1	112
81	R	50	FE005	AP001	1	112
81	R	120	FE005	AP001	1	112
82	R	1	FE005	AP001	1	112
82	R	50	FE005	AP001	1	112
82	R	120	FE005	AP001	1	112
83	R	1	FE005	AP001	1	112
83	R	50	FE005	AP001	1	112
83	R	120	FE005	AP001	1	112
84	R	1	FE005	AP001	1	112
84	R	50	FE005	AP001	1	112
84	R	120	FE005	AP001	1	112
85	R	1	FE005	AP001	1	112
85	R	50	FE005	AP001	1	112
85	R	120	FE005	AP001	1	112
86	R	1	FE005	AP001	1	112
86	R	50	FE005	AP001	1	112
86	R	120	FE005	AP001	1	112
87	R	1	FE005	AP001	1	112
87	R	50	FE005	AP001	1	112
87	R	120	FE005	AP001	1	112
88	R	1	FE005	AP001	1	112
88	R	50	FE005	AP001	1	112
88	R	120	FE005	AP001	1	112
89	R	1	FE005	AP001	1	112
89	R	50	FE005	AP001	1	112
89	R	120	FE005	AP001	1	112
90	R	1	FE005	AP001	1	112
90	R	50	FE005	AP001	1	112
90	R	120	FE005	AP001	1	112
91	R	1	FE005	AP001	1	112
91	R	50	FE005	AP001	1	112
91	R	120	FE005	AP001	1	112
92	R	1	FE005	AP001	1	112
92	R	50	FE005	AP001	1	112
92	R	120	FE005	AP001	1	112
93	R	1	FE005	AP001	1	112
93	R	50	FE005	AP001	1	112
93	R	120	FE005	AP001	1	112
94	R	1	FE005	AP001	1	112
94	R	50	FE005	AP001	1	112
94	R	120	FE005	AP001	1	112
95	R	1	FE005	AP001	1	112
95	R	50	FE005	AP001	1	112
95	R	120	FE005	AP001	1	112
96	R	1	FE005	AP001	1	112
96	R	50	FE005	AP001	1	112
96	R	120	FE005	AP001	1	112
97	R	1	FE005	AP001	1	112
97	R	50	FE005	AP001	1	112
97	R	120	FE005	AP001	1	112
98	R	1	FE005	AP001	1	112
98	R	50	FE005	AP001	1	112
98	R	120	FE005	AP001	1	112
99	R	1	FE005	AP001	1	112
99	R	50	FE005	AP001	1	112
99	R	120	FE005	AP001	1	112
100	R	1	FE005	AP001	1	112
100	R	50	FE005	AP001	1	112
100	R	120	FE005	AP001	1	112
101	R	1	FE005	AP001	1	112
101	R	50	FE005	AP001	1	112
101	R	120	FE005	AP001	1	112
102	R	1	FE005	AP001	1	112
102	R	50	FE005	AP001	1	112
102	R	120	FE005	AP001	1	112
103	R	1	FE005	AP001	1	112
103	R	50	FE005	AP001	1	112
103	R	120	FE005	AP001	1	112
104	R	1	FE005	AP001	1	112
104	R	50	FE005	AP001	1	112
104	R	120	FE005	AP001	1	112
105	R	1	FE005	AP001	1	112
105	R	50	FE005	AP001	1	112
105	R	120	FE005	AP001	1	112

## Sheet: Simulation
	GENERAL				OPTIONS									METHODS	MANAGEMENTA Automatic D Days after planting R On reported date N No application M At maturity					AUTOMATIC MANAGEMENT			*GENERAL
Treatments	Run years	Replictions	Simulation date	Model	water	nitrogen	symbiosis	phosphorous	potassium	disease	chemical	tillage	CO2(D 380; M actual CO2;W read from wrather)	Photosynthesis (C canopy curve; L leaf syn; R radiation efficiency)	Planting Date	Irrigation Date	Fer Date	Res Date	Haveat Date	Start planting window	End planting window	End havest day	People	Ddress	Site	FileName	EXP.DETAILS
试验编号	运行多少年	重复	开始模拟时间	模型	水	氮	共生	磷	钾	病害	化学	耕作	二氧化碳	光合方法	播种日期	灌溉日期	施肥日期	有机修饰时间	收货时间	开始播种窗口	结束窗口	收获日期	试验人员	地点	站点	Xfile文件名	详细信息
N	NYERS	NREPS	SDATE	SMODEL	WATER	NITRO	SYMBI	PHOSP	POTAS	DISES	CHEM	TILL	CO2	PHOTO	PLANT	IRRIG	FERTI	RESID	HARVS	PFRST	PLAST	HLAST	PEOPLE	DDRESS	SITE	FileName	DETAILS
1	1	1	2012300	CSCER	Y	Y	N	N	N	N	N	N	M	C	R	R	R	N	M	-99	-99	-99	LIUJUN	DEPT.AGRONOMY,NANF,CHINA	NANF	NAGA1101	NAN 2011
2	1	1	2012300	CSCER	Y	Y	N	N	N	N	N	N	M	C	R	R	R	N	M	-99	-99	-99	LIUJUN	DEPT.AGRONOMY,NANF,CHINA	NANF	NAGA1101	NAN 2011
3	1	1	2012300	CSCER	Y	Y	N	N	N	N	N	N	M	C	R	R	R	N	M	-99	-99	-99	LIUJUN	DEPT.AGRONOMY,NANF,CHINA	NANF	NAGA1101	NAN 2011
4	1	1	2013280	CSCER	Y	Y	N	N	N	N	N	N	M	C	R	R	R	N	M	-99	-99	-99	LIUJUN	DEPT.AGRONOMY,NANF,CHINA	NANF	NAGA1101	NAN 2011

## Sheet: Soilanalysis
	*Soil Analysis
Treatments	Analysis date	PH	Phosphorus	Potassium	Depth	Bulk density	Organic carbon	total nitrogen	ph in water	ph in buffer	Phosphorus extractable	Potassium exchangeable	Stable organic carbon
试验编号	分析日期	PH	磷	钾	深度	土壤容重	有机碳	总氮	水中PH	PH缓冲	提取磷	提取钾	稳定有机碳
N	SADAT	SMHB	SMPX	SMKE	SABL	SADM	SAOC	SANI	SAPHW	SAPHB	SAPX	SAKE	SASC
1	-99	-99	-99	-99	5	-99	-99	-99	-99	-99	-99	-99	-99
1	-99	-99	-99	-99	15	-99	-99	-99	-99	-99	-99	-99	-99
1	-99	-99	-99	-99	30	-99	-99	-99	-99	-99	-99	-99	-99

## Sheet: Environment
*ENVIRONMENT MODIFICATIONS （A add M multiply R replace S substract）
Treatments	Date	Daylength(hours)	Radiation(MJ/m2/d)	Max Temp	MinTemp	Precipitation	ECO2	Humidity	Wind km/h	ENVNAME
试验编号	时间	日长	辐射	最高温	最低温	降雨	二氧化氮	湿度	风速	名称
N	ODATE	EDAY	ERAD	EMAX	EMIN	ERAIN	ECO2	EDEW	EWIND	ENVNAME
1	2012311	0A	0A	0A	0A	0A	376R	0A	0A	376ppm CO2/35oC
2	2013321	0A	0A	0A	0A	0A	578R	0A	0A	578ppm CO2/35oC

## Sheet: Tillage
	*TILLAGE AND ROTATIONS
Treatments	Date	Tillage implement	Tillage depth	Name
试验编号	耕作日期	耕作	耕作深度	备注
N	TDATE	TIMPL	TDEP	TNAME
1	2012303	-99	-99	-99
2	2013303	-99	-99	-99

## Sheet: Harvest
	*HARVEST
Treatments	Date	Stage	Component (Canopy;Harvest product; Leaves)	Size Group(All; Large; Medium; Small)	Grain Harvest	Byproduct takeoff	Name
试验编号	收获日期	阶段	主份		收获比例		备注
N	HDATE	HSTG	HCOM	HSIZE	HPC	HBPC	HNAME
1	2013350	GS000	C	A	100	100	Harvest on 12/13
2	2014350	-99	C	A	100	100	Harvest on 12/14

[truncated: 1 more sheets: Summary]
