# Supplementary material for: Precision agriculture management based on a surrogate model assisted multiobjective algorithmic framework
Source: Sci Rep. 2023 Jan 20;13:1142. doi: 10.1038/s41598-023-27990-w (PMC9860027; doi:10.1038/s41598-023-27990-w)
Supplement: Supplementary file 1 — Supplementary Information. [file 41598_2023_27990_MOESM1_ESM.zip › Supplementary material/Experimental data/Soilfile.input.xlsx]

## Sheet: Sheet1
#ID Site name County Des				Soil color# *Color Modifie rs #Brown #Red #Black	SLOPE	Hydrology Group # Lowest #Moderately Low #Moderately High #Hightest	Permeability# *Permeability Class #Very Excessive #Excessive #Somewhat excessive #Well #Moderately well	Albedo	Drainage Rate	Runoff Curve Number	Soil layer base depth	Lower limit	Drained Upper limit	Salurat ion	Root growth factor, soil only (0 to 1 scate)		Bulk density	Organic C	Clay(<0.002mm )	silt(0.05-0.02mm)	Stones (>2mm)	Total nitrogen NH4=SLNI*SBDM*SSLB*1000*	PH	Cation exchange capacity	Soil adsorption coefficient(0 to 1 scale)
土壤编号	土壤编号	国家	试验描述	土壤颜色	土壤坡度	径流潜能	排水性能	反射率（ 可由土壤 颜色计算	排水速率 （可由排水 性能计算	径流曲线数量 （可由土壤坡度和径流潜能计算）	土壤深度（必填）	排水下限 （可算）	排水上限 （可算）	饱和度（可算）	根长因子	可缺	土壤容重 （必填）	有机碳	粘土比例（必填）	颗粒比例 （必填）	石头比例 （必填）	土壤含氮量 （可缺）	水中PH（可缺）	阳离子交换（可缺）	土壤吸附系数（可缺）
soil id	SITE	County	Description	SCOL	SLOP	HYGR	PERM	SALB	SLDR	SLRO	SLB	SLLL	SDUL	SSAT	SRGF	SSKS	SBDM	SLOC	SLCL	SLSL	SLCF	SLNI	SLHW	SCEC	SADC
IB00000003	JSJD	China	Rugao Phytotrc	Brown	8	Moderately High	Well	-99	-99	-99	5	0.202	0.32	0.417	1	4.3	131	0.41	0.34	0.31	0	0.17	6.5	255	0
IB00000003	JSJD	China	Rugao Phytotrc	Brown	8	Moderately High	Well	-99	-99	-99	15	0.201	0.319	0.424	0.741	4.3	127	0.35	0.34	0.31	0	0.17	6.5	255	0.03
IB00000003	JSJD	China	Rugao Phytotrc	Brown	8	Moderately High	Well	-99	-99	-99	30	0.199	0.319	0.424	0.607	4.3	127	0.27	0.34	0.31	0	0.17	6.5	255	0.03
IB00000003	JSJD	China	Rugao Phytotrc	Brown	8	Moderately High	Well	-99	-99	-99	50	0.198	0.318	0.419	0.449	4.3	13	0.24	0.34	0.31	0	0.14	6.5	245	0.02
IB00000003	JSJD	China	Rugao Phytotrc	Brown	8	Moderately High	Well	-99	-99	-99	60	0.198	0.318	0.387	0.301	4.3	147	0.16	0.34	0.31	0	0.14	6.5	235	0.01
IB00000003	JSJD	China	Rugao Phytotrc	Brown	8	Moderately High	Well	-99	-99	-99	70	0.198	0.318	0.387	0.301	4.3	147	0.16	0.34	0.31	0	0.14	6.5	235	0.01
IB00000003	JSJD	China	Rugao Phytotrc	Brown	8	Moderately High	Well	-99	-99	-99	90	0.186	0.299	0.359	0.183	4.3	157	0.3	0.3	0.25	0	0.11	6.5	207	0.01
IB00000003	JSJD	China	Rugao Phytotrc	Brown	8	Moderately High	Well	-99	-99	-99	110	0.159	0.275	0.347	0.1	4.3	157	0.1	0.25	0.2	0	0.11	6.5	173	0.005
IB00000003	JSJD	China	Rugao Phytotrc	Brown	8	Moderately High	Well	-99	-99	-99	120	0.159	0.275	0.347	0.1	4.3	157	0.1	0.25	0.2	0	0.11	6.5	173	0.005
IB00000003	JSJD	China	Rugao Phytotrc	Brown	8	Moderately High	Well	-99	-99	-99	130	0.159	0.275	0.347	0.1	4.3	157	0.1	0.25	0.2	0	0.11	6.5	173	0.005
IB00000003	JSJD	China	Rugao Phytotrc	Brown	8	Moderately High	Well	-99	-99	-99	150	0.136	0.254	0.336	0.055	4.3	157	0	0.2	0.2	0	0.06	6.5	138	0.005
IB00000003	JSJD	China	Rugao Phytotrc	Brown	8	Moderately High	Well	-99	-99	-99	170	0.136	0.254	0.336	0.055	4.3	157	0	0.2	0.2	0	0.06	6.5	138	0.005
IB00000003	JSJD	China	Rugao Phytotrc	Brown	8	Moderately High	Well	-99	-99	-99	190	0.128	0.244	0.331	0.03	4.3	157	0	0.18	0.17	0	0.03	6.5	124	0.005
IB00000003	JSJD	China	Rugao Phytotrc	Brown	8	Moderately High	Well	-99	-99	-99	210	0.128	0.24	0.331	0.03	4.3	157	0	0.18	0.17	0	0.03	6.5	124	0.005
