# Supplementary material for: Precision agriculture management based on a surrogate model assisted multiobjective algorithmic framework
Source: Sci Rep. 2023 Jan 20;13:1142. doi: 10.1038/s41598-023-27990-w (PMC9860027; doi:10.1038/s41598-023-27990-w)
Supplement: Supplementary file 1 — Supplementary Information. [file 41598_2023_27990_MOESM1_ESM.zip › Supplementary material/Experimental data/Weather Data.csv]

1ÔÂ1ÈÕ	1	4	-7	0	¶àÔÆ	Çç	¶«±±·ç	2¼¶	2019
1ÔÂ2ÈÕ	2	4	-7	0	ö²	ö²	¶«±±·ç	2¼¶	2019
1ÔÂ3ÈÕ	3	3	-2	5	Ð¡Ñ©	¶àÔÆ	Î÷±±·ç	2¼¶	2019
1ÔÂ4ÈÕ	4	3	-5	0	ö²	ö²	Î÷±±·ç	1¼¶	2019
1ÔÂ5ÈÕ	5	5	-6	0	¶àÔÆ	¶àÔÆ	¶«±±·ç	2¼¶	2019
1ÔÂ6ÈÕ	6	2	-4	0	¶àÔÆ	¶àÔÆ	¶«±±·ç	2¼¶	2019
1ÔÂ7ÈÕ	7	6	-5	0	Çç	Çç	Î÷ÄÏ·ç	2¼¶	2019
1ÔÂ8ÈÕ	8	4	-4	9	Òõ	Ð¡Ñ©	¶«±±·ç	2¼¶	2019
1ÔÂ9ÈÕ	9	2	-5	0	Òõ	¶àÔÆ	¶«±±·ç	3¼¶	2019
1ÔÂ10ÈÕ	10	2	-5	0	¶àÔÆ	Çç	Î÷ÄÏ·ç	2¼¶	2019
1ÔÂ11ÈÕ	11	6	-5	0	Çç	Çç	¶«±±·ç	2¼¶	2019
1ÔÂ12ÈÕ	12	5	-5	0	¶àÔÆ	¶àÔÆ	Î÷±±·ç	1¼¶	2019
1ÔÂ13ÈÕ	13	6	-4	0	ö²	ö²	¶«±±·ç	2¼¶	2019
1ÔÂ14ÈÕ	14	6	-4	0	¶àÔÆ	¶àÔÆ	Î÷ÄÏ·ç	2¼¶	2019
1ÔÂ15ÈÕ	15	3	-7	0	Òõ	Çç	Î÷ÄÏ·ç	1¼¶	2019
1ÔÂ16ÈÕ	16	2	-6	0	Çç	Çç	¶«±±·ç	2¼¶	2019
1ÔÂ17ÈÕ	17	5	-4	0	Çç	¶àÔÆ	¶«±±·ç	2¼¶	2019
1ÔÂ18ÈÕ	18	4	-3	0	ö²	¶àÔÆ	Î÷ÄÏ·ç	2¼¶	2019
1ÔÂ19ÈÕ	19	8	-5	0	¶àÔÆ	¶àÔÆ	Î÷ÄÏ·ç	2¼¶	2019
1ÔÂ20ÈÕ	20	5	-5	0	¶àÔÆ	¶àÔÆ	Î÷ÄÏ·ç	2¼¶	2019
1ÔÂ21ÈÕ	21	7	-5	0	Çç	Çç	Î÷ÄÏ·ç	2¼¶	2019
1ÔÂ22ÈÕ	22	9	-7	0	Çç	Çç	¶«ÄÏ·ç	1¼¶	2019
1ÔÂ23ÈÕ	23	8	-4	0	Çç	¶àÔÆ	¶«±±·ç	2¼¶	2019
1ÔÂ24ÈÕ	24	5	-4	0	¶àÔÆ	Òõ	¶«±±·ç	2¼¶	2019
1ÔÂ25ÈÕ	25	8	-2	0	¶àÔÆ	¶àÔÆ	Î÷ÄÏ·ç	2¼¶	2019
1ÔÂ26ÈÕ	26	5	2	0	Òõ	Òõ	¶«±±·ç	2¼¶	2019
1ÔÂ27ÈÕ	27	6	-1	0	Òõ	¶àÔÆ	Î÷ÄÏ·ç	2¼¶	2019
1ÔÂ28ÈÕ	28	5	-1	8	Òõ	Óê¼ÐÑ©	Î÷±±·ç	2¼¶	2019
1ÔÂ29ÈÕ	29	8	0	12	¶àÔÆ	Óê¼ÐÑ©	Î÷±±·ç	1¼¶	2019
1ÔÂ30ÈÕ	30	4	-1	0	ÖÐÑ©	Òõ	Î÷ÄÏ·ç	2¼¶	2019
1ÔÂ31ÈÕ	31	7	-6	4	Ð¡Ñ©	Çç	Î÷ÄÏ·ç	2¼¶	2019
2ÔÂ1ÈÕ	32	7	-2	0	¶àÔÆ	Çç	¶«±±·ç	2¼¶	2019
2ÔÂ2ÈÕ	33	8	-2	0	¶àÔÆ	Òõ	Î÷ÄÏ·ç	3¼¶	2019
2ÔÂ3ÈÕ	34	8	-3	0	Çç	Òõ	Î÷ÄÏ·ç	3¼¶	2019
2ÔÂ4ÈÕ	35	11	-3	0	¶àÔÆ	¶àÔÆ	¶«±±·ç	1¼¶	2019
2ÔÂ5ÈÕ	36	14	-2	0	¶àÔÆ	¶àÔÆ	¶«±±·ç	2¼¶	2019
2ÔÂ6ÈÕ	37	13	0	0	Òõ	¶àÔÆ	Î÷ÄÏ·ç	2¼¶	2019
2ÔÂ7ÈÕ	38	9	0	0	Òõ	Òõ	¶«±±·ç	3¼¶	2019
2ÔÂ8ÈÕ	39	2	-1	3	Ð¡Óê	Òõ	¶«±±·ç	2¼¶	2019
2ÔÂ9ÈÕ	40	3	-2	15	Òõ	ÖÐÑ©	¶«±±·ç	2¼¶	2019
2ÔÂ10ÈÕ	41	2	-6	6	Ð¡Ñ©	¶àÔÆ	Î÷±±·ç	2¼¶	2019
2ÔÂ11ÈÕ	42	7	0	0	Çç	¶àÔÆ	¶«±±·ç	2¼¶	2019
2ÔÂ12ÈÕ	43	9	-1	0	Çç	Òõ	¶«±±·ç	1¼¶	2019
2ÔÂ13ÈÕ	44	7	0	0	¶àÔÆ	Òõ	¶«±±·ç	3¼¶	2019
2ÔÂ14ÈÕ	45	6	-3	3	Ð¡Ñ©	Çç	Î÷±±·ç	2¼¶	2019
2ÔÂ15ÈÕ	46	7	-3	0	¶àÔÆ	¶àÔÆ	¶«±±·ç	2¼¶	2019
2ÔÂ16ÈÕ	47	6	-1	0	Òõ	Òõ	¶«±±·ç	3¼¶	2019
2ÔÂ17ÈÕ	48	4	-1	23	Ð¡Ñ©	ÖÐÑ©	¶«±±·ç	2¼¶	2019
2ÔÂ18ÈÕ	49	5	-3	6	Ð¡Óê	Çç	Î÷±±·ç	2¼¶	2019
2ÔÂ19ÈÕ	50	8	0	0	¶àÔÆ	Òõ	¶«±±·ç	2¼¶	2019
2ÔÂ20ÈÕ	51	8	0	0	ö²	ö²	¶«±±·ç	2¼¶	2019
2ÔÂ21ÈÕ	52	7	-2	4	Ð¡Óê	¶àÔÆ	¶«±±·ç	1¼¶	2019
2ÔÂ22ÈÕ	53	10	-1	6	Ð¡Óê	¶àÔÆ	±±·ç	1¼¶	2019
2ÔÂ23ÈÕ	54	11	0	0	Òõ	Òõ	¶«±±·ç	2¼¶	2019
2ÔÂ24ÈÕ	55	13	3	0	ö²	ö²	¶«±±·ç	1¼¶	2019
2ÔÂ25ÈÕ	56	14	2	0	¶àÔÆ	Ð¡Óê	¶«±±·ç	2¼¶	2019
2ÔÂ26ÈÕ	57	8	3	10	Ð¡Óê	Ð¡Óê	¶«±±·ç	2¼¶	2019
2ÔÂ27ÈÕ	58	8	0	0	Òõ	¶àÔÆ	¶«±±·ç	2¼¶	2019
2ÔÂ28ÈÕ	59	13	3	0	¶àÔÆ	Òõ	¶«±±·ç	2¼¶	2019
3ÔÂ1ÈÕ	60	8	5	8	Ð¡Óê	Ð¡Óê	¶«±±·ç	2¼¶	2019
3ÔÂ2ÈÕ	61	8	0	6	Ð¡Óê	¶àÔÆ	¶«±±·ç	2¼¶	2019
3ÔÂ3ÈÕ	62	14	1	0	Îí	¶àÔÆ	¶«±±·ç	2¼¶	2019
3ÔÂ4ÈÕ	63	15	2	0	Òõ	Òõ	¶«±±·ç	2¼¶	2019
3ÔÂ5ÈÕ	64	15	1	0	Òõ	¶àÔÆ	Î÷ÄÏ·ç	2¼¶	2019
3ÔÂ6ÈÕ	65	14	3	0	¶àÔÆ	Òõ	¶«±±·ç	2¼¶	2019
3ÔÂ7ÈÕ	66	12	4	0	Òõ	Òõ	¶«ÄÏ·ç	3¼¶	2019
3ÔÂ8ÈÕ	67	12	3	0	Òõ	Òõ	¶«±±·ç	2¼¶	2019
3ÔÂ9ÈÕ	68	18	2	0	Òõ	¶àÔÆ	Î÷ÄÏ·ç	2¼¶	2019
3ÔÂ10ÈÕ	69	14	0	0	¶àÔÆ	¶àÔÆ	Î÷ÄÏ·ç	2¼¶	2019
3ÔÂ11ÈÕ	70	16	1	0	¶àÔÆ	Çç	Î÷ÄÏ·ç	2¼¶	2019
3ÔÂ12ÈÕ	71	19	4	0	Çç	¶àÔÆ	¶«±±·ç	2¼¶	2019
3ÔÂ13ÈÕ	72	12	2	0	Òõ	¶àÔÆ	Î÷·ç	2¼¶	2019
3ÔÂ14ÈÕ	73	20	2	0	¶àÔÆ	¶àÔÆ	Î÷ÄÏ·ç	3¼¶	2019
3ÔÂ15ÈÕ	74	19	4	0	Òõ	Òõ	¶«ÄÏ·ç	2¼¶	2019
3ÔÂ16ÈÕ	75	21	5	0	Òõ	Òõ	Î÷ÄÏ·ç	1¼¶	2019
3ÔÂ17ÈÕ	76	20	7	0	Òõ	¶àÔÆ	¶«±±·ç	1¼¶	2019
3ÔÂ18ÈÕ	77	25	7	0	Çç	¶àÔÆ	Î÷ÄÏ·ç	2¼¶	2019
3ÔÂ19ÈÕ	78	23	10	0	Òõ	¶àÔÆ	¶«ÄÏ·ç	2¼¶	2019
3ÔÂ20ÈÕ	79	30	7	0	¶àÔÆ	¶àÔÆ	Î÷ÄÏ·ç	2¼¶	2019
3ÔÂ21ÈÕ	80	12	6	0	¶àÔÆ	Òõ	¶«±±·ç	2¼¶	2019
3ÔÂ22ÈÕ	81	16	2	0	Òõ	¶àÔÆ	Î÷±±·ç	1¼¶	2019
3ÔÂ23ÈÕ	82	19	4	0	Òõ	Òõ	¶«±±·ç	2¼¶	2019
3ÔÂ24ÈÕ	83	22	5	0	¶àÔÆ	Çç	¶«ÄÏ·ç	1¼¶	2019
3ÔÂ25ÈÕ	84	26	8	0	Çç	¶àÔÆ	¶«ÄÏ·ç	2¼¶	2019
3ÔÂ26ÈÕ	85	28	11	0	¶àÔÆ	¶àÔÆ	¶«±±·ç	2¼¶	2019
3ÔÂ27ÈÕ	86	27	10	0	Òõ	Òõ	Î÷ÄÏ·ç	2¼¶	2019
3ÔÂ28ÈÕ	87	29	8	0	Çç	Çç	Î÷ÄÏ·ç	2¼¶	2019
3ÔÂ29ÈÕ	88	21	4	0	¶àÔÆ	Çç	Î÷ÄÏ·ç	2¼¶	2019
3ÔÂ30ÈÕ	89	18	4	0	¶àÔÆ	¶àÔÆ	¶«±±·ç	2¼¶	2019
3ÔÂ31ÈÕ	90	19	4	0	¶àÔÆ	¶àÔÆ	¶«±±·ç	2¼¶	2019
4ÔÂ1ÈÕ	91	24	9	7	Òõ	Ð¡Óê	¶«±±·ç	2¼¶	2019
4ÔÂ2ÈÕ	92	23	11	0	Òõ	Òõ	¶«±±·ç	1¼¶	2019
4ÔÂ3ÈÕ	93	23	8	0	Òõ	¶àÔÆ	¶«ÄÏ·ç	2¼¶	2019
4ÔÂ4ÈÕ	94	23	9	0	Çç	Çç	Î÷ÄÏ·ç	2¼¶	2019
4ÔÂ5ÈÕ	95	29	8	0	Çç	Çç	Î÷ÄÏ·ç	3¼¶	2019
4ÔÂ6ÈÕ	96	31	11	0	¶àÔÆ	Çç	Î÷ÄÏ·ç	3¼¶	2019
4ÔÂ7ÈÕ	97	30	14	0	Çç	¶àÔÆ	¶«±±·ç	2¼¶	2019
4ÔÂ8ÈÕ	98	26	13	16	Òõ	ÖÐÓê	¶«±±·ç	3¼¶	2019
4ÔÂ9ÈÕ	99	22	10	0	¶àÔÆ	¶àÔÆ	Î÷ÄÏ·ç	3¼¶	2019
4ÔÂ10ÈÕ	100	20	8	0	Òõ	¶àÔÆ	¶«±±·ç	2¼¶	2019
4ÔÂ11ÈÕ	101	22	10	0	¶àÔÆ	Çç	¶«ÄÏ·ç	2¼¶	2019
4ÔÂ12ÈÕ	102	15	7	4	Ð¡Óê	¶àÔÆ	¶«±±·ç	2¼¶	2019
4ÔÂ13ÈÕ	103	21	11	0	Òõ	¶àÔÆ	Î÷ÄÏ·ç	2¼¶	2019
4ÔÂ14ÈÕ	104	22	10	0	¶àÔÆ	¶àÔÆ	¶«±±·ç	2¼¶	2019
4ÔÂ15ÈÕ	105	17	7	0	¶àÔÆ	Çç	¶«ÄÏ·ç	2¼¶	2019
4ÔÂ16ÈÕ	106	29	9	0	Çç	Çç	ÄÏ·ç	2¼¶	2019
4ÔÂ17ÈÕ	107	32	13	0	Çç	Çç	¶«±±·ç	2¼¶	2019
4ÔÂ18ÈÕ	108	34	19	0	Çç	Çç	¶«ÄÏ·ç	2¼¶	2019
4ÔÂ19ÈÕ	109	25	17	9	¶àÔÆ	Ð¡Óê	¶«±±·ç	3¼¶	2019
4ÔÂ20ÈÕ	110	18	13	6	Ð¡Óê	Òõ	Î÷ÄÏ·ç	3¼¶	2019
4ÔÂ21ÈÕ	111	23	15	0	Òõ	¶àÔÆ	¶«±±·ç	2¼¶	2019
4ÔÂ22ÈÕ	112	25	13	0	¶àÔÆ	Çç	¶«±±·ç	2¼¶	2019
4ÔÂ23ÈÕ	113	28	13	0	Çç	Çç	¶«±±·ç	1¼¶	2019
4ÔÂ24ÈÕ	114	31	14	0	Çç	Çç	Î÷ÄÏ·ç	2¼¶	2019
4ÔÂ25ÈÕ	115	32	16	0	Çç	Çç	¶«±±·ç	2¼¶	2019
4ÔÂ26ÈÕ	116	25	15	0	¶àÔÆ	Òõ	¶«±±·ç	3¼¶	2019
4ÔÂ27ÈÕ	117	24	14	10	Ð¡Óê	Ð¡Óê	¶«±±·ç	3¼¶	2019
4ÔÂ28ÈÕ	118	14	8	13	ÖÐÓê	¶àÔÆ	Î÷±±·ç	2¼¶	2019
4ÔÂ29ÈÕ	119	23	11	0	Çç	Òõ	Î÷ÄÏ·ç	2¼¶	2019
4ÔÂ30ÈÕ	120	24	11	0	¶àÔÆ	¶àÔÆ	Î÷ÄÏ·ç	3¼¶	2019
5ÔÂ1ÈÕ	121	22	13	0	¶àÔÆ	¶àÔÆ	¶«±±·ç	2¼¶	2019
5ÔÂ2ÈÕ	122	24	14	0	¶àÔÆ	¶àÔÆ	¶«±±·ç	2¼¶	2019
5ÔÂ3ÈÕ	123	26	15	5	Ð¡Óê	Òõ	¶«ÄÏ·ç	2¼¶	2019
5ÔÂ4ÈÕ	124	27	17	0	¶àÔÆ	Ð¡Óê	¶«±±·ç	2¼¶	2019
5ÔÂ5ÈÕ	125	23	14	8	Ð¡Óê	Ð¡Óê	¶«±±·ç	2¼¶	2019
5ÔÂ6ÈÕ	126	16	9	16	Ð¡Óê	ÖÐÓê	¶«±±·ç	3¼¶	2019
5ÔÂ7ÈÕ	127	13	8	3	Ð¡Óê	¶àÔÆ	¶«±±·ç	2¼¶	2019
5ÔÂ8ÈÕ	128	22	11	0	¶àÔÆ	¶àÔÆ	Î÷ÄÏ·ç	3¼¶	2019
5ÔÂ9ÈÕ	129	24	10	0	¶àÔÆ	Çç	Î÷ÄÏ·ç	2¼¶	2019
5ÔÂ10ÈÕ	130	26	12	0	¶àÔÆ	Òõ	Î÷ÄÏ·ç	3¼¶	2019
5ÔÂ11ÈÕ	131	27	15	0	¶àÔÆ	Òõ	¶«ÄÏ·ç	2¼¶	2019
5ÔÂ12ÈÕ	132	21	11	6	Ð¡Óê	Òõ	Î÷ÄÏ·ç	2¼¶	2019
5ÔÂ13ÈÕ	133	25	12	0	Òõ	Òõ	¶«ÄÏ·ç	2¼¶	2019
5ÔÂ14ÈÕ	134	23	14	3	Ð¡Óê	¶àÔÆ	Î÷ÄÏ·ç	2¼¶	2019
5ÔÂ15ÈÕ	135	29	13	0	¶àÔÆ	¶àÔÆ	Î÷ÄÏ·ç	2¼¶	2019
5ÔÂ16ÈÕ	136	26	14	0	¶àÔÆ	¶àÔÆ	¶«ÄÏ·ç	2¼¶	2019
5ÔÂ17ÈÕ	137	29	17	0	Çç	Òõ	¶«ÄÏ·ç	2¼¶	2019
5ÔÂ18ÈÕ	138	26	16	11	Ð¡Óê	Ð¡Óê	¶«ÄÏ·ç	2¼¶	2019
5ÔÂ19ÈÕ	139	24	11	0	Òõ	Òõ	Î÷ÄÏ·ç	2¼¶	2019
5ÔÂ20ÈÕ	140	23	10	0	¶àÔÆ	¶àÔÆ	¶«±±·ç	2¼¶	2019
5ÔÂ21ÈÕ	141	30	13	0	Çç	Çç	Î÷ÄÏ·ç	2¼¶	2019
5ÔÂ22ÈÕ	142	33	14	0	Çç	¶àÔÆ	Î÷ÄÏ·ç	2¼¶	2019
5ÔÂ23ÈÕ	143	35	20	0	¶àÔÆ	Òõ	¶«ÄÏ·ç	2¼¶	2019
5ÔÂ24ÈÕ	144	36	20	0	Òõ	¶àÔÆ	Î÷ÄÏ·ç	2¼¶	2019
5ÔÂ25ÈÕ	145	38	21	0	¶àÔÆ	¶àÔÆ	¶«ÄÏ·ç	2¼¶	2019
5ÔÂ26ÈÕ	146	33	18	0	Çç	¶àÔÆ	Î÷ÄÏ·ç	2¼¶	2019
5ÔÂ27ÈÕ	147	25	15	6	Òõ	Ð¡Óê	Î÷ÄÏ·ç	2¼¶	2019
5ÔÂ28ÈÕ	148	18	12	2	Ð¡Óê	¶àÔÆ	¶«±±·ç	2¼¶	2019
5ÔÂ29ÈÕ	149	24	15	4	Ð¡Óê	Òõ	Î÷±±·ç	1¼¶	2019
5ÔÂ30ÈÕ	150	31	15	0	¶àÔÆ	Òõ	Î÷ÄÏ·ç	3¼¶	2019
5ÔÂ31ÈÕ	151	30	15	0	Òõ	¶àÔÆ	Î÷ÄÏ·ç	2¼¶	2019
6ÔÂ1ÈÕ	152	35	18	0	¶àÔÆ	Çç	Î÷ÄÏ·ç	3¼¶	2019
6ÔÂ2ÈÕ	153	37	18	0	¶àÔÆ	¶àÔÆ	Î÷ÄÏ·ç	3¼¶	2019
6ÔÂ3ÈÕ	154	38	19	0	¶àÔÆ	¶àÔÆ	Î÷ÄÏ·ç	2¼¶	2019
6ÔÂ4ÈÕ	155	39	20	0	Òõ	Òõ	¶«ÄÏ·ç	2¼¶	2019
6ÔÂ5ÈÕ	156	23	18	18	ÖÐÓê	Ð¡Óê	Î÷ÄÏ·ç	3¼¶	2019
6ÔÂ6ÈÕ	157	32	17	0	¶àÔÆ	Çç	Î÷ÄÏ·ç	2¼¶	2019
6ÔÂ7ÈÕ	158	34	20	0	¶àÔÆ	¶àÔÆ	¶«ÄÏ·ç	2¼¶	2019
6ÔÂ8ÈÕ	159	34	18	5	Ð¡Óê	¶àÔÆ	Î÷ÄÏ·ç	2¼¶	2019
6ÔÂ9ÈÕ	160	37	20	0	¶àÔÆ	Çç	¶«ÄÏ·ç	2¼¶	2019
6ÔÂ10ÈÕ	161	35	22	0	¶àÔÆ	Òõ	¶«ÄÏ·ç	2¼¶	2019
6ÔÂ11ÈÕ	162	31	21	0	Òõ	Òõ	¶«ÄÏ·ç	2¼¶	2019
6ÔÂ12ÈÕ	163	33	19	0	¶àÔÆ	Çç	¶«ÄÏ·ç	2¼¶	2019
6ÔÂ13ÈÕ	164	35	20	0	Çç	¶àÔÆ	¶«ÄÏ·ç	2¼¶	2019
6ÔÂ14ÈÕ	165	35	21	0	Òõ	Òõ	¶«ÄÏ·ç	3¼¶	2019
6ÔÂ15ÈÕ	166	29	20	12	Ð¡Óê	Ð¡Óê	Î÷ÄÏ·ç	2¼¶	2019
6ÔÂ16ÈÕ	167	33	22	6	Ð¡Óê	Òõ	¶«ÄÏ·ç	2¼¶	2019
6ÔÂ17ÈÕ	168	30	21	0	Òõ	Òõ	¶«ÄÏ·ç	2¼¶	2019
6ÔÂ18ÈÕ	169	33	23	0	¶àÔÆ	¶àÔÆ	¶«ÄÏ·ç	2¼¶	2019
6ÔÂ19ÈÕ	170	32	21	9	Ð¡Óê	Ð¡Óê	¶«ÄÏ·ç	2¼¶	2019
6ÔÂ20ÈÕ	171	26	20	14	ÖÐÓê	Ð¡Óê	¶«±±·ç	2¼¶	2019
6ÔÂ21ÈÕ	172	23	19	8	Ð¡Óê	Ð¡Óê	¶«±±·ç	2¼¶	2019
6ÔÂ22ÈÕ	173	28	18	4	Ð¡Óê	Çç	¶«±±·ç	2¼¶	2019
6ÔÂ23ÈÕ	174	32	21	3	¶àÔÆ	Ð¡Óê	¶«ÄÏ·ç	2¼¶	2019
6ÔÂ24ÈÕ	175	27	19	0	Òõ	¶àÔÆ	¶«±±·ç	2¼¶	2019
6ÔÂ25ÈÕ	176	31	21	0	¶àÔÆ	¶àÔÆ	¶«±±·ç	2¼¶	2019
6ÔÂ26ÈÕ	177	33	22	2	¶àÔÆ	Ð¡Óê	¶«±±·ç	3¼¶	2019
6ÔÂ27ÈÕ	178	27	21	21	ÖÐÓê	ÖÐÓê	¶«±±·ç	2¼¶	2019
6ÔÂ28ÈÕ	179	22	17	6	Ð¡Óê	Òõ	Î÷ÄÏ·ç	2¼¶	2019
6ÔÂ29ÈÕ	180	29	18	0	¶àÔÆ	¶àÔÆ	Î÷ÄÏ·ç	2¼¶	2019
6ÔÂ30ÈÕ	181	31	16	0	¶àÔÆ	Çç	Î÷ÄÏ·ç	1¼¶	2019
7ÔÂ1ÈÕ	182	25	14	0	¶àÔÆ	Çç	±±·ç		2019
7ÔÂ2ÈÕ	183	32	21	0	Òõ	¶àÔÆ	±±·ç		2019
7ÔÂ3ÈÕ	184	34	20	0	Òõ	Ð¡Óê	±±·ç		2019
7ÔÂ4ÈÕ	185	33	19	0	¶àÔÆ	Çç	¶«ÄÏ·ç		2019
7ÔÂ5ÈÕ	186	35	20	0	Çç	Çç	Î÷ÄÏ·ç		2019
7ÔÂ6ÈÕ	187	31	18	0	¶àÔÆ	¶àÔÆ	ÄÏ·ç		2019
7ÔÂ7ÈÕ	188	34	21	0	¶àÔÆ	Òõ	¶«±±·ç		2019
7ÔÂ8ÈÕ	189	24	18	8	Ð¡Óê	Ð¡Óê	¶«±±·ç		2019
7ÔÂ9ÈÕ	190	28	18	9	Ð¡Óê	Ð¡Óê	Î÷ÄÏ·ç		2019
7ÔÂ10ÈÕ	191	31	18	5	Çç	Ð¡Óê	¶«±±·ç		2019
7ÔÂ11ÈÕ	192	32	20	0	¶àÔÆ	ÕóÓê	ÄÏ·ç		2019
7ÔÂ12ÈÕ	193	31	19	3	Ð¡Óê	Çç	¶«±±·ç		2019
7ÔÂ13ÈÕ	194	36	21	0	Çç	¶àÔÆ	¶«±±·ç		2019
7ÔÂ14ÈÕ	195	37	23	0	¶àÔÆ	Òõ	Î÷±±·ç		2019
7ÔÂ15ÈÕ	196	37	25	0	¶àÔÆ	Òõ	¶«ÄÏ·ç		2019
7ÔÂ16ÈÕ	197	29	21	13	Ð¡Óê	ÖÐÓê	¶«ÄÏ·ç		2019
7ÔÂ17ÈÕ	198	25	22	16	ÖÐÓê	Ð¡Óê	Î÷ÄÏ·ç		2019
7ÔÂ18ÈÕ	199	26	21	19	Ð¡Óê	Ð¡Óê	±±·ç		2019
7ÔÂ19ÈÕ	200	29	22	8	Ð¡Óê	Òõ	ÄÏ·ç		2019
7ÔÂ20ÈÕ	201	32	23	0	¶àÔÆ	¶àÔÆ	¶«±±·ç		2019
7ÔÂ21ÈÕ	202	33	24	2	¶àÔÆ	Ð¡Óê	Î÷±±·ç		2019
7ÔÂ22ÈÕ	203	26	20	6	´óÓê	Ð¡Óê	Î÷ÄÏ·ç		2019
7ÔÂ23ÈÕ	204	34	22	0	¶àÔÆ	¶àÔÆ	Î÷ÄÏ·ç		2019
7ÔÂ24ÈÕ	205	34	24	0	¶àÔÆ	¶àÔÆ	±±·ç		2019
7ÔÂ25ÈÕ	206	37	24	0	¶àÔÆ	Çç	Î÷ÄÏ·ç		2019
7ÔÂ26ÈÕ	207	37	25	0	Çç	Çç	¶«±±·ç		2019
7ÔÂ27ÈÕ	208	38	26	0	¶àÔÆ	¶àÔÆ	Î÷·ç		2019
7ÔÂ28ÈÕ	209	40	27	0	Çç	¶àÔÆ	¶«ÄÏ·ç		2019
7ÔÂ29ÈÕ	210	33	22	5	Ð¡Óê	Òõ	Î÷·ç		2019
7ÔÂ30ÈÕ	211	34	21	0	¶àÔÆ	¶àÔÆ	Î÷ÄÏ·ç		2019
7ÔÂ31ÈÕ	212	37	25	0	Çç	Çç	±±·ç		2019
8ÔÂ1ÈÕ	213	37	24	3	¶àÔÆ	Ð¡Óê	¶«ÄÏ·ç	2¼¶	2019
8ÔÂ2ÈÕ	214	33	24	7	Ð¡Óê	Ð¡Óê	¶«±±·ç	2¼¶	2019
8ÔÂ3ÈÕ	215	29	21	6	Ð¡Óê	Ð¡Óê	¶«±±·ç	2¼¶	2019
8ÔÂ4ÈÕ	216	34	22	4	Ð¡Óê	¶àÔÆ	¶«±±·ç	2¼¶	2019
8ÔÂ5ÈÕ	217	34	24	5	Ð¡Óê	Ð¡Óê	¶«±±·ç	2¼¶	2019
8ÔÂ6ÈÕ	218	25	21	9	Ð¡Óê	Ð¡Óê	Î÷ÄÏ·ç	2¼¶	2019
8ÔÂ7ÈÕ	219	31	22	5	Ð¡Óê	¶àÔÆ	Î÷ÄÏ·ç	1¼¶	2019
8ÔÂ8ÈÕ	220	32	23	7	Ð¡Óê	ÖÐÓê	¶«ÄÏ·ç	1¼¶	2019
8ÔÂ9ÈÕ	221	28	18	0	¶àÔÆ	Çç	Î÷ÄÏ·ç	3¼¶	2019
8ÔÂ10ÈÕ	222	31	20	0	Çç	Çç	Î÷ÄÏ·ç	2¼¶	2019
8ÔÂ11ÈÕ	223	32	19	0	Çç	Çç	Î÷±±·ç	2¼¶	2019
8ÔÂ12ÈÕ	224	33	19	0	Çç	Çç	Î÷ÄÏ·ç	2¼¶	2019
8ÔÂ13ÈÕ	225	34	22	0	Çç	Çç	Î÷ÄÏ·ç	2¼¶	2019
8ÔÂ14ÈÕ	226	34	18	0	Çç	Çç	Î÷ÄÏ·ç	2¼¶	2019
8ÔÂ15ÈÕ	227	36	20	0	Çç	Çç	Î÷ÄÏ·ç	2¼¶	2019
8ÔÂ16ÈÕ	228	34	19	0	¶àÔÆ	Çç	¶«±±·ç	2¼¶	2019
8ÔÂ17ÈÕ	229	28	19	0	¶àÔÆ	Çç	¶«±±·ç	2¼¶	2019
8ÔÂ18ÈÕ	230	35	23	0	Çç	Çç	¶«±±·ç	2¼¶	2019
8ÔÂ19ÈÕ	231	37	24	0	¶àÔÆ	Òõ	¶«±±·ç	3¼¶	2019
8ÔÂ20ÈÕ	232	33	20	6	Ð¡Óê	Ð¡Óê	Î÷ÄÏ·ç	3¼¶	2019
8ÔÂ21ÈÕ	233	27	21	4	Ð¡Óê	¶àÔÆ	Î÷±±·ç	2¼¶	2019
8ÔÂ22ÈÕ	234	28	21	8	Ð¡Óê	Ð¡Óê	¶«±±·ç	2¼¶	2019
8ÔÂ23ÈÕ	235	29	21	5	Ð¡Óê	¶àÔÆ	¶«±±·ç	2¼¶	2019
8ÔÂ24ÈÕ	236	34	22	0	¶àÔÆ	¶àÔÆ	¶«±±·ç	2¼¶	2019
8ÔÂ25ÈÕ	237	32	23	3	Ð¡Óê	¶àÔÆ	¶«±±·ç	2¼¶	2019
8ÔÂ26ÈÕ	238	29	21	4	Ð¡Óê	Ð¡Óê	Î÷±±·ç	3¼¶	2019
8ÔÂ27ÈÕ	239	25	20	3	Ð¡Óê	¶àÔÆ	Î÷ÄÏ·ç	2¼¶	2019
8ÔÂ28ÈÕ	240	28	18	0	¶àÔÆ	Çç	Î÷ÄÏ·ç	1¼¶	2019
8ÔÂ29ÈÕ	241	31	15	0	Çç	Çç	¶«ÄÏ·ç	2¼¶	2019
8ÔÂ30ÈÕ	242	29	18	0	¶àÔÆ	¶àÔÆ	¶«±±·ç	2¼¶	2019
8ÔÂ31ÈÕ	243	29	17	9	Ð¡Óê	Ð¡Óê	¶«ÄÏ·ç	1¼¶	2019
9ÔÂ1ÈÕ	244	26	17	5	Ð¡Óê	Çç	¶«·ç		2019
9ÔÂ2ÈÕ	245	27	16	0	Çç	¶àÔÆ	¶«·ç		2019
9ÔÂ3ÈÕ	246	29	17	0	¶àÔÆ	¶àÔÆ	¶«±±·ç		2019
9ÔÂ4ÈÕ	247	25	20	0	Çç	Çç	¶«ÄÏ·ç		2019
9ÔÂ5ÈÕ	248	24	18	0	Òõ	¶àÔÆ	¶«±±·ç		2019
9ÔÂ6ÈÕ	249	29	19	1	Ð¡Óê	¶àÔÆ	¶«±±·ç		2019
9ÔÂ7ÈÕ	250	30	18	0	Çç	¶àÔÆ	¶«±±·ç		2019
9ÔÂ8ÈÕ	251	33	22	0	Çç	¶àÔÆ	¶«±±·ç		2019
9ÔÂ9ÈÕ	252	28	20	6	Ð¡Óê	ÖÐÓê	¶«±±·ç		2019
9ÔÂ10ÈÕ	253	23	19	23	ÖÐÓê	Ð¡Óê	¶«±±·ç		2019
9ÔÂ11ÈÕ	254	23	20	0	¶àÔÆ	¶àÔÆ	¶«·ç		2019
9ÔÂ12ÈÕ	255	23	21	3	Òõ	Ð¡Óê	±±·ç		2019
9ÔÂ13ÈÕ	256	27	18	15	Ð¡Óê	ÖÐÓê	¶«·ç		2019
9ÔÂ14ÈÕ	257	20	15	3	Òõ	Ð¡Óê	±±·ç		2019
9ÔÂ15ÈÕ	258	16	13	4	Ð¡Óê	Ð¡Óê	ÄÏ·ç		2019
9ÔÂ16ÈÕ	259	16	13	16	Ð¡Óê	ÖÐÓê	±±·ç		2019
9ÔÂ17ÈÕ	260	17	16	11	ÖÐÓê	Ð¡Óê	±±·ç		2019
9ÔÂ18ÈÕ	261	18	14	6	Òõ	Ð¡Óê	ÄÏ·ç		2019
9ÔÂ19ÈÕ	262	17	14	9	Ð¡Óê	Ð¡Óê	Î÷ÄÏ·ç		2019
9ÔÂ20ÈÕ	263	21	13	0	¶àÔÆ	Çç	Î÷·ç		2019
9ÔÂ21ÈÕ	264	25	12	0	Çç	Çç	¶«·ç		2019
9ÔÂ22ÈÕ	265	18	10	0	Òõ	Çç	ÄÏ·ç		2019
9ÔÂ23ÈÕ	266	25	13	0	Çç	¶àÔÆ	¶«±±·ç		2019
9ÔÂ24ÈÕ	267	25	14	0	¶àÔÆ	Òõ	¶«±±·ç		2019
9ÔÂ25ÈÕ	268	24	11	0	¶àÔÆ	Çç	¶«ÄÏ·ç		2019
9ÔÂ26ÈÕ	269	25	13	0	Çç	Çç	¶«·ç		2019
9ÔÂ27ÈÕ	270	25	13	0	Çç	Çç	¶«·ç		2019
9ÔÂ28ÈÕ	271	26	16	0	Çç	Çç	¶«±±·ç		2019
9ÔÂ29ÈÕ	272	29	15	0	Çç	Çç	Î÷±±·ç		2019
9ÔÂ30ÈÕ	273	28	16	0	Çç	Çç	¶«·ç		2019
10ÔÂ1ÈÕ	274	23	15	5	Ð¡Óê	¶àÔÆ	¶«±±·ç	2¼¶	2019
10ÔÂ2ÈÕ	275	29	16	0	¶àÔÆ	¶àÔÆ	¶«ÄÏ·ç	1¼¶	2019
10ÔÂ3ÈÕ	276	22	16	24	ÖÐÓê	ÖÐÓê	¶«±±·ç	2¼¶	2019
10ÔÂ4ÈÕ	277	17	13	18	ÖÐÓê	ÖÐÓê	Î÷ÄÏ·ç	3¼¶	2019
10ÔÂ5ÈÕ	278	15	11	8	Ð¡Óê	Ð¡Óê	¶«±±·ç	3¼¶	2019
10ÔÂ6ÈÕ	279	12	10	5	Ð¡Óê	Òõ	¶«±±·ç	2¼¶	2019
10ÔÂ7ÈÕ	280	20	9	0	Òõ	Òõ	Î÷ÄÏ·ç	1¼¶	2019
10ÔÂ8ÈÕ	281	18	12	3	Òõ	Ð¡Óê	¶«ÄÏ·ç	2¼¶	2019
10ÔÂ9ÈÕ	282	14	12	6	Ð¡Óê	Ð¡Óê	¶«±±·ç	2¼¶	2019
10ÔÂ10ÈÕ	283	20	11	4	Ð¡Óê	Òõ	Î÷ÄÏ·ç	2¼¶	2019
10ÔÂ11ÈÕ	284	21	11	0	¶àÔÆ	¶àÔÆ	¶«ÄÏ·ç	1¼¶	2019
10ÔÂ12ÈÕ	285	22	11	0	Çç	¶àÔÆ	¶«±±·ç	1¼¶	2019
10ÔÂ13ÈÕ	286	22	12	0	¶àÔÆ	Òõ	Î÷±±·ç	1¼¶	2019
10ÔÂ14ÈÕ	287	19	12	7	Ð¡Óê	Ð¡Óê	¶«±±·ç	2¼¶	2019
10ÔÂ15ÈÕ	288	13	9	14	ÖÐÓê	Ð¡Óê	¶«±±·ç	3¼¶	2019
10ÔÂ16ÈÕ	289	17	6	0	¶àÔÆ	Òõ	Î÷ÄÏ·ç	2¼¶	2019
10ÔÂ17ÈÕ	290	20	7	0	Çç	Çç	¶«±±·ç	2¼¶	2019
10ÔÂ18ÈÕ	291	20	8	0	Çç	Çç	¶«±±·ç	2¼¶	2019
10ÔÂ19ÈÕ	292	21	10	3	¶àÔÆ	Ð¡Óê	¶«±±·ç	1¼¶	2019
10ÔÂ20ÈÕ	293	18	8	4	Ð¡Óê	¶àÔÆ	¶«ÄÏ·ç	1¼¶	2019
10ÔÂ21ÈÕ	294	19	11	8	Ð¡Óê	Ð¡Óê	¶«±±·ç	1¼¶	2019
10ÔÂ22ÈÕ	295	19	10	0	Ð¡Óê	Òõ	Î÷ÄÏ·ç	1¼¶	2019
10ÔÂ23ÈÕ	296	20	9	6	¶àÔÆ	Ð¡Óê	¶«±±·ç	1¼¶	2019
10ÔÂ24ÈÕ	297	10	6	3	Ð¡Óê	Òõ	Î÷ÄÏ·ç	3¼¶	2019
10ÔÂ25ÈÕ	298	14	6	0	Òõ	¶àÔÆ	¶«±±·ç	1¼¶	2019
10ÔÂ26ÈÕ	299	17	4	0	Òõ	Òõ	Î÷ÄÏ·ç	1¼¶	2019
10ÔÂ27ÈÕ	300	18	4	0	¶àÔÆ	¶àÔÆ	Î÷ÄÏ·ç	1¼¶	2019
10ÔÂ28ÈÕ	301	20	3	0	Çç	Çç	Î÷ÄÏ·ç	2¼¶	2019
10ÔÂ29ÈÕ	302	20	6	0	Çç	¶àÔÆ	¶«±±·ç	1¼¶	2019
10ÔÂ30ÈÕ	303	20	5	0	¶àÔÆ	¶àÔÆ	Î÷ÄÏ·ç	2¼¶	2019
10ÔÂ31ÈÕ	304	15	7	0	Òõ	Òõ	¶«±±·ç	1¼¶	2019
11ÔÂ1ÈÕ	305	14	7	3	Ð¡Óê	Òõ	Î÷ÄÏ·ç	1¼¶	2019
11ÔÂ2ÈÕ	306	19	6	0	¶àÔÆ	Çç	Î÷ÄÏ·ç	1¼¶	2019
11ÔÂ3ÈÕ	307	20	6	0	Çç	¶àÔÆ	¶«±±·ç	1¼¶	2019
11ÔÂ4ÈÕ	308	17	7	0	¶àÔÆ	Òõ	¶«±±·ç	2¼¶	2019
11ÔÂ5ÈÕ	309	16	7	4	Òõ	Ð¡Óê	¶«±±·ç	1¼¶	2019
11ÔÂ6ÈÕ	310	14	6	7	Ð¡Óê	Ð¡Óê	Î÷ÄÏ·ç	1¼¶	2019
11ÔÂ7ÈÕ	311	18	4	0	Çç	Çç	¶«±±·ç	2¼¶	2019
11ÔÂ8ÈÕ	312	17	8	0	¶àÔÆ	¶àÔÆ	¶«±±·ç	2¼¶	2019
11ÔÂ9ÈÕ	313	13	3	6	Ð¡Óê	Çç	Î÷ÄÏ·ç	2¼¶	2019
11ÔÂ10ÈÕ	314	17	3	0	Çç	Çç	Î÷ÄÏ·ç	2¼¶	2019
11ÔÂ11ÈÕ	315	17	6	0	¶àÔÆ	¶àÔÆ	¶«±±·ç	1¼¶	2019
11ÔÂ12ÈÕ	316	14	5	3	Ð¡Óê	¶àÔÆ	Î÷ÄÏ·ç	2¼¶	2019
11ÔÂ13ÈÕ	317	13	0	0	¶àÔÆ	Çç	Î÷ÄÏ·ç	2¼¶	2019
11ÔÂ14ÈÕ	318	18	2	0	Çç	Çç	¶«ÄÏ·ç	1¼¶	2019
11ÔÂ15ÈÕ	319	17	6	0	Çç	¶àÔÆ	Î÷ÄÏ·ç	1¼¶	2019
11ÔÂ16ÈÕ	320	16	6	4	¶àÔÆ	Ð¡Óê	¶«±±·ç	2¼¶	2019
11ÔÂ17ÈÕ	321	11	-2	3	Ð¡Óê	¶àÔÆ	Î÷±±·ç	3¼¶	2019
11ÔÂ18ÈÕ	322	11	0	0	¶àÔÆ	¶àÔÆ	¶«±±·ç	1¼¶	2019
11ÔÂ19ÈÕ	323	12	3	0	Òõ	Òõ	¶«±±·ç	2¼¶	2019
11ÔÂ20ÈÕ	324	10	0	0	Òõ	¶àÔÆ	¶«±±·ç	1¼¶	2019
11ÔÂ21ÈÕ	325	12	0	0	Çç	¶àÔÆ	¶«±±·ç	2¼¶	2019
11ÔÂ22ÈÕ	326	12	4	0	¶àÔÆ	¶àÔÆ	¶«±±·ç	2¼¶	2019
11ÔÂ23ÈÕ	327	14	6	0	¶àÔÆ	Ð¡Óê	Î÷±±·ç	1¼¶	2019
11ÔÂ24ÈÕ	328	8	1	6	Ð¡Óê	¶àÔÆ	Î÷±±·ç	2¼¶	2019
11ÔÂ25ÈÕ	329	6	0	0	¶àÔÆ	Òõ	¶«±±·ç	2¼¶	2019
11ÔÂ26ÈÕ	330	5	1	0	Òõ	Òõ	¶«±±·ç	2¼¶	2019
11ÔÂ27ÈÕ	331	6	0	0	Òõ	¶àÔÆ	¶«±±·ç	2¼¶	2019
11ÔÂ28ÈÕ	332	6	0	4	Ð¡Óê	Òõ	¶«±±·ç	3¼¶	2019
11ÔÂ29ÈÕ	333	4	1	0	Òõ	Ð¡Óê	¶«±±·ç	2¼¶	2019
11ÔÂ30ÈÕ	334	5	-1	0	Òõ	Òõ	Î÷ÄÏ·ç	2¼¶	2019
12ÔÂ1ÈÕ	335	8	-4	0	Çç	Çç	Î÷ÄÏ·ç	2¼¶	2019
12ÔÂ2ÈÕ	336	8	-4	0	Çç	Çç	¶«±±·ç	1¼¶	2019
12ÔÂ3ÈÕ	337	9	-3	0	¶àÔÆ	¶àÔÆ	Î÷ÄÏ·ç	1¼¶	2019
12ÔÂ4ÈÕ	338	10	-2	0	Çç	Òõ	Î÷ÄÏ·ç	1¼¶	2019
12ÔÂ5ÈÕ	339	9	0	0	Çç	Çç	¶«±±·ç	1¼¶	2019
12ÔÂ6ÈÕ	340	7	-4	0	Çç	Çç	¶«±±·ç	2¼¶	2019
12ÔÂ7ÈÕ	341	9	-2	0	¶àÔÆ	¶àÔÆ	Î÷±±·ç	1¼¶	2019
12ÔÂ8ÈÕ	342	12	-2	0	¶àÔÆ	Çç	Î÷ÄÏ·ç	1¼¶	2019
12ÔÂ9ÈÕ	343	13	0	0	Çç	Çç	Î÷ÄÏ·ç	1¼¶	2019
12ÔÂ10ÈÕ	344	13	-3	0	Çç	Çç	Î÷ÄÏ·ç	2¼¶	2019
12ÔÂ11ÈÕ	345	10	-2	0	Çç	¶àÔÆ	¶«±±·ç	1¼¶	2019
12ÔÂ12ÈÕ	346	8	0	0	Òõ	¶àÔÆ	¶«±±·ç	2¼¶	2019
12ÔÂ13ÈÕ	347	10	0	4	¶àÔÆ	Ð¡Óê	¶«±±·ç	1¼¶	2019
12ÔÂ14ÈÕ	348	10	2	0	¶àÔÆ	Òõ	¶«±±·ç	3¼¶	2019
12ÔÂ15ÈÕ	349	4	0	0	Òõ	Òõ	¶«±±·ç	3¼¶	2019
12ÔÂ16ÈÕ	350	8	-1	0	Òõ	Òõ	Î÷ÄÏ·ç	2¼¶	2019
12ÔÂ17ÈÕ	351	9	0	0	¶àÔÆ	Òõ	Î÷ÄÏ·ç	2¼¶	2019
12ÔÂ18ÈÕ	352	8	-4	0	Òõ	¶àÔÆ	Î÷ÄÏ·ç	2¼¶	2019
12ÔÂ19ÈÕ	353	9	-4	0	Çç	Çç	¶«±±·ç	1¼¶	2019
12ÔÂ20ÈÕ	354	9	-2	0	¶àÔÆ	¶àÔÆ	¶«±±·ç	1¼¶	2019
12ÔÂ21ÈÕ	355	10	-3	0	¶àÔÆ	Çç	¶«±±·ç	1¼¶	2019
12ÔÂ22ÈÕ	356	10	-2	0	Çç	¶àÔÆ	¶«±±·ç	1¼¶	2019
12ÔÂ23ÈÕ	357	6	-1	0	¶àÔÆ	¶àÔÆ	¶«±±·ç	2¼¶	2019
12ÔÂ24ÈÕ	358	4	0	0	¶àÔÆ	Òõ	¶«±±·ç	2¼¶	2019
12ÔÂ25ÈÕ	359	4	-3	6	Ð¡Óê	¶àÔÆ	Î÷ÄÏ·ç	2¼¶	2019
12ÔÂ26ÈÕ	360	7	-5	0	¶àÔÆ	Çç	Î÷ÄÏ·ç	2¼¶	2019
12ÔÂ27ÈÕ	361	11	-2	0	Çç	Çç	Î÷ÄÏ·ç	1¼¶	2019
12ÔÂ28ÈÕ	362	10	-3	0	Òõ	Çç	¶«±±·ç	1¼¶	2019
12ÔÂ29ÈÕ	363	11	-3	0	Çç	¶àÔÆ	Î÷±±·ç	1¼¶	2019
12ÔÂ30ÈÕ	364	6	-3	0	Çç	Çç	¶«±±·ç	2¼¶	2019
12ÔÂ31ÈÕ	365	-1	-4	0	¶àÔÆ	¶àÔÆ	¶«±±·ç	3¼¶	2019
1ÔÂ1ÈÕ	366	0	-4	0	¶àÔÆ	¶àÔÆ	¶«±±·ç	1¼¶	2020
1ÔÂ2ÈÕ	367	2	-3	0	¶àÔÆ	Çç	Î÷ÄÏ·ç	1¼¶	2020
1ÔÂ3ÈÕ	368	9	-3	0	Òõ	¶àÔÆ	¶«ÄÏ·ç	1¼¶	2020
1ÔÂ4ÈÕ	369	4	0	4	Òõ	Ð¡Óê	¶«±±·ç	2¼¶	2020
1ÔÂ5ÈÕ	370	3	0	3	Òõ	Ð¡Óê	¶«±±·ç	2¼¶	2020
1ÔÂ6ÈÕ	371	4	0	6	Òõ	Óê¼ÐÑ©	Î÷ÄÏ·ç	2¼¶	2020
1ÔÂ7ÈÕ	372	8	-5	0	¶àÔÆ	Çç	Î÷ÄÏ·ç	2¼¶	2020
1ÔÂ8ÈÕ	373	1	-1	0	Òõ	Òõ	¶«±±·ç	2¼¶	2020
1ÔÂ9ÈÕ	374	1	-1	9	Ð¡Ñ©	Óê¼ÐÑ©	¶«±±·ç	1¼¶	2020
1ÔÂ10ÈÕ	375	4	-1	0	Òõ	Òõ	Î÷ÄÏ·ç	1¼¶	2020
1ÔÂ11ÈÕ	376	7	-2	0	Òõ	Çç	¶«±±·ç	2¼¶	2020
1ÔÂ12ÈÕ	377	4	-1	0	Òõ	¶àÔÆ	¶«±±·ç	1¼¶	2020
1ÔÂ13ÈÕ	378	4	-4	0	¶àÔÆ	Çç	¶«±±·ç	2¼¶	2020
1ÔÂ14ÈÕ	379	1	-1	7	Çç	Óê¼ÐÑ©	¶«±±·ç	3¼¶	2020
1ÔÂ15ÈÕ	380	0	-2	9	Óê¼ÐÑ©	Òõ	¶«±±·ç	1¼¶	2020
1ÔÂ16ÈÕ	381	4	-4	0	¶àÔÆ	Çç	¶«±±·ç	1¼¶	2020
1ÔÂ17ÈÕ	382	4	-3	0	¶àÔÆ	ö²	¶«±±·ç	1¼¶	2020
1ÔÂ18ÈÕ	383	4	-4	0	Òõ	¶àÔÆ	Î÷ÄÏ·ç	2¼¶	2020
1ÔÂ19ÈÕ	384	10	-4	0	¶àÔÆ	¶àÔÆ	Î÷ÄÏ·ç	2¼¶	2020
1ÔÂ20ÈÕ	385	8	-3	0	Òõ	¶àÔÆ	¶«±±·ç	2¼¶	2020
1ÔÂ21ÈÕ	386	7	-2	0	Òõ	¶àÔÆ	¶«±±·ç	2¼¶	2020
1ÔÂ22ÈÕ	387	8	-2	0	Òõ	¶àÔÆ	¶«±±·ç	1¼¶	2020
1ÔÂ23ÈÕ	388	6	-1	0	Òõ	Òõ	¶«±±·ç	1¼¶	2020
1ÔÂ24ÈÕ	389	5	2	0	Òõ	Òõ	¶«±±·ç	1¼¶	2020
1ÔÂ25ÈÕ	390	5	0	6	Òõ	Ð¡Óê	±±·ç	1¼¶	2020
1ÔÂ26ÈÕ	391	4	-1	0	Òõ	Òõ	¶«±±·ç	1¼¶	2020
1ÔÂ27ÈÕ	392	5	-3	0	Òõ	Çç	¶«±±·ç	1¼¶	2020
1ÔÂ28ÈÕ	393	8	-2	0	¶àÔÆ	Çç	Î÷ÄÏ·ç	1¼¶	2020
1ÔÂ29ÈÕ	394	10	-4	0	Çç	Çç	Î÷ÄÏ·ç	1¼¶	2020
1ÔÂ30ÈÕ	395	10	-3	0	Çç	¶àÔÆ	¶«±±·ç	1¼¶	2020
1ÔÂ31ÈÕ	396	9	1	0	¶àÔÆ	Òõ	¶«±±·ç	1¼¶	2020
2ÔÂ1ÈÕ	397	8	2	0	Òõ	Ð¡Óê	¶«±±·ç	1¼¶	2020
2ÔÂ2ÈÕ	398	12	-3	0	Òõ	¶àÔÆ	Î÷ÄÏ·ç	2¼¶	2020
2ÔÂ3ÈÕ	399	9	-3	0	¶àÔÆ	Çç	¶«±±·ç	2¼¶	2020
2ÔÂ4ÈÕ	400	12	-2	0	Çç	Çç	¶«±±·ç	1¼¶	2020
2ÔÂ5ÈÕ	401	7	0	5	Òõ	Ð¡Óê	¶«±±·ç	3¼¶	2020
2ÔÂ6ÈÕ	402	0	-2	0	Òõ	Òõ	¶«±±·ç	2¼¶	2020
2ÔÂ7ÈÕ	403	4	-2	0	¶àÔÆ	¶àÔÆ	¶«±±·ç	1¼¶	2020
2ÔÂ8ÈÕ	404	10	-2	0	Òõ	¶àÔÆ	Î÷ÄÏ·ç	1¼¶	2020
2ÔÂ9ÈÕ	405	14	-1	0	Çç	Çç	¶«ÄÏ·ç	1¼¶	2020
2ÔÂ10ÈÕ	406	13	-2	0	¶àÔÆ	Òõ	¶«±±·ç	1¼¶	2020
2ÔÂ11ÈÕ	407	15	-2	0	¶àÔÆ	Çç	¶«±±·ç	1¼¶	2020
2ÔÂ12ÈÕ	408	15	0	0	¶àÔÆ	Çç	¶«±±·ç	1¼¶	2020
2ÔÂ13ÈÕ	409	16	-1	0	¶àÔÆ	¶àÔÆ	Î÷±±·ç	2¼¶	2020
2ÔÂ14ÈÕ	410	7	-2	0	Òõ	¶àÔÆ	Î÷±±·ç	3¼¶	2020
2ÔÂ15ÈÕ	411	4	-4	0	Òõ	Çç	Î÷±±·ç	3¼¶	2020
2ÔÂ16ÈÕ	412	7	-3	0	Çç	Çç	Î÷ÄÏ·ç	2¼¶	2020
2ÔÂ17ÈÕ	413	11	-2	0	Çç	Çç	Î÷ÄÏ·ç	1¼¶	2020
2ÔÂ18ÈÕ	414	11	0	0	¶àÔÆ	¶àÔÆ	¶«±±·ç	1¼¶	2020
2ÔÂ19ÈÕ	415	15	3	0	Òõ	¶àÔÆ	¶«±±·ç	2¼¶	2020
2ÔÂ20ÈÕ	416	11	-1	0	Òõ	¶àÔÆ	Î÷±±·ç	2¼¶	2020
2ÔÂ21ÈÕ	417	15	0	0	Çç	Çç	Î÷ÄÏ·ç	2¼¶	2020
2ÔÂ22ÈÕ	418	13	1	0	Çç	¶àÔÆ	¶«±±·ç	2¼¶	2020
2ÔÂ23ÈÕ	419	15	5	0	¶àÔÆ	¶àÔÆ	¶«±±·ç	2¼¶	2020
2ÔÂ24ÈÕ	420	22	4	0	¶àÔÆ	¶àÔÆ	Î÷±±·ç	2¼¶	2020
2ÔÂ25ÈÕ	421	18	7	0	Çç	¶àÔÆ	¶«±±·ç	1¼¶	2020
2ÔÂ26ÈÕ	422	16	5	7	Òõ	Ð¡Óê	¶«±±·ç	3¼¶	2020
2ÔÂ27ÈÕ	423	6	2	9	Ð¡Óê	Ð¡Óê	¶«±±·ç	2¼¶	2020
2ÔÂ28ÈÕ	424	8	2	0	Òõ	Çç	¶«±±·ç	2¼¶	2020
2ÔÂ29ÈÕ	425	14	2	0	Òõ	¶àÔÆ	Î÷ÄÏ·ç	2¼¶	2020
3ÔÂ1ÈÕ	426	13	5	0	¶àÔÆ	Òõ	¶«±±·ç	2¼¶	2020
3ÔÂ2ÈÕ	427	7	4	6	Ð¡Óê	Òõ	¶«±±·ç	2¼¶	2020
3ÔÂ3ÈÕ	428	12	-3	0	Òõ	Çç	¶«±±·ç	2¼¶	2020
3ÔÂ4ÈÕ	429	13	2	0	¶àÔÆ	¶àÔÆ	¶«±±·ç	2¼¶	2020
3ÔÂ5ÈÕ	430	13	4	0	¶àÔÆ	Çç	¶«±±·ç	3¼¶	2020
3ÔÂ6ÈÕ	431	18	5	0	¶àÔÆ	¶àÔÆ	¶«±±·ç	2¼¶	2020
3ÔÂ7ÈÕ	432	18	8	0	¶àÔÆ	Çç	¶«±±·ç	2¼¶	2020
3ÔÂ8ÈÕ	433	12	7	4	Òõ	Ð¡Óê	Î÷±±·ç	3¼¶	2020
3ÔÂ9ÈÕ	434	15	2	0	Òõ	Çç	Î÷±±·ç	3¼¶	2020
3ÔÂ10ÈÕ	435	14	0	0	¶àÔÆ	Çç	Î÷ÄÏ·ç	2¼¶	2020
3ÔÂ11ÈÕ	436	16	6	0	¶àÔÆ	¶àÔÆ	¶«±±·ç	2¼¶	2020
3ÔÂ12ÈÕ	437	16	4	0	Òõ	Òõ	Î÷±±·ç	2¼¶	2020
3ÔÂ13ÈÕ	438	16	3	0	¶àÔÆ	Çç	Î÷±±·ç	2¼¶	2020
3ÔÂ14ÈÕ	439	18	3	0	Çç	Çç	Î÷ÄÏ·ç	1¼¶	2020
3ÔÂ15ÈÕ	440	19	8	0	¶àÔÆ	Òõ	¶«±±·ç	2¼¶	2020
3ÔÂ16ÈÕ	441	18	5	0	Òõ	¶àÔÆ	Î÷ÄÏ·ç	2¼¶	2020
3ÔÂ17ÈÕ	442	23	5	0	Òõ	Çç	Î÷ÄÏ·ç	2¼¶	2020
3ÔÂ18ÈÕ	443	26	5	0	¶àÔÆ	Çç	Î÷±±·ç	2¼¶	2020
3ÔÂ19ÈÕ	444	23	8	0	Çç	Çç	¶«±±·ç	1¼¶	2020
3ÔÂ20ÈÕ	445	26	11	0	Çç	¶àÔÆ	¶«±±·ç	1¼¶	2020
3ÔÂ21ÈÕ	446	21	10	0	Òõ	¶àÔÆ	Î÷ÄÏ·ç	1¼¶	2020
3ÔÂ22ÈÕ	447	20	8	0	Òõ	Çç	¶«ÄÏ·ç	2¼¶	2020
3ÔÂ23ÈÕ	448	23	10	0	Çç	¶àÔÆ	¶«±±·ç	2¼¶	2020
3ÔÂ24ÈÕ	449	23	12	0	¶àÔÆ	¶àÔÆ	¶«±±·ç	2¼¶	2020
3ÔÂ25ÈÕ	450	26	12	0	¶àÔÆ	¶àÔÆ	¶«±±·ç	2¼¶	2020
3ÔÂ26ÈÕ	451	18	8	0	ÑïÉ³	Ð¡Óê	Î÷±±·ç	3¼¶	2020
3ÔÂ27ÈÕ	452	8	4	4	Ð¡Óê	¶àÔÆ	¶«±±·ç	2¼¶	2020
3ÔÂ28ÈÕ	453	13	6	7	Òõ	Ð¡Óê	¶«ÄÏ·ç	3¼¶	2020
3ÔÂ29ÈÕ	454	11	0	0	Òõ	¶àÔÆ	¶«±±·ç	2¼¶	2020
3ÔÂ30ÈÕ	455	12	6	0	¶àÔÆ	¶àÔÆ	¶«±±·ç	1¼¶	2020
3ÔÂ31ÈÕ	456	21	7	0	Òõ	¶àÔÆ	¶«ÄÏ·ç	1¼¶	2020
4ÔÂ1ÈÕ	457	15	8	6	¶àÔÆ	Ð¡Óê	¶«±±·ç	2¼¶	2020
4ÔÂ2ÈÕ	458	12	6	9	Ð¡Óê	Ð¡Óê	¶«±±·ç	2¼¶	2020
4ÔÂ3ÈÕ	459	14	7	4	Ð¡Óê	Òõ	Î÷ÄÏ·ç	1¼¶	2020
4ÔÂ4ÈÕ	460	19	7	0	¶àÔÆ	Òõ	Î÷ÄÏ·ç	2¼¶	2020
4ÔÂ5ÈÕ	461	20	8	0	Òõ	Òõ	¶«ÄÏ·ç	1¼¶	2020
4ÔÂ6ÈÕ	462	23	7	0	¶àÔÆ	Òõ	¶«ÄÏ·ç	1¼¶	2020
4ÔÂ7ÈÕ	463	24	9	0	Òõ	¶àÔÆ	Î÷ÄÏ·ç	1¼¶	2020
4ÔÂ8ÈÕ	464	27	11	0	Çç	Çç	Î÷ÄÏ·ç	2¼¶	2020
4ÔÂ9ÈÕ	465	26	8	0	Òõ	Òõ	¶«±±·ç	2¼¶	2020
4ÔÂ10ÈÕ	466	9	5	4	Ð¡Óê	Òõ	¶«±±·ç	3¼¶	2020
4ÔÂ11ÈÕ	467	17	5	0	Òõ	Çç	¶«ÄÏ·ç	1¼¶	2020
4ÔÂ12ÈÕ	468	21	7	0	Çç	¶àÔÆ	¶«ÄÏ·ç	2¼¶	2020
4ÔÂ13ÈÕ	469	20	10	0	Òõ	Òõ	¶«ÄÏ·ç	1¼¶	2020
4ÔÂ14ÈÕ	470	26	9	0	Òõ	¶àÔÆ	¶«ÄÏ·ç	2¼¶	2020
4ÔÂ15ÈÕ	471	26	12	0	¶àÔÆ	¶àÔÆ	¶«±±·ç	2¼¶	2020
4ÔÂ16ÈÕ	472	25	10	0	Òõ	¶àÔÆ	¶«±±·ç	2¼¶	2020
4ÔÂ17ÈÕ	473	22	11	3	Òõ	Ð¡Óê	¶«±±·ç	2¼¶	2020
4ÔÂ18ÈÕ	474	13	7	14	ÖÐÓê	¶àÔÆ	¶«±±·ç	3¼¶	2020
4ÔÂ19ÈÕ	475	23	12	0	Òõ	Òõ	¶«ÄÏ·ç	1¼¶	2020
4ÔÂ20ÈÕ	476	16	10	0	Òõ	Òõ	¶«±±·ç	2¼¶	2020
4ÔÂ21ÈÕ	477	18	6	0	Òõ	Òõ	¶«·ç	2¼¶	2020
4ÔÂ22ÈÕ	478	18	8	0	Òõ	Òõ	¶«±±·ç	2¼¶	2020
4ÔÂ23ÈÕ	479	22	6	0	Òõ	Çç	¶«±±·ç	1¼¶	2020
4ÔÂ24ÈÕ	480	24	9	0	¶àÔÆ	Çç	Î÷ÄÏ·ç	2¼¶	2020
4ÔÂ25ÈÕ	481	28	11	0	Çç	Çç	Î÷·ç	2¼¶	2020
4ÔÂ26ÈÕ	482	31	15	0	Çç	Çç	Î÷ÄÏ·ç	2¼¶	2020
4ÔÂ27ÈÕ	483	26	13	0	Çç	Çç	¶«±±·ç	2¼¶	2020
4ÔÂ28ÈÕ	484	28	16	0	Çç	Çç	¶«±±·ç	2¼¶	2020
4ÔÂ29ÈÕ	485	32	15	0	¶àÔÆ	¶àÔÆ	¶«ÄÏ·ç	1¼¶	2020
4ÔÂ30ÈÕ	486	33	18	0	¶àÔÆ	Çç	ÄÏ·ç	1¼¶	2020
5ÔÂ1ÈÕ	487	36	18	0	Çç	Çç	ÄÏ·ç	1¼¶	2020
5ÔÂ2ÈÕ	488	38	16	0	Çç	Çç	ÄÏ·ç	2¼¶	2020
5ÔÂ3ÈÕ	489	37	19	0	Çç	Çç	¶«ÄÏ·ç	1¼¶	2020
5ÔÂ4ÈÕ	490	32	14	4	¶àÔÆ	Ð¡Óê	¶«±±·ç	2¼¶	2020
5ÔÂ5ÈÕ	491	24	16	0	Òõ	Òõ	¶«±±·ç	2¼¶	2020
5ÔÂ6ÈÕ	492	29	17	3	Òõ	Ð¡Óê	¶«·ç	3¼¶	2020
5ÔÂ7ÈÕ	493	18	15	18	ÖÐÓê	ÖÐÓê	¶«±±·ç	2¼¶	2020
5ÔÂ8ÈÕ	494	24	13	8	Òõ	Ð¡Óê	Î÷ÄÏ·ç	4¼¶	2020
5ÔÂ9ÈÕ	495	17	8	6	Ð¡Óê	Çç	Î÷ÄÏ·ç	3¼¶	2020
5ÔÂ10ÈÕ	496	22	14	0	Çç	Òõ	¶«±±·ç	2¼¶	2020
5ÔÂ11ÈÕ	497	23	11	0	Çç	Çç	Î÷·ç	3¼¶	2020
5ÔÂ12ÈÕ	498	29	13	0	¶àÔÆ	¶àÔÆ	¶«ÄÏ·ç	2¼¶	2020
5ÔÂ13ÈÕ	499	19	10	4	Ð¡Óê	¶àÔÆ	¶«±±·ç	2¼¶	2020
5ÔÂ14ÈÕ	500	27	15	0	Òõ	¶àÔÆ	¶«ÄÏ·ç	1¼¶	2020
5ÔÂ15ÈÕ	501	30	17	0	¶àÔÆ	Òõ	Î÷·ç	1¼¶	2020
5ÔÂ16ÈÕ	502	34	15	0	¶àÔÆ	Çç	Î÷ÄÏ·ç	2¼¶	2020
5ÔÂ17ÈÕ	503	36	16	0	Çç	Çç	Î÷±±·ç	2¼¶	2020
5ÔÂ18ÈÕ	504	27	14	0	Çç	¶àÔÆ	¶«ÄÏ·ç	2¼¶	2020
5ÔÂ19ÈÕ	505	25	15	4	Òõ	Ð¡Óê	¶«±±·ç	2¼¶	2020
5ÔÂ20ÈÕ	506	26	17	0	Òõ	Òõ	¶«±±·ç	2¼¶	2020
5ÔÂ21ÈÕ	507	30	18	0	Òõ	Òõ	Î÷ÄÏ·ç	1¼¶	2020
5ÔÂ22ÈÕ	508	31	20	0	Òõ	¶àÔÆ	ÄÏ·ç	1¼¶	2020
5ÔÂ23ÈÕ	509	32	15	0	Çç	Òõ	Î÷±±·ç	3¼¶	2020
5ÔÂ24ÈÕ	510	24	17	0	Òõ	Òõ	Î÷ÄÏ·ç	2¼¶	2020
5ÔÂ25ÈÕ	511	30	20	0	Òõ	¶àÔÆ	Î÷ÄÏ·ç	2¼¶	2020
5ÔÂ26ÈÕ	512	30	19	0	Òõ	¶àÔÆ	Î÷ÄÏ·ç	1¼¶	2020
5ÔÂ27ÈÕ	513	30	16	0	Òõ	Òõ	Î÷ÄÏ·ç	3¼¶	2020
5ÔÂ28ÈÕ	514	33	18	0	Òõ	¶àÔÆ	ÄÏ·ç	2¼¶	2020
5ÔÂ29ÈÕ	515	33	20	0	Çç	¶àÔÆ	¶«ÄÏ·ç	1¼¶	2020
5ÔÂ30ÈÕ	516	31	20	0	¶àÔÆ	Òõ	Î÷ÄÏ·ç	2¼¶	2020
5ÔÂ31ÈÕ	517	32	19	0	Òõ	¶àÔÆ	¶«±±·ç	2¼¶	2020
6ÔÂ1ÈÕ	518	30	20	0	¶àÔÆ	Òõ	Î÷·ç	2¼¶	2020
6ÔÂ2ÈÕ	519	29	19	0	Òõ	¶àÔÆ	Î÷ÄÏ·ç	2¼¶	2020
6ÔÂ3ÈÕ	520	37	19	0	¶àÔÆ	¶àÔÆ	ÄÏ·ç	1¼¶	2020
6ÔÂ4ÈÕ	521	37	22	0	Òõ	¶àÔÆ	Î÷ÄÏ·ç	1¼¶	2020
6ÔÂ5ÈÕ	522	39	25	0	Çç	Òõ	¶«ÄÏ·ç	2¼¶	2020
6ÔÂ6ÈÕ	523	34	25	0	Òõ	Òõ	¶«ÄÏ·ç	3¼¶	2020
6ÔÂ7ÈÕ	524	35	23	0	Òõ	Òõ	¶«ÄÏ·ç	2¼¶	2020
6ÔÂ8ÈÕ	525	22	15	41	´óÓê	ÖÐÓê	Î÷ÄÏ·ç	4¼¶	2020
6ÔÂ9ÈÕ	526	20	16	4	Ð¡Óê	Çç	¶«ÄÏ·ç	2¼¶	2020
6ÔÂ10ÈÕ	527	28	18	0	¶àÔÆ	¶àÔÆ	¶«·ç	2¼¶	2020
6ÔÂ11ÈÕ	528	27	20	0	Òõ	¶àÔÆ	¶«±±·ç	1¼¶	2020
6ÔÂ12ÈÕ	529	30	21	0	¶àÔÆ	Òõ	¶«ÄÏ·ç	2¼¶	2020
6ÔÂ13ÈÕ	530	30	21	6	Ð¡Óê	¶àÔÆ	Î÷ÄÏ·ç	2¼¶	2020
6ÔÂ14ÈÕ	531	31	22	4	¶àÔÆ	Ð¡Óê	¶«±±·ç	2¼¶	2020
6ÔÂ15ÈÕ	532	23	19	19	ÖÐÓê	ÖÐÓê	¶«±±·ç	2¼¶	2020
6ÔÂ16ÈÕ	533	19	18	17	ÖÐÓê	ÖÐÓê	¶«±±·ç	2¼¶	2020
6ÔÂ17ÈÕ	534	21	17	7	Ð¡Óê	¶àÔÆ	Î÷ÄÏ·ç	2¼¶	2020
6ÔÂ18ÈÕ	535	33	18	0	Çç	¶àÔÆ	¶«ÄÏ·ç	2¼¶	2020
6ÔÂ19ÈÕ	536	28	20	0	Òõ	Òõ	¶«ÄÏ·ç	2¼¶	2020
6ÔÂ20ÈÕ	537	31	19	0	Òõ	Òõ	¶«·ç	2¼¶	2020
6ÔÂ21ÈÕ	538	29	22	0	Òõ	Òõ	¶«·ç	2¼¶	2020
6ÔÂ22ÈÕ	539	24	18	4	Ð¡Óê	¶àÔÆ	¶«ÄÏ·ç	2¼¶	2020
6ÔÂ23ÈÕ	540	30	19	3	Ð¡Óê	Çç	¶«ÄÏ·ç	2¼¶	2020
6ÔÂ24ÈÕ	541	35	21	0	Çç	Çç	¶«·ç	2¼¶	2020
6ÔÂ25ÈÕ	542	34	24	0	¶àÔÆ	Òõ	¶«±±·ç	2¼¶	2020
6ÔÂ26ÈÕ	543	26	21	11	ÖÐÓê	Òõ	¶«±±·ç	2¼¶	2020
6ÔÂ27ÈÕ	544	22	21	13	ÖÐÓê	Òõ	Î÷ÄÏ·ç	2¼¶	2020
6ÔÂ28ÈÕ	545	23	19	6	Ð¡Óê	¶àÔÆ	Î÷ÄÏ·ç	2¼¶	2020
6ÔÂ29ÈÕ	546	30	21	0	¶àÔÆ	Çç	Î÷ÄÏ·ç	1¼¶	2020
6ÔÂ30ÈÕ	547	36	21	0	Çç	¶àÔÆ	Î÷ÄÏ·ç	2¼¶	2020
7ÔÂ1ÈÕ	548	28	22	0	Òõ	¶àÔÆ	¶«ÄÏ·ç	2¼¶	2020
7ÔÂ2ÈÕ	549	33	20	0	Çç	Çç	¶«ÄÏ·ç	2¼¶	2020
7ÔÂ3ÈÕ	550	32	24	0	Òõ	¶àÔÆ	¶«ÄÏ·ç	2¼¶	2020
7ÔÂ4ÈÕ	551	32	22	0	¶àÔÆ	¶àÔÆ	¶«ÄÏ·ç	2¼¶	2020
7ÔÂ5ÈÕ	552	31	22	0	¶àÔÆ	Çç	¶«ÄÏ·ç	1¼¶	2020
7ÔÂ6ÈÕ	553	35	24	0	¶àÔÆ	¶àÔÆ	¶«ÄÏ·ç	2¼¶	2020
7ÔÂ7ÈÕ	554	38	24	0	Çç	Çç	¶«ÄÏ·ç	2¼¶	2020
7ÔÂ8ÈÕ	555	36	26	0	¶àÔÆ	¶àÔÆ	¶«ÄÏ·ç	2¼¶	2020
7ÔÂ9ÈÕ	556	37	25	0	¶àÔÆ	Òõ	¶«ÄÏ·ç	2¼¶	2020
7ÔÂ10ÈÕ	557	29	22	54	±©Óê	Ð¡Óê	¶«±±·ç	2¼¶	2020
7ÔÂ11ÈÕ	558	24	20	16	ÖÐÓê	Ð¡Óê	¶«±±·ç	2¼¶	2020
7ÔÂ12ÈÕ	559	26	20	7	Ð¡Óê	¶àÔÆ	¶«±±·ç	2¼¶	2020
7ÔÂ13ÈÕ	560	30	20	0	¶àÔÆ	Ð¡Óê	¶«±±·ç	2¼¶	2020
7ÔÂ14ÈÕ	561	23	20	6	Ð¡Óê	Òõ	¶«±±·ç	2¼¶	2020
7ÔÂ15ÈÕ	562	29	21	3	Ð¡Óê	Òõ	¶«±±·ç	1¼¶	2020
7ÔÂ16ÈÕ	563	27	22	4	Ð¡Óê	¶àÔÆ	¶«ÄÏ·ç	2¼¶	2020
7ÔÂ17ÈÕ	564	26	19	6	Ð¡Óê	Òõ	¶«ÄÏ·ç	1¼¶	2020
7ÔÂ18ÈÕ	565	25	19	4	Ð¡Óê	ÕóÓê	Î÷ÄÏ·ç	3¼¶	2020
7ÔÂ19ÈÕ	566	32	17	0	Çç	Çç	Î÷ÄÏ·ç	2¼¶	2020
7ÔÂ20ÈÕ	567	33	23	0	¶àÔÆ	Òõ	¶«ÄÏ·ç	2¼¶	2020
7ÔÂ21ÈÕ	568	26	21	7	Ð¡Óê	Ð¡Óê	¶«·ç	2¼¶	2020
7ÔÂ22ÈÕ	569	23	21	3	Òõ	Ð¡Óê	¶«±±·ç	2¼¶	2020
7ÔÂ23ÈÕ	570	25	20	4	Ð¡Óê	Ð¡Óê	¶«±±·ç	2¼¶	2020
7ÔÂ24ÈÕ	571	23	20	2	Ð¡Óê	´óÓê	¶«±±·ç	2¼¶	2020
7ÔÂ25ÈÕ	572	23	20	7	´óÓê	Ð¡Óê	Î÷±±·ç	2¼¶	2020
7ÔÂ26ÈÕ	573	33	19	6	Ð¡Óê	Çç	ÄÏ·ç	2¼¶	2020
7ÔÂ27ÈÕ	574	33	22	0	Çç	Çç	¶«ÄÏ·ç	1¼¶	2020
7ÔÂ28ÈÕ	575	28	21	0	¶àÔÆ	¶àÔÆ	¶«±±·ç	2¼¶	2020
7ÔÂ29ÈÕ	576	32	22	0	¶àÔÆ	¶àÔÆ	¶«·ç	2¼¶	2020
7ÔÂ30ÈÕ	577	33	22	5	¶àÔÆ	Ð¡Óê	ÄÏ·ç	2¼¶	2020
7ÔÂ31ÈÕ	578	33	23	0	¶àÔÆ	ÕóÓê	¶«ÄÏ·ç	1¼¶	2020
8ÔÂ1ÈÕ	579	29	25	12	Òõ	À×ÕóÓê	Î÷ÄÏ·ç	2¼¶	2020
8ÔÂ2ÈÕ	580	33	24	5	Ð¡Óê	¶àÔÆ	Î÷ÄÏ·ç	1¼¶	2020
8ÔÂ3ÈÕ	581	31	23	0	Òõ	Òõ	¶«±±·ç	2¼¶	2020
8ÔÂ4ÈÕ	582	32	25	0	Òõ	¶àÔÆ	¶«±±·ç	3¼¶	2020
8ÔÂ5ÈÕ	583	34	25	6	¶àÔÆ	Ð¡Óê	¶«±±·ç	2¼¶	2020
8ÔÂ6ÈÕ	584	29	23	16	Ð¡Óê	ÖÐÓê	¶«±±·ç	3¼¶	2020
8ÔÂ7ÈÕ	585	25	23	33	´óÓê	Ð¡Óê	Î÷ÄÏ·ç	1¼¶	2020
8ÔÂ8ÈÕ	586	33	24	0	¶àÔÆ	Çç	Î÷ÄÏ·ç	1¼¶	2020
8ÔÂ9ÈÕ	587	35	23	0	Çç	Çç	¶«ÄÏ·ç	1¼¶	2020
8ÔÂ10ÈÕ	588	34	25	0	¶àÔÆ	¶àÔÆ	¶«·ç	2¼¶	2020
8ÔÂ11ÈÕ	589	31	26	0	Òõ	Òõ	¶«ÄÏ·ç	3¼¶	2020
8ÔÂ12ÈÕ	590	31	19	19	Òõ	ÖÐÓê	Î÷ÄÏ·ç	3¼¶	2020
8ÔÂ13ÈÕ	591	32	21	5	Òõ	Ð¡Óê	Î÷ÄÏ·ç	2¼¶	2020
8ÔÂ14ÈÕ	592	26	21	7	Ð¡Óê	Ð¡Óê	¶«±±·ç	2¼¶	2020
8ÔÂ15ÈÕ	593	22	20	32	Ð¡Óê	´óÓê	Î÷±±·ç	2¼¶	2020
8ÔÂ16ÈÕ	594	24	21	7	Ð¡Óê	Ð¡Óê	Î÷·ç	1¼¶	2020
8ÔÂ17ÈÕ	595	26	20	4	Òõ	Ð¡Óê	Î÷ÄÏ·ç	3¼¶	2020
8ÔÂ18ÈÕ	596	23	17	42	Ð¡Óê	´óÓê	Î÷ÄÏ·ç	3¼¶	2020
8ÔÂ19ÈÕ	597	23	16	9	Ð¡Óê	Ð¡Óê	¶«·ç	2¼¶	2020
8ÔÂ20ÈÕ	598	24	19	0	Òõ	Çç	¶«±±·ç	2¼¶	2020
8ÔÂ21ÈÕ	599	29	19	0	¶àÔÆ	¶àÔÆ	¶«±±·ç	3¼¶	2020
8ÔÂ22ÈÕ	600	25	20	0	Çç	¶àÔÆ	¶«±±·ç	2¼¶	2020
8ÔÂ23ÈÕ	601	28	19	6	Çç	Ð¡Óê	Î÷±±·ç	3¼¶	2020
8ÔÂ24ÈÕ	602	31	19	0	Òõ	¶àÔÆ	Î÷ÄÏ·ç	3¼¶	2020
8ÔÂ25ÈÕ	603	34	19	0	Çç	Çç	Î÷ÄÏ·ç	1¼¶	2020
8ÔÂ26ÈÕ	604	31	20	0	Çç	¶àÔÆ	¶«ÄÏ·ç	1¼¶	2020
8ÔÂ27ÈÕ	605	32	20	0	Çç	Çç	¶«±±·ç	2¼¶	2020
8ÔÂ28ÈÕ	606	33	21	0	¶àÔÆ	Çç	¶«±±·ç	2¼¶	2020
8ÔÂ29ÈÕ	607	35	21	0	Çç	¶àÔÆ	¶«·ç	3¼¶	2020
8ÔÂ30ÈÕ	608	24	19	2	¶àÔÆ	Ð¡Óê	Î÷ÄÏ·ç	3¼¶	2020
8ÔÂ31ÈÕ	609	29	18	0	Òõ	Çç	Î÷ÄÏ·ç	2¼¶	2020
9ÔÂ1ÈÕ	610	25	18	0	¶àÔÆ	¶àÔÆ	Î÷ÄÏ·ç	1¼¶	2020
9ÔÂ2ÈÕ	611	31	16	0	Çç	¶àÔÆ	Î÷ÄÏ·ç	2¼¶	2020
9ÔÂ3ÈÕ	612	33	16	0	Çç	Çç	ÄÏ·ç	1¼¶	2020
9ÔÂ4ÈÕ	613	34	17	0	Çç	¶àÔÆ	¶«·ç	2¼¶	2020
9ÔÂ5ÈÕ	614	28	18	0	Òõ	¶àÔÆ	¶«±±·ç	2¼¶	2020
9ÔÂ6ÈÕ	615	33	19	0	¶àÔÆ	Çç	Î÷ÄÏ·ç	2¼¶	2020
9ÔÂ7ÈÕ	616	34	19	0	Çç	Çç	Î÷ÄÏ·ç	1¼¶	2020
9ÔÂ8ÈÕ	617	32	19	4	¶àÔÆ	Ð¡Óê	¶«±±·ç	2¼¶	2020
9ÔÂ9ÈÕ	618	24	19	7	Ð¡Óê	Ð¡Óê	¶«±±·ç	1¼¶	2020
9ÔÂ10ÈÕ	619	29	17	0	¶àÔÆ	¶àÔÆ	Î÷ÄÏ·ç	2¼¶	2020
9ÔÂ11ÈÕ	620	29	18	0	Çç	¶àÔÆ	¶«·ç	2¼¶	2020
9ÔÂ12ÈÕ	621	29	19	0	¶àÔÆ	Òõ	¶«·ç	2¼¶	2020
9ÔÂ13ÈÕ	622	28	19	6	Òõ	Ð¡Óê	¶«±±·ç	2¼¶	2020
9ÔÂ14ÈÕ	623	25	19	8	Òõ	Ð¡Óê	Î÷±±·ç	1¼¶	2020
9ÔÂ15ÈÕ	624	29	18	0	Òõ	¶àÔÆ	Î÷ÄÏ·ç	2¼¶	2020
9ÔÂ16ÈÕ	625	25	17	0	Òõ	¶àÔÆ	¶«·ç	2¼¶	2020
9ÔÂ17ÈÕ	626	27	15	0	Òõ	Çç	¶«ÄÏ·ç	1¼¶	2020
9ÔÂ18ÈÕ	627	29	16	0	Çç	¶àÔÆ	¶«·ç	2¼¶	2020
9ÔÂ19ÈÕ	628	28	18	0	Çç	Òõ	¶«·ç	2¼¶	2020
9ÔÂ20ÈÕ	629	19	14	13	ÖÐÓê	Ð¡Óê	¶«±±·ç	2¼¶	2020
9ÔÂ21ÈÕ	630	15	14	28	´óÓê	Òõ	¶«±±·ç	2¼¶	2020
9ÔÂ22ÈÕ	631	17	13	6	Ð¡Óê	¶àÔÆ	¶«±±·ç	1¼¶	2020
9ÔÂ23ÈÕ	632	24	12	0	¶àÔÆ	Çç	Î÷ÄÏ·ç	1¼¶	2020
9ÔÂ24ÈÕ	633	24	14	0	¶àÔÆ	Òõ	¶«±±·ç	2¼¶	2020
9ÔÂ25ÈÕ	634	22	15	0	Òõ	Òõ	¶«ÄÏ·ç	1¼¶	2020
9ÔÂ26ÈÕ	635	27	17	0	Òõ	¶àÔÆ	¶«ÄÏ·ç	2¼¶	2020
9ÔÂ27ÈÕ	636	23	17	4	¶àÔÆ	Ð¡Óê	¶«ÄÏ·ç	2¼¶	2020
9ÔÂ28ÈÕ	637	21	16	9	Ð¡Óê	Ð¡Óê	¶«±±·ç	2¼¶	2020
9ÔÂ29ÈÕ	638	26	16	0	Òõ	¶àÔÆ	Î÷ÄÏ·ç	1¼¶	2020
9ÔÂ30ÈÕ	639	24	17	7	Òõ	Ð¡Óê	¶«±±·ç	2¼¶	2020
10ÔÂ1ÈÕ	640	18	13	8	Ð¡Óê	Ð¡Óê	Î÷±±·ç	2¼¶	2020
10ÔÂ2ÈÕ	641	13	12	16	ÖÐÓê	Òõ	Î÷±±·ç	1¼¶	2020
10ÔÂ3ÈÕ	642	14	12	9	Ð¡Óê	Ð¡Óê	Î÷ÄÏ·ç	1¼¶	2020
10ÔÂ4ÈÕ	643	15	11	8	Òõ	Ð¡Óê	¶«±±·ç	2¼¶	2020
10ÔÂ5ÈÕ	644	14	10	4	Òõ	Ð¡Óê	¶«±±·ç	2¼¶	2020
10ÔÂ6ÈÕ	645	12	8	4	Ð¡Óê	Òõ	Î÷ÄÏ·ç	1¼¶	2020
10ÔÂ7ÈÕ	646	18	11		Çç	¶àÔÆ	¶«±±·ç	2¼¶	2020
10ÔÂ8ÈÕ	647	15	11	2	Ð¡Óê	Òõ	¶«±±·ç	2¼¶	2020
10ÔÂ9ÈÕ	648	16	11	3	Ð¡Óê	Ð¡Óê	¶«±±·ç	1¼¶	2020
10ÔÂ10ÈÕ	649	17	12	2	Òõ	Ð¡Óê	¶«±±·ç	2¼¶	2020
10ÔÂ11ÈÕ	650	17	13	3	Ð¡Óê	Òõ	Î÷ÄÏ·ç	2¼¶	2020
10ÔÂ12ÈÕ	651	16	11	2	Òõ	Ð¡Óê	¶«±±·ç	1¼¶	2020
10ÔÂ13ÈÕ	652	12	11	24	ÖÐÓê	ÖÐÓê	Î÷ÄÏ·ç	1¼¶	2020
10ÔÂ14ÈÕ	653	12	9	6	Ð¡Óê	Ð¡Óê	Î÷ÄÏ·ç	2¼¶	2020
10ÔÂ15ÈÕ	654	11	9	15	ÖÐÓê	Òõ	Î÷ÄÏ·ç	2¼¶	2020
10ÔÂ16ÈÕ	655	20	7	0	Òõ	Òõ	Î÷ÄÏ·ç	2¼¶	2020
10ÔÂ17ÈÕ	656	18	7	0	Òõ	¶àÔÆ	¶«±±·ç	2¼¶	2020
10ÔÂ18ÈÕ	657	19	8	0	¶àÔÆ	¶àÔÆ	Î÷ÄÏ·ç	1¼¶	2020
10ÔÂ19ÈÕ	658	20	10	0	¶àÔÆ	Ð¡Óê	¶«ÄÏ·ç	2¼¶	2020
10ÔÂ20ÈÕ	659	20	8	0	Òõ	Òõ	Î÷ÄÏ·ç	2¼¶	2020
10ÔÂ21ÈÕ	660	23	8	0	¶àÔÆ	Çç	ÄÏ·ç	1¼¶	2020
10ÔÂ22ÈÕ	661	22	6	8	Ð¡Óê	Çç	¶«±±·ç	1¼¶	2020
10ÔÂ23ÈÕ	662	17	10	0	¶àÔÆ	¶àÔÆ	¶«±±·ç	2¼¶	2020
10ÔÂ24ÈÕ	663	16	9	0	¶àÔÆ	¶àÔÆ	¶«±±·ç	3¼¶	2020
10ÔÂ25ÈÕ	664	18	12	0	¶àÔÆ	Òõ	¶«±±·ç	1¼¶	2020
10ÔÂ26ÈÕ	665	18	12	0	¶àÔÆ	Òõ	Î÷ÄÏ·ç	2¼¶	2020
10ÔÂ27ÈÕ	666	15	10	3	Ð¡Óê	Ð¡Óê	¶«ÄÏ·ç	1¼¶	2020
10ÔÂ28ÈÕ	667	13	6	6	Ð¡Óê	¶àÔÆ	¶«±±·ç	1¼¶	2020
10ÔÂ29ÈÕ	668	12	7	0	Çç	¶àÔÆ	¶«±±·ç	2¼¶	2020
10ÔÂ30ÈÕ	669	13	12	0	¶àÔÆ	Ð¡Óê	¶«±±·ç	2¼¶	2020
10ÔÂ31ÈÕ	670	17	9	7	Ð¡Óê	¶àÔÆ	Î÷ÄÏ·ç	2¼¶	2020
11ÔÂ1ÈÕ	671	20	6	0	¶àÔÆ	¶àÔÆ	Î÷·ç	2¼¶	2020
11ÔÂ2ÈÕ	672	19	7	0	¶àÔÆ	¶àÔÆ	Î÷·ç	2¼¶	2020
11ÔÂ3ÈÕ	673	14	9	0	Òõ	Òõ	¶«±±·ç	2¼¶	2020
11ÔÂ4ÈÕ	674	16	9	0	Òõ	Ð¡Óê	¶«±±·ç	2¼¶	2020
11ÔÂ5ÈÕ	675	16	9	0	Òõ	Òõ	¶«±±·ç	1¼¶	2020
11ÔÂ6ÈÕ	676	19	6	0	Òõ	Çç	Î÷ÄÏ·ç	3¼¶	2020
11ÔÂ7ÈÕ	677	21	7	0	¶àÔÆ	Çç	Î÷ÄÏ·ç	2¼¶	2020
11ÔÂ8ÈÕ	678	18	8	0	Òõ	¶àÔÆ	¶«·ç	1¼¶	2020
11ÔÂ9ÈÕ	679	19	6	0	¶àÔÆ	Çç	¶«±±·ç	2¼¶	2020
11ÔÂ10ÈÕ	680	17	9	0	Çç	Çç	¶«±±·ç	2¼¶	2020
11ÔÂ11ÈÕ	681	17	8	0	Çç	¶àÔÆ	¶«±±·ç	2¼¶	2020
11ÔÂ12ÈÕ	682	18	7	0	¶àÔÆ	¶àÔÆ	¶«±±·ç	1¼¶	2020
11ÔÂ13ÈÕ	683	19	9	0	¶àÔÆ	¶àÔÆ	¶«·ç	2¼¶	2020
11ÔÂ14ÈÕ	684	17	5	0	Çç	Çç	¶«±±·ç	3¼¶	2020
11ÔÂ15ÈÕ	685	16	7	0	¶àÔÆ	Çç	¶«±±·ç	2¼¶	2020
11ÔÂ16ÈÕ	686	19	11	0	Çç	¶àÔÆ	¶«±±·ç	3¼¶	2020
11ÔÂ17ÈÕ	687	12	9	7	Ð¡Óê	Ð¡Óê	Î÷±±·ç	3¼¶	2020
11ÔÂ18ÈÕ	688	16	5	0	Òõ	¶àÔÆ	Î÷·ç	3¼¶	2020
11ÔÂ19ÈÕ	689	14	7	0	Òõ	Òõ	¶«±±·ç	2¼¶	2020
11ÔÂ20ÈÕ	690	7	4	9	Ð¡Óê	Ð¡Óê	¶«±±·ç	2¼¶	2020
11ÔÂ21ÈÕ	691	7	2	7	Ð¡Óê	Ð¡Óê	Î÷·ç	4¼¶	2020
11ÔÂ22ÈÕ	692	3	0	9	Ð¡Óê	Ð¡Ñ©	Î÷±±·ç	2¼¶	2020
11ÔÂ23ÈÕ	693	0	0	11	Óê¼ÐÑ©	Òõ	¶«±±·ç	2¼¶	2020
11ÔÂ24ÈÕ	694	2	0	0	Òõ	¶àÔÆ	¶«±±·ç	2¼¶	2020
11ÔÂ25ÈÕ	695	5	0	8	Óê¼ÐÑ©	¶àÔÆ	Î÷ÄÏ·ç	2¼¶	2020
11ÔÂ26ÈÕ	696	8	0	0	¶àÔÆ	¶àÔÆ	Î÷±±·ç	1¼¶	2020
11ÔÂ27ÈÕ	697	5	1	0	Òõ	Òõ	¶«±±·ç	1¼¶	2020
11ÔÂ28ÈÕ	698	7	0	0	Òõ	Çç	¶«±±·ç	2¼¶	2020
11ÔÂ29ÈÕ	699	8	0	0	¶àÔÆ	¶àÔÆ	Î÷±±·ç	1¼¶	2020
11ÔÂ30ÈÕ	700	4	0	6	Òõ	Ð¡Óê	¶«±±·ç	2¼¶	2020
12ÔÂ1ÈÕ	701	2	0	7	Óê¼ÐÑ©	Òõ	¶«±±·ç	2¼¶	2020
12ÔÂ2ÈÕ	702	3	-1	13	ÖÐÑ©	Òõ	Î÷ÄÏ·ç	2¼¶	2020
12ÔÂ3ÈÕ	703	0	-4	0	Òõ	¶àÔÆ	¶«±±·ç	2¼¶	2020
12ÔÂ4ÈÕ	704	1	-1	0	¶àÔÆ	¶àÔÆ	¶«±±·ç	1¼¶	2020
12ÔÂ5ÈÕ	705	3	-1	0	¶àÔÆ	Òõ	¶«±±·ç	1¼¶	2020
12ÔÂ6ÈÕ	706	3	-1	0	Òõ	Òõ	Î÷ÄÏ·ç	1¼¶	2020
12ÔÂ7ÈÕ	707	2	-2	0	Òõ	¶àÔÆ	¶«±±·ç	1¼¶	2020
12ÔÂ8ÈÕ	708	3	0	0	Çç	Òõ	¶«±±·ç	2¼¶	2020
12ÔÂ9ÈÕ	709	6	-1	0	¶àÔÆ	¶àÔÆ	Î÷ÄÏ·ç	2¼¶	2020
12ÔÂ10ÈÕ	710	10	-1	0	¶àÔÆ	¶àÔÆ	Î÷ÄÏ·ç	1¼¶	2020
12ÔÂ11ÈÕ	711	9	-1	0	Òõ	¶àÔÆ	Î÷ÄÏ·ç	1¼¶	2020
12ÔÂ12ÈÕ	712	8	0	0	¶àÔÆ	Òõ	Î÷·ç	1¼¶	2020
12ÔÂ13ÈÕ	713	2	-4	0	Òõ	¶àÔÆ	¶«·ç	2¼¶	2020
12ÔÂ14ÈÕ	714	1	-4	0	Òõ	Çç	¶«±±·ç	2¼¶	2020
12ÔÂ15ÈÕ	715	0	-3	0	¶àÔÆ	¶àÔÆ	Î÷±±·ç	1¼¶	2020
12ÔÂ16ÈÕ	716	2	-1	0	Òõ	Òõ	¶«±±·ç	2¼¶	2020
12ÔÂ17ÈÕ	717	3	0	0	Òõ	¶àÔÆ	Î÷ÄÏ·ç	1¼¶	2020
12ÔÂ18ÈÕ	718	5	-3	0	Òõ	Òõ	¶«ÄÏ·ç	1¼¶	2020
12ÔÂ19ÈÕ	719	5	-3	0	Òõ	Çç	¶«±±·ç	1¼¶	2020
12ÔÂ20ÈÕ	720	6	-4	0	Çç	Çç	¶«±±·ç	1¼¶	2020
12ÔÂ21ÈÕ	721	5	-4	0	Çç	Çç	¶«±±·ç	1¼¶	2020
12ÔÂ22ÈÕ	722	4	-1	0	¶àÔÆ	¶àÔÆ	Î÷±±·ç	2¼¶	2020
12ÔÂ23ÈÕ	723	8	-3	0	¶àÔÆ	Çç	Î÷ÄÏ·ç	2¼¶	2020
12ÔÂ24ÈÕ	724	8	-4	0	¶àÔÆ	Çç	¶«·ç	1¼¶	2020
12ÔÂ25ÈÕ	725	3	-3	0	Òõ	Òõ	¶«±±·ç	1¼¶	2020
12ÔÂ26ÈÕ	726	9	-2	0	Òõ	¶àÔÆ	Î÷ÄÏ·ç	1¼¶	2020
12ÔÂ27ÈÕ	727	8	-2	0	¶àÔÆ	¶àÔÆ	¶«±±·ç	1¼¶	2020
12ÔÂ28ÈÕ	728	6	0	6	Òõ	Ð¡Ñ©	Î÷±±·ç	2¼¶	2020
12ÔÂ29ÈÕ	729	2	-6	0	Òõ	Çç	¶«±±·ç	2¼¶	2020
12ÔÂ30ÈÕ	730	-1	-7	0	Çç	Çç	¶«·ç	2¼¶	2020
12ÔÂ31ÈÕ	731	-1	-6	0	Òõ	Çç	¶«±±·ç	1¼¶	2020
