# Supplementary material for: Precision agriculture management based on a surrogate model assisted multiobjective algorithmic framework
Source: Sci Rep. 2023 Jan 20;13:1142. doi: 10.1038/s41598-023-27990-w (PMC9860027; doi:10.1038/s41598-023-27990-w)
Supplement: Supplementary file 1 — Supplementary Information. [file 41598_2023_27990_MOESM1_ESM.zip › Supplementary material/Experimental results data/1050_不固定日期_灌溉.csv]

	V1	V2	V3	V4	V5	V6
1	0	0	0	2314	0	1
2	119	150	116	5254	385	1
3	0	0	0	2314	0	1
4	150	80	98	5251	328	1
5	150	74	93	5250	317	1
6	150	105	101	5252	356	1
7	148	56	85	5249	289	1
8	121	130	113	5253	364	1
9	115	49	80	5243	244	1
10	2	6	28	4378	36	1
11	3	6	30	4463	39	1
12	129	49	82	5245	260	1
13	55	42	71	5223	168	1
14	1	0	1	2520	2	1
15	0	0	13	3160	13	1
16	18	30	64	5158	112	1
17	4	16	39	4960	59	1
18	4	17	42	4993	63	1
19	4	20	45	5021	69	1
20	1	0	2	2568	3	1
21	2	0	24	4051	26	1
22	29	41	68	5207	138	1
23	148	51	82	5248	281	1
24	0	4	26	4198	30	1
25	1	5	26	4250	32	1
26	0	0	19	3612	19	1
27	0	0	20	3734	20	1
28	0	0	1	2433	1	1
29	137	52	83	5247	272	1
30	0	0	6	2717	6	1
31	2	12	33	4712	47	1
32	57	44	76	5224	177	1
33	2	0	2	2641	4	1
34	0	2	26	4099	28	1
35	84	47	79	5236	210	1
36	88	48	83	5237	219	1
37	98	54	80	5240	232	1
38	24	36	67	5202	127	1
39	1	0	23	3966	24	1
40	4	13	36	4853	53	1
41	21	35	63	5191	119	1
42	41	42	73	5222	156	1
43	3	11	35	4759	49	1
44	0	0	23	3895	23	1
45	98	47	79	5239	224	1
46	0	0	22	3878	22	1
47	1	10	29	4513	40	1
48	66	45	77	5229	188	1
49	14	28	55	5108	97	1
50	33	41	69	5212	143	1
51	3	15	38	4908	56	1
52	0	2	23	3986	25	1
53	39	40	71	5216	150	1
54	1	5	27	4305	33	1
55	2	5	27	4331	34	1
56	0	0	18	3524	18	1
57	80	46	79	5234	205	1
58	0	0	19	3612	19	1
59	0	0	1	2433	1	1
60	110	49	79	5242	238	1
61	134	51	80	5246	265	1
62	9	31	54	5088	94	1
63	17	29	56	5128	102	1
64	2	11	32	4669	45	1
65	3	1	1	2671	5	1
66	62	45	76	5228	183	1
67	0	0	14	3215	14	1
68	0	0	17	3443	17	1
69	0	0	18	3524	18	1
70	0	0	15	3296	15	1
71	0	0	16	3366	16	1
72	0	0	17	3443	17	1
73	2	11	30	4610	43	1
74	2	15	35	4807	52	1
75	0	0	20	3734	20	1
76	0	0	21	3809	21	1
77	7	27	55	5057	89	1
78	0	0	12	3088	12	1
79	72	45	79	5230	196	1
80	5	22	50	5023	77	1
81	6	26	50	5049	82	1
82	3	15	37	4890	55	1
83	0	0	15	3296	15	1
84	0	0	16	3366	16	1
85	0	0	21	3809	21	1
86	1	10	30	4549	41	1
87	1	10	31	4574	42	1
88	2	11	31	4643	44	1
89	73	46	79	5232	198	1
90	17	30	59	5150	106	1
91	0	0	8	2840	8	1
92	1	0	8	2904	9	1
93	4	12	34	4793	50	1
94	1	0	6	2778	7	1
95	0	0	10	2964	10	1
96	0	0	11	3026	11	1
97	0	0	12	3088	12	1
98	0	0	11	3026	11	1
99	0	0	8	2840	8	1
100	8	29	53	5068	90	1
101	1	0	6	2778	7	1
102	1	0	8	2904	9	1
103	0	0	10	2964	10	1
104	6	26	49	5040	81	1
105	0	3	26	4143	29	1
106	91	40	65	6588	196	2
107	0	0	0	2314	0	2
108	0	0	0	2314	0	2
109	52	47	69	6581	168	2
110	42	42	62	6579	146	2
111	29	35	65	6575	129	2
112	20	33	64	6572	117	2
113	58	48	69	6582	175	2
114	66	53	64	6584	183	2
115	74	51	64	6585	189	2
116	17	27	64	6554	108	2
117	36	36	66	6576	138	2
118	0	12	33	5607	45	2
119	0	2	29	4748	31	2
120	0	4	39	5339	43	2
121	0	0	5	2774	5	2
122	17	36	61	6567	114	2
123	10	28	52	6513	90	2
124	1	14	41	6108	56	2
125	1	12	42	6036	55	2
126	0	2	37	5109	39	2
127	3	13	42	6170	58	2
128	6	25	49	6481	80	2
129	0	0	1	2474	1	2
130	0	12	36	5752	48	2
131	0	0	21	4152	21	2
132	40	35	65	6577	140	2
133	8	26	52	6507	86	2
134	4	25	47	6458	76	2
135	0	1	25	4505	26	2
136	0	13	40	5982	53	2
137	10	29	55	6542	94	2
138	0	0	18	3820	18	2
139	0	0	19	3962	19	2
140	0	13	31	5466	44	2
141	10	30	56	6546	96	2
142	0	2	26	4609	28	2
143	0	2	39	5224	41	2
144	0	4	36	5158	40	2
145	0	10	32	5276	42	2
146	0	2	20	4196	22	2
147	7	25	51	6495	83	2
148	14	32	56	6553	102	2
149	4	17	42	6297	63	2
150	0	12	40	5936	52	2
151	0	10	36	5660	46	2
152	0	13	31	5466	44	2
153	0	0	27	4550	27	2
154	0	0	6	2892	6	2
155	0	0	7	3017	7	2
156	0	0	12	3374	12	2
157	0	4	32	4970	36	2
158	0	0	6	2892	6	2
159	4	23	45	6412	72	2
160	12	33	56	6552	101	2
161	0	11	36	5713	47	2
162	4	19	45	6380	68	2
163	0	2	31	4860	33	2
164	4	23	47	6444	74	2
165	4	18	44	6345	66	2
166	0	0	17	3716	17	2
167	0	0	18	3820	18	2
168	0	3	32	4931	35	2
169	5	14	42	6252	61	2
170	0	2	27	4668	29	2
171	0	4	26	4689	30	2
172	0	0	19	3962	19	2
173	0	0	20	4062	20	2
174	5	19	46	6393	70	2
175	0	0	1	2474	1	2
176	0	0	2	2571	2	2
177	0	2	32	4889	34	2
178	4	18	43	6319	65	2
179	0	0	20	4062	20	2
180	0	0	16	3626	16	2
181	0	0	17	3716	17	2
182	4	14	41	6233	59	2
183	0	0	8	3102	8	2
184	0	0	9	3188	9	2
185	0	0	7	3017	7	2
186	0	0	8	3102	8	2
187	0	8	29	5032	37	2
188	0	1	22	4267	23	2
189	0	2	22	4347	24	2
190	0	2	22	4347	24	2
191	0	2	23	4426	25	2
192	0	2	23	4426	25	2
193	0	0	15	3548	15	2
194	0	0	16	3626	16	2
195	0	8	29	5032	37	2
196	0	1	2	2636	3	2
197	0	2	2	2711	4	2
198	0	12	38	5827	50	2
199	0	1	22	4267	23	2
200	1	0	13	3479	14	2
201	0	0	15	3548	15	2
202	0	12	38	5827	50	2
203	0	0	13	3414	13	2
204	0	0	2	2571	2	2
205	0	1	2	2636	3	2
206	1	0	13	3479	14	2
207	0	13	38	5872	51	2
208	0	0	9	3188	9	2
209	0	0	10	3252	10	2
210	0	2	2	2711	4	2
211	0	0	0	2314	0	3
212	0	0	0	2314	0	3
213	150	66	61	7793	277	3
214	118	66	60	7787	244	3
215	36	56	64	7785	156	3
216	140	66	61	7791	267	3
217	30	53	63	7763	146	3
218	130	63	60	7789	253	3
219	4	41	58	7632	103	3
220	0	18	2	3616	20	3
221	0	18	35	5694	53	3
222	0	0	22	3763	22	3
223	0	18	27	5194	45	3
224	0	18	33	5580	51	3
225	1	33	53	7347	87	3
226	0	0	1	2393	1	3
227	0	0	2	2506	2	3
228	0	3	13	3391	16	3
229	4	35	58	7599	97	3
230	0	4	8	3106	12	3
231	30	64	61	7774	155	3
232	0	0	13	3214	13	3
233	0	21	35	5905	56	3
234	4	60	65	7743	129	3
235	150	62	61	7792	273	3
236	0	21	33	5789	54	3
237	0	21	42	6271	63	3
238	0	22	36	6002	58	3
239	4	71	64	7748	139	3
240	0	22	48	6662	70	3
241	0	16	25	4918	41	3
242	0	4	25	4189	29	3
243	0	21	27	5389	48	3
244	1	0	2	2582	3	3
245	0	4	22	4008	26	3
246	0	5	27	4366	32	3
247	0	11	28	4791	39	3
248	0	31	46	6929	77	3
249	0	22	28	5499	50	3
250	126	63	61	7788	250	3
251	1	0	4	2713	5	3
252	0	17	2	3551	19	3
253	0	17	25	4988	42	3
254	0	7	28	4543	35	3
255	0	26	53	7002	79	3
256	4	43	62	7683	109	3
257	0	18	29	5293	47	3
258	0	11	27	4694	38	3
259	1	36	54	7402	91	3
260	0	3	22	3936	25	3
261	1	0	5	2791	6	3
262	1	0	3	2651	4	3
263	4	41	62	7675	107	3
264	0	20	42	6196	62	3
265	0	21	43	6352	64	3
266	10	43	62	7691	115	3
267	0	4	27	4295	31	3
268	4	65	67	7744	136	3
269	0	17	26	5055	43	3
270	0	3	5	2908	8	3
271	1	0	6	2845	7	3
272	0	25	47	6714	72	3
273	0	21	34	5852	55	3
274	0	2	9	3031	11	3
275	4	33	59	7547	96	3
276	0	8	28	4610	36	3
277	0	1	23	3876	24	3
278	0	21	48	6580	69	3
279	0	0	23	3822	23	3
280	0	22	39	6142	61	3
281	0	16	33	5439	49	3
282	4	36	54	7503	94	3
283	0	5	28	4437	33	3
284	0	1	27	4094	28	3
285	1	34	51	7263	86	3
286	0	21	13	4474	34	3
287	0	21	44	6399	65	3
288	0	18	28	5256	46	3
289	4	53	59	7711	116	3
290	0	22	46	6548	68	3
291	0	31	50	7091	81	3
292	0	21	46	6484	67	3
293	1	0	13	3281	14	3
294	4	60	62	7734	126	3
295	0	27	53	7044	80	3
296	0	29	46	6844	75	3
297	0	4	13	3446	17	3
298	0	28	46	6793	74	3
299	0	30	46	6880	76	3
300	0	8	29	4658	37	3
301	0	32	50	7138	82	3
302	3	36	54	7458	93	3
303	0	4	5	2964	9	3
304	4	54	62	7728	120	3
305	0	26	47	6759	73	3
306	0	30	53	7174	83	3
307	0	33	51	7206	84	3
308	1	0	13	3281	14	3
309	0	17	26	5055	43	3
310	4	57	62	7732	123	3
311	0	15	25	4836	40	3
312	1	33	51	7241	85	3
313	2	36	54	7420	92	3
314	0	0	18	3478	18	3
315	0	4	23	4081	27	3
316	0	0	0	2314	0	4
317	150	117	125	4928	392	4
318	0	0	0	2314	0	4
319	150	53	119	4926	322	4
320	150	105	119	4927	374	4
321	150	51	88	4925	289	4
322	3	5	30	4258	38	4
323	2	3	31	4190	36	4
324	131	51	89	4922	271	4
325	47	45	79	4882	171	4
326	9	27	57	4742	93	4
327	17	35	56	4780	108	4
328	0	0	19	3601	19	4
329	0	0	20	3720	20	4
330	143	51	88	4924	282	4
331	25	39	67	4838	131	4
332	96	50	88	4914	234	4
333	3	2	28	4148	33	4
334	41	43	78	4875	162	4
335	18	36	66	4827	120	4
336	111	50	87	4918	248	4
337	4	19	40	4566	63	4
338	31	41	74	4857	146	4
339	73	48	85	4903	206	4
340	16	36	63	4810	115	4
341	3	9	33	4394	45	4
342	2	9	30	4316	41	4
343	82	49	84	4907	215	4
344	104	50	87	4915	241	4
345	123	51	88	4920	262	4
346	2	3	26	4105	31	4
347	120	50	87	4919	257	4
348	0	0	14	3229	14	4
349	0	0	15	3317	15	4
350	4	1	23	4038	28	4
351	86	49	89	4910	224	4
352	0	0	12	3082	12	4
353	0	0	13	3167	13	4
354	1	0	22	3876	23	4
355	4	13	39	4564	56	4
356	1	0	1	2455	2	4
357	0	3	0	2537	3	4
358	53	45	82	4888	180	4
359	3	13	34	4481	50	4
360	4	0	26	4072	30	4
361	0	0	18	3522	18	4
362	0	0	19	3601	19	4
363	4	19	43	4603	66	4
364	1	1	22	3912	24	4
365	0	0	11	3004	11	4
366	0	0	12	3082	12	4
367	29	40	71	4850	140	4
368	1	11	31	4371	43	4
369	7	26	50	4694	83	4
370	4	13	35	4513	52	4
371	1	0	0	2388	1	4
372	10	31	60	4775	101	4
373	35	42	76	4867	153	4
374	4	10	33	4443	47	4
375	1	1	23	3948	25	4
376	4	11	40	4529	55	4
377	1	0	9	2934	10	4
378	0	0	17	3452	17	4
379	0	0	18	3522	18	4
380	0	0	11	3004	11	4
381	0	0	15	3317	15	4
382	0	0	16	3385	16	4
383	3	0	24	3999	27	4
384	1	0	0	2388	1	4
385	0	0	16	3385	16	4
386	1	3	0	2601	4	4
387	0	0	17	3452	17	4
388	0	0	5	2668	5	4
389	1	0	1	2455	2	4
390	54	47	82	4890	183	4
391	5	22	44	4631	71	4
392	6	23	46	4644	75	4
393	25	39	71	4846	135	4
394	6	23	50	4686	79	4
395	0	3	0	2537	3	4
396	1	3	0	2601	4	4
397	8	26	53	4716	87	4
398	0	0	20	3720	20	4
399	0	0	9	2871	9	4
400	1	0	9	2934	10	4
401	0	0	21	3783	21	4
402	5	22	49	4670	76	4
403	0	0	13	3167	13	4
404	0	0	14	3229	14	4
405	2	10	30	4330	42	4
406	37	42	77	4869	156	4
407	0	0	7	2779	7	4
408	1	0	7	2839	8	4
409	67	48	82	4898	197	4
410	7	25	58	4717	90	4
411	70	48	83	4901	201	4
412	61	46	83	4894	190	4
413	0	0	6	2721	6	4
414	0	0	7	2779	7	4
415	3	0	23	3977	26	4
416	4	19	45	4618	68	4
417	0	0	5	2668	5	4
418	0	0	6	2721	6	4
419	10	31	60	4775	101	4
420	3	11	35	4446	49	4
421	0	0	0	2314	0	5
422	148	47	86	6754	281	5
423	0	0	0	2314	0	5
424	44	43	60	6724	147	5
425	2	33	48	6722	83	5
426	100	47	63	6729	210	5
427	62	44	62	6727	168	5
428	135	47	88	6752	270	5
429	116	49	59	6730	224	5
430	111	46	89	6749	246	5
431	50	44	61	6726	155	5
432	0	0	15	3538	15	5
433	0	14	37	6047	51	5
434	0	15	38	6329	53	5
435	123	48	88	6751	259	5
436	123	46	88	6750	257	5
437	3	30	47	6718	80	5
438	0	13	34	5822	47	5
439	0	12	34	5720	46	5
440	0	17	39	6454	56	5
441	1	4	2	2905	7	5
442	0	2	22	4431	24	5
443	0	4	22	4499	26	5
444	1	24	47	6698	72	5
445	1	3	24	4602	28	5
446	0	2	2	2766	4	5
447	0	15	29	5610	44	5
448	0	5	28	4873	33	5
449	0	7	28	5030	35	5
450	0	16	36	6177	52	5
451	104	46	90	6748	240	5
452	0	0	16	3680	16	5
453	0	1	0	2433	1	5
454	0	0	2	2573	2	5
455	74	48	108	6732	230	5
456	0	0	17	3758	17	5
457	0	0	18	3894	18	5
458	0	9	31	5356	40	5
459	0	13	35	5881	48	5
460	0	4	27	4758	31	5
461	0	5	27	4815	32	5
462	0	16	36	6177	52	5
463	0	10	32	5452	42	5
464	0	8	31	5288	39	5
465	0	12	33	5663	45	5
466	0	18	40	6535	58	5
467	0	15	35	5985	50	5
468	0	1	0	2433	1	5
469	0	4	23	4566	27	5
470	49	43	60	6725	152	5
471	0	10	31	5407	41	5
472	0	2	20	4252	22	5
473	0	0	8	3011	8	5
474	0	1	22	4358	23	5
475	0	0	2	2573	2	5
476	0	0	19	3991	19	5
477	0	1	2	2678	3	5
478	0	0	20	4096	20	5
479	0	14	41	6392	55	5
480	0	3	2	2825	5	5
481	2	19	42	6650	63	5
482	1	21	44	6672	66	5
483	99	46	91	6746	236	5
484	0	0	8	3011	8	5
485	0	1	8	3110	9	5
486	0	0	18	3894	18	5
487	0	5	25	4699	30	5
488	0	0	19	3991	19	5
489	2	2	2	2853	6	5
490	93	46	94	6743	233	5
491	0	14	29	5521	43	5
492	0	1	2	2678	3	5
493	0	8	29	5155	37	5
494	0	8	30	5243	38	5
495	0	5	29	4955	34	5
496	0	0	20	4096	20	5
497	0	2	10	3327	12	5
498	0	2	11	3408	13	5
499	0	1	20	4177	21	5
500	0	17	37	6365	54	5
501	0	0	16	3680	16	5
502	0	0	17	3758	17	5
503	0	20	42	6619	62	5
504	0	1	8	3110	9	5
505	0	5	29	4955	34	5
506	0	2	11	3408	13	5
507	0	1	20	4177	21	5
508	0	2	20	4252	22	5
509	0	2	12	3483	14	5
510	0	2	8	3185	10	5
511	0	5	25	4699	30	5
512	0	1	22	4358	23	5
513	0	2	8	3185	10	5
514	0	2	9	3256	11	5
515	0	2	9	3256	11	5
516	0	2	10	3327	12	5
517	1	23	44	6687	68	5
518	0	14	29	5521	43	5
519	0	7	29	5092	36	5
520	0	8	29	5155	37	5
521	0	7	29	5092	36	5
522	0	14	35	5941	49	5
523	1	23	46	6694	70	5
524	0	18	41	6548	59	5
525	1	20	40	6589	61	5
526	0	0	0	2314	0	6
527	5	65	47	6932	117	6
528	0	0	0	2314	0	6
529	5	58	46	6930	109	6
530	4	52	46	6928	102	6
531	0	13	37	6091	50	6
532	5	54	47	6929	106	6
533	4	48	45	6927	97	6
534	0	6	27	4908	33	6
535	4	28	43	6886	75	6
536	4	32	43	6896	79	6
537	0	13	32	5724	45	6
538	0	14	38	6324	52	6
539	4	41	43	6921	88	6
540	0	8	29	5240	37	6
541	0	4	27	4787	31	6
542	0	12	31	5617	43	6
543	0	2	3	2748	5	6
544	0	2	2	2722	4	6
545	4	38	43	6917	85	6
546	0	13	34	5899	47	6
547	0	2	19	4155	21	6
548	0	3	27	4714	30	6
549	0	3	25	4596	28	6
550	0	7	28	5099	35	6
551	4	44	43	6922	91	6
552	0	4	25	4661	29	6
553	0	18	31	5991	49	6
554	0	8	30	5302	38	6
555	0	12	32	5673	44	6
556	0	0	1	2427	1	6
557	0	0	2	2573	2	6
558	4	22	43	6854	69	6
559	3	26	43	6863	72	6
560	0	0	15	3538	15	6
561	0	0	16	3680	16	6
562	0	0	17	3758	17	6
563	0	0	18	3894	18	6
564	0	15	38	6378	53	6
565	0	12	36	5973	48	6
566	4	34	43	6904	81	6
567	4	36	43	6909	83	6
568	0	6	28	5033	34	6
569	0	11	30	5452	41	6
570	5	46	44	6926	95	6
571	4	44	45	6923	93	6
572	0	12	34	5844	46	6
573	0	15	39	6416	54	6
574	0	21	37	6553	58	6
575	0	3	24	4540	27	6
576	0	13	38	6208	51	6
577	2	21	39	6688	62	6
578	0	13	38	6208	51	6
579	0	3	23	4517	26	6
580	3	19	41	6736	63	6
581	0	0	1	2427	1	6
582	0	17	38	6458	55	6
583	0	0	14	3428	14	6
584	0	0	15	3538	15	6
585	2	17	40	6594	59	6
586	0	1	2	2615	3	6
587	0	4	2	2855	6	6
588	1	16	40	6515	57	6
589	0	0	19	3991	19	6
590	0	0	20	4096	20	6
591	2	16	42	6623	60	6
592	2	18	41	6659	61	6
593	4	26	43	6878	73	6
594	0	0	18	3894	18	6
595	0	0	19	3991	19	6
596	0	16	40	6487	56	6
597	0	9	30	5356	39	6
598	0	11	30	5452	41	6
599	1	4	2	2917	7	6
600	0	0	8	3011	8	6
601	0	9	30	5356	39	6
602	4	19	41	6762	64	6
603	4	20	42	6796	66	6
604	0	8	28	5154	36	6
605	0	0	22	4222	22	6
606	0	2	21	4308	23	6
607	0	11	31	5535	42	6
608	0	0	13	3346	13	6
609	0	11	31	5535	42	6
610	0	0	11	3224	11	6
611	0	0	14	3428	14	6
612	0	0	12	3306	12	6
613	4	22	41	6831	67	6
614	0	2	21	4308	23	6
615	0	2	22	4387	24	6
616	0	0	16	3680	16	6
617	0	0	17	3758	17	6
618	0	2	22	4387	24	6
619	0	3	22	4464	25	6
620	0	0	10	3148	10	6
621	0	0	11	3224	11	6
622	4	20	41	6784	65	6
623	0	0	8	3011	8	6
624	0	0	9	3084	9	6
625	0	5	27	4854	32	6
626	0	0	22	4222	22	6
627	0	6	28	5033	34	6
628	0	0	9	3084	9	6
629	0	0	10	3148	10	6
630	3	24	41	6837	68	6
631	0	0	0	2314	0	7
632	116	48	63	6581	227	7
633	0	0	0	2314	0	7
634	86	41	62	6580	189	7
635	69	41	62	6579	172	7
636	22	34	65	6569	121	7
637	35	38	66	6572	139	7
638	0	0	9	3188	9	7
639	61	38	62	6575	161	7
640	30	37	66	6570	133	7
641	0	0	11	3311	11	7
642	0	11	36	5712	47	7
643	0	11	34	5608	45	7
644	0	13	37	5824	50	7
645	44	41	66	6574	151	7
646	47	36	66	6573	149	7
647	0	10	33	5324	43	7
648	9	25	53	6498	87	7
649	61	41	62	6578	164	7
650	0	0	2	2571	2	7
651	23	33	57	6560	113	7
652	14	37	56	6557	107	7
653	0	1	2	2636	3	7
654	0	0	1	2474	1	7
655	0	1	25	4505	26	7
656	0	2	2	2713	4	7
657	0	9	32	5219	41	7
658	0	0	21	4152	21	7
659	7	25	51	6489	83	7
660	0	13	31	5464	44	7
661	0	0	18	3820	18	7
662	0	0	19	3962	19	7
663	18	33	66	6564	117	7
664	0	13	31	5464	44	7
665	8	31	54	6516	93	7
666	0	2	20	4190	22	7
667	0	12	39	5870	51	7
668	0	8	29	5033	37	7
669	2	14	41	6136	57	7
670	0	12	40	5937	52	7
671	3	14	42	6184	59	7
672	0	0	6	2892	6	7
673	0	0	7	3017	7	7
674	0	2	31	4861	33	7
675	0	9	33	5276	42	7
676	0	10	36	5662	46	7
677	0	0	13	3414	13	7
678	0	3	25	4610	28	7
679	0	10	30	5147	40	7
680	0	0	5	2774	5	7
681	0	0	6	2892	6	7
682	0	2	29	4748	31	7
683	14	33	56	6555	103	7
684	6	25	49	6464	80	7
685	0	8	28	4971	36	7
686	0	14	40	6008	54	7
687	0	0	17	3716	17	7
688	0	0	18	3820	18	7
689	0	8	30	5084	38	7
690	4	14	42	6225	60	7
691	1	15	39	6070	55	7
692	0	0	19	3962	19	7
693	0	0	20	4062	20	7
694	0	4	26	4688	30	7
695	0	0	1	2474	1	7
696	0	5	30	4939	35	7
697	0	3	31	4893	34	7
698	0	2	27	4668	29	7
699	3	19	45	6321	67	7
700	31	37	66	6571	134	7
701	4	20	45	6359	69	7
702	0	0	20	4062	20	7
703	0	0	16	3626	16	7
704	0	0	17	3716	17	7
705	0	0	8	3102	8	7
706	0	0	7	3017	7	7
707	0	0	8	3102	8	7
708	2	14	40	6090	56	7
709	12	29	55	6533	96	7
710	0	1	22	4267	23	7
711	0	2	22	4348	24	7
712	4	24	48	6435	76	7
713	0	2	22	4348	24	7
714	0	2	23	4427	25	7
715	0	2	23	4427	25	7
716	0	0	15	3548	15	7
717	0	0	16	3626	16	7
718	4	20	46	6379	70	7
719	0	1	22	4267	23	7
720	0	2	30	4787	32	7
721	4	23	47	6425	74	7
722	1	0	13	3478	14	7
723	0	0	15	3548	15	7
724	4	15	43	6248	62	7
725	1	0	13	3478	14	7
726	14	30	56	6553	100	7
727	0	0	12	3374	12	7
728	0	0	5	2774	5	7
729	0	2	25	4566	27	7
730	5	20	47	6399	72	7
731	3	17	44	6272	64	7
732	11	29	54	6520	94	7
733	13	30	55	6545	98	7
734	4	19	43	6300	66	7
735	5	16	44	6291	65	7
736	0	0	0	2314	0	8
737	20	35	58	6155	113	8
738	0	0	0	2314	0	8
739	12	34	54	6130	100	8
740	12	27	51	6126	90	8
741	15	33	58	6137	106	8
742	15	33	58	6137	106	8
743	1	3	1	2711	5	8
744	3	0	1	2666	4	8
745	0	0	9	3136	9	8
746	3	13	40	5771	56	8
747	1	0	13	3390	14	8
748	0	6	28	4758	34	8
749	0	0	1	2469	1	8
750	3	17	43	5851	63	8
751	0	0	18	3727	18	8
752	0	0	19	3877	19	8
753	7	28	53	6087	88	8
754	1	0	1	2563	2	8
755	0	2	1	2576	3	8
756	3	0	10	3328	13	8
757	0	0	10	3181	10	8
758	4	14	40	5790	58	8
759	0	9	33	5150	42	8
760	0	0	12	3290	12	8
761	0	7	29	4844	36	8
762	4	24	47	5999	75	8
763	0	0	7	2925	7	8
764	0	0	8	3047	8	8
765	0	4	31	4800	35	8
766	5	26	49	6060	80	8
767	6	28	51	6080	85	8
768	4	16	41	5823	61	8
769	3	17	45	5876	65	8
770	0	10	33	5199	43	8
771	0	10	34	5315	44	8
772	5	23	49	6039	77	8
773	0	0	6	2812	6	8
774	0	0	7	2925	7	8
775	0	2	26	4441	28	8
776	5	27	50	6065	82	8
777	1	13	36	5593	50	8
778	0	10	34	5315	44	8
779	0	11	34	5425	45	8
780	0	12	36	5522	48	8
781	0	5	27	4658	32	8
782	2	13	36	5640	51	8
783	1	13	35	5563	49	8
784	0	0	6	2812	6	8
785	5	15	40	5802	60	8
786	0	11	36	5488	47	8
787	0	0	19	3877	19	8
788	0	0	20	3974	20	8
789	0	11	35	5457	46	8
790	0	0	16	3535	16	8
791	0	0	17	3631	17	8
792	0	0	18	3727	18	8
793	0	0	17	3631	17	8
794	4	12	37	5700	53	8
795	0	0	1	2469	1	8
796	3	13	36	5666	52	8
797	4	21	47	5977	72	8
798	4	23	47	5983	74	8
799	0	0	8	3047	8	8
800	5	24	49	6047	78	8
801	0	0	15	3452	15	8
802	0	0	16	3535	16	8
803	5	28	51	6071	84	8
804	0	0	23	4127	23	8
805	0	0	24	4208	24	8
806	0	4	29	4678	33	8
807	0	0	20	3974	20	8
808	0	0	21	4051	21	8
809	12	26	51	6121	89	8
810	0	3	26	4473	29	8
811	0	4	26	4544	30	8
812	3	18	45	5900	66	8
813	0	0	25	4265	25	8
814	0	1	25	4333	26	8
815	0	0	22	4063	22	8
816	0	0	23	4127	23	8
817	4	18	45	5912	67	8
818	0	0	15	3452	15	8
819	4	12	38	5728	54	8
820	0	4	26	4544	30	8
821	0	1	25	4333	26	8
822	0	4	27	4605	31	8
823	0	1	26	4394	27	8
824	3	19	46	5929	68	8
825	0	8	30	4947	38	8
826	0	8	31	5007	39	8
827	3	22	46	5957	71	8
828	0	7	30	4890	37	8
829	0	0	24	4208	24	8
830	0	0	25	4265	25	8
831	0	8	30	4947	38	8
832	4	19	46	5939	69	8
833	2	0	9	3236	11	8
834	2	0	9	3236	11	8
835	0	4	27	4605	31	8
836	3	21	46	5952	70	8
837	0	9	31	5054	40	8
838	0	9	32	5104	41	8
839	0	10	33	5199	43	8
840	0	1	26	4394	27	8
841	0	0	0	2314	0	9
842	15	32	57	6527	104	9
843	0	0	0	2314	0	9
844	6	21	54	6442	81	9
845	0	12	43	6087	55	9
846	1	13	44	6168	58	9
847	13	28	53	6507	94	9
848	6	30	62	6516	98	9
849	13	33	54	6523	100	9
850	0	1	9	3048	10	9
851	0	11	41	5957	52	9
852	0	1	13	3492	14	9
853	1	1	42	5615	44	9
854	2	1	35	5323	38	9
855	1	1	29	5037	31	9
856	3	30	52	6444	85	9
857	0	10	36	5653	46	9
858	2	1	33	5263	36	9
859	0	9	34	5540	43	9
860	0	2	13	3527	15	9
861	0	1	8	2958	9	9
862	0	1	31	5088	32	9
863	0	7	34	5443	41	9
864	1	3	0	2586	4	9
865	3	20	50	6388	73	9
866	0	0	24	4218	24	9
867	0	0	25	4370	25	9
868	1	1	31	5155	33	9
869	3	22	53	6421	78	9
870	3	19	53	6405	75	9
871	0	8	39	5703	47	9
872	1	1	6	2929	8	9
873	3	15	50	6343	68	9
874	0	8	34	5492	42	9
875	11	26	52	6478	89	9
876	0	0	27	4614	27	9
877	0	1	27	4748	28	9
878	0	0	13	3363	13	9
879	2	1	18	3962	21	9
880	0	1	15	3612	16	9
881	0	1	16	3740	17	9
882	1	1	32	5199	34	9
883	0	0	25	4370	25	9
884	0	0	26	4493	26	9
885	0	0	26	4493	26	9
886	0	0	27	4614	27	9
887	1	1	17	3906	19	9
888	0	0	12	3245	12	9
889	0	0	13	3363	13	9
890	0	1	10	3128	11	9
891	0	0	12	3245	12	9
892	0	1	22	4103	23	9
893	0	0	24	4218	24	9
894	3	15	52	6365	70	9
895	5	29	53	6468	87	9
896	0	1	0	2421	1	9
897	12	27	53	6496	92	9
898	1	1	33	5240	35	9
899	3	18	50	6374	71	9
900	0	1	27	4748	28	9
901	0	1	28	4851	29	9
902	0	1	29	4954	30	9
903	0	1	28	4851	29	9
904	0	1	16	3740	17	9
905	0	1	17	3842	18	9
906	0	10	40	5880	50	9
907	10	28	53	6483	91	9
908	4	20	53	6413	77	9
909	0	2	18	3920	20	9
910	0	1	5	2762	6	9
911	0	1	21	4008	22	9
912	0	1	22	4103	23	9
913	0	1	6	2857	7	9
914	1	4	34	5371	39	9
915	1	2	2	2674	5	9
916	1	2	2	2674	5	9
917	0	1	5	2762	6	9
918	2	15	44	6226	61	9
919	0	1	15	3612	16	9
920	3	17	47	6307	67	9
921	0	1	29	4954	30	9
922	1	15	43	6196	59	9
923	3	15	44	6255	62	9
924	0	1	10	3128	11	9
925	0	10	40	5880	50	9
926	1	1	0	2487	2	9
927	0	1	2	2560	3	9
928	0	1	6	2857	7	9
929	1	15	49	6281	65	9
930	2	14	44	6210	60	9
931	0	8	32	5375	40	9
932	3	18	45	6299	66	9
933	0	1	0	2421	1	9
934	1	1	0	2487	2	9
935	6	27	53	6452	86	9
936	0	1	17	3842	18	9
937	0	10	39	5819	49	9
938	0	8	40	5759	48	9
939	0	10	39	5819	49	9
940	0	8	40	5759	48	9
941	3	16	45	6268	64	9
942	3	15	45	6267	63	9
943	0	10	43	6009	53	9
944	0	1	21	4008	22	9
945	0	11	43	6043	54	9
946	0	0	0	2314	0	10
947	37	32	67	6949	136	10
948	0	0	0	2314	0	10
949	29	34	66	6945	129	10
950	26	33	66	6943	125	10
951	1	1	33	4935	35	10
952	0	4	33	5063	37	10
953	1	0	6	2758	7	10
954	0	13	49	6229	62	10
955	28	32	60	6939	120	10
956	1	1	7	2858	9	10
957	0	11	49	6146	60	10
958	0	17	54	6490	71	10
959	0	16	58	6555	74	10
960	23	28	60	6928	111	10
961	0	10	34	5508	44	10
962	2	8	36	5572	46	10
963	36	32	67	6948	135	10
964	0	6	33	5227	39	10
965	0	5	33	5130	38	10
966	0	17	52	6457	69	10
967	1	0	27	4406	28	10
968	0	0	15	3310	15	10
969	21	27	59	6916	107	10
970	0	16	51	6398	67	10
971	1	5	0	2664	6	10
972	1	1	32	4854	34	10
973	1	0	9	2935	10	10
974	1	1	30	4717	32	10
975	0	14	50	6299	64	10
976	1	18	57	6582	76	10
977	0	1	17	3580	18	10
978	1	1	19	3756	21	10
979	1	1	31	4787	33	10
980	1	0	13	3255	14	10
981	0	8	35	5423	43	10
982	1	14	44	6056	59	10
983	10	23	51	6750	84	10
984	1	0	18	3654	19	10
985	11	19	52	6725	82	10
986	16	23	58	6878	97	10
987	11	16	51	6627	78	10
988	1	10	36	5656	47	10
989	25	33	59	6936	117	10
990	1	0	19	3700	20	10
991	12	23	58	6861	93	10
992	1	6	33	5300	40	10
993	1	8	33	5379	42	10
994	9	21	51	6669	81	10
995	1	1	0	2495	2	10
996	2	2	0	2576	4	10
997	1	4	0	2606	5	10
998	20	26	58	6894	104	10
999	10	27	58	6870	95	10
1000	16	26	58	6882	100	10
1001	11	19	56	6783	86	10
1002	1	9	39	5719	49	10
1003	0	1	2	2513	3	10
1004	17	27	57	6893	101	10
1005	0	7	34	5325	41	10
1006	11	17	51	6662	79	10
1007	12	23	56	6839	91	10
1008	0	14	42	5951	56	10
1009	1	0	23	4022	24	10
1010	0	0	25	4130	25	10
1011	21	34	59	6929	114	10
1012	0	10	48	6017	58	10
1013	1	10	42	5854	53	10
1014	1	10	39	5765	50	10
1015	0	0	16	3412	16	10
1016	0	0	26	4217	26	10
1017	0	1	0	2416	1	10
1018	0	0	16	3412	16	10
1019	1	0	26	4319	27	10
1020	0	1	16	3514	17	10
1021	1	11	40	5816	52	10
1022	0	14	41	5909	55	10
1023	1	9	38	5682	48	10
1024	0	14	52	6338	66	10
1025	1	0	22	3927	23	10
1026	1	0	23	4022	24	10
1027	11	19	57	6799	87	10
1028	20	27	58	6911	105	10
1029	1	0	21	3837	22	10
1030	1	0	22	3927	23	10
1031	12	20	57	6809	89	10
1032	0	12	42	5886	54	10
1033	0	0	12	3088	12	10
1034	1	0	12	3176	13	10
1035	0	0	25	4130	25	10
1036	1	0	26	4319	27	10
1037	0	0	26	4217	26	10
1038	0	11	40	5787	51	10
1039	0	1	28	4479	29	10
1040	1	1	28	4562	30	10
1041	1	1	28	4562	30	10
1042	1	0	10	3006	11	10
1043	0	0	12	3088	12	10
1044	1	0	30	4644	31	10
1045	1	0	21	3837	22	10
1046	1	0	0	2416	1	10
1047	1	0	12	3176	13	10
1048	22	33	60	6933	115	10
1049	0	15	50	6337	65	10
1050	1	0	30	4644	31	10
1051	0	0	0	2314	0	11
1052	35	39	48	5562	122	11
1053	0	0	0	2314	0	11
1054	29	30	50	5557	109	11
1055	12	38	48	5550	98	11
1056	1	23	43	5472	67	11
1057	12	29	50	5548	91	11
1058	12	45	47	5551	104	11
1059	11	19	44	5494	74	11
1060	0	0	1	2518	1	11
1061	1	14	39	5333	54	11
1062	0	3	31	4566	34	11
1063	0	4	26	4404	30	11
1064	1	0	1	2602	2	11
1065	0	5	27	4455	32	11
1066	0	0	19	3720	19	11
1067	0	0	20	3863	20	11
1068	12	22	48	5526	82	11
1069	1	3	1	2669	5	11
1070	1	19	44	5465	64	11
1071	1	11	37	5233	49	11
1072	1	13	38	5288	52	11
1073	1	11	35	5188	47	11
1074	0	0	12	3210	12	11
1075	12	28	48	5541	88	11
1076	0	11	33	5107	44	11
1077	29	29	50	5556	108	11
1078	0	3	25	4309	28	11
1079	0	6	30	4676	36	11
1080	0	10	32	4947	42	11
1081	0	10	33	5045	43	11
1082	0	0	7	2847	7	11
1083	0	0	8	2941	8	11
1084	0	0	17	3536	17	11
1085	0	0	18	3629	18	11
1086	11	26	48	5527	85	11
1087	0	0	6	2755	6	11
1088	0	0	7	2847	7	11
1089	12	21	46	5525	79	11
1090	1	16	42	5412	59	11
1091	0	0	18	3629	18	11
1092	0	0	16	3445	16	11
1093	0	0	17	3536	17	11
1094	0	0	19	3720	19	11
1095	1	0	14	3357	15	11
1096	0	0	16	3445	16	11
1097	1	17	43	5432	61	11
1098	1	18	43	5445	62	11
1099	0	0	6	2755	6	11
1100	0	11	34	5131	45	11
1101	0	0	20	3863	20	11
1102	0	0	21	3948	21	11
1103	0	0	1	2518	1	11
1104	0	11	35	5166	46	11
1105	0	0	8	2941	8	11
1106	0	0	9	3018	9	11
1107	0	0	9	3018	9	11
1108	0	0	10	3092	10	11
1109	1	1	1	2636	3	11
1110	1	15	41	5375	57	11
1111	0	4	29	4494	33	11
1112	12	19	44	5502	75	11
1113	12	28	46	5539	86	11
1114	0	0	24	4106	24	11
1115	0	0	25	4172	25	11
1116	12	21	44	5512	77	11
1117	0	0	10	3092	10	11
1118	0	0	11	3156	11	11
1119	1	16	41	5394	58	11
1120	0	10	33	5045	43	11
1121	0	4	31	4628	35	11
1122	1	0	13	3296	14	11
1123	0	0	23	4045	23	11
1124	1	0	14	3357	15	11
1125	0	0	24	4106	24	11
1126	1	12	37	5259	50	11
1127	1	2	1	2648	4	11
1128	0	8	32	4843	40	11
1129	0	9	32	4901	41	11
1130	1	13	37	5266	51	11
1131	0	0	11	3156	11	11
1132	0	1	21	3991	22	11
1133	0	0	23	4045	23	11
1134	0	3	26	4353	29	11
1135	0	1	25	4219	26	11
1136	0	2	25	4270	27	11
1137	1	0	12	3246	13	11
1138	1	0	13	3296	14	11
1139	0	4	31	4628	35	11
1140	0	0	25	4172	25	11
1141	0	7	31	4756	38	11
1142	0	1	25	4219	26	11
1143	0	8	31	4803	39	11
1144	0	7	30	4710	37	11
1145	0	9	32	4901	41	11
1146	0	7	31	4756	38	11
1147	0	9	33	4947	42	11
1148	0	3	26	4353	29	11
1149	0	0	21	3948	21	11
1150	0	1	21	3991	22	11
1151	1	15	41	5375	57	11
1152	0	8	31	4803	39	11
1153	0	8	32	4843	40	11
1154	11	22	45	5514	78	11
1155	0	2	25	4270	27	11
1156	0	0	0	2314	0	12
1157	4	24	48	6220	76	12
1158	0	0	0	2314	0	12
1159	4	23	47	6189	74	12
1160	4	22	44	6157	70	12
1161	1	15	38	5898	54	12
1162	1	17	39	5963	57	12
1163	1	1	1	2650	3	12
1164	1	13	36	5764	50	12
1165	1	14	37	5820	52	12
1166	0	7	30	4956	37	12
1167	3	18	41	6051	62	12
1168	4	19	41	6085	64	12
1169	0	0	1	2469	1	12
1170	0	3	27	4629	30	12
1171	0	0	18	3727	18	12
1172	0	0	19	3877	19	12
1173	0	1	9	3184	10	12
1174	0	0	13	3327	13	12
1175	0	2	3	2728	5	12
1176	0	12	35	5633	47	12
1177	4	21	43	6131	68	12
1178	0	10	32	5230	42	12
1179	0	10	33	5362	43	12
1180	0	4	28	4690	32	12
1181	0	12	36	5661	48	12
1182	1	13	39	5866	53	12
1183	0	6	29	4865	35	12
1184	0	0	7	2925	7	12
1185	0	0	8	3047	8	12
1186	0	0	6	2812	6	12
1187	0	0	7	2925	7	12
1188	0	5	26	4667	31	12
1189	2	17	39	5988	58	12
1190	0	0	19	3877	19	12
1191	0	0	20	3974	20	12
1192	0	0	16	3535	16	12
1193	0	0	17	3631	17	12
1194	0	0	18	3727	18	12
1195	0	0	17	3631	17	12
1196	0	0	1	2469	1	12
1197	1	0	1	2563	2	12
1198	0	10	33	5362	43	12
1199	0	12	32	5452	44	12
1200	0	0	8	3047	8	12
1201	0	0	9	3136	9	12
1202	1	0	1	2563	2	12
1203	0	0	6	2812	6	12
1204	3	19	39	6026	61	12
1205	0	0	15	3452	15	12
1206	0	0	16	3535	16	12
1207	2	17	40	6010	59	12
1208	0	7	26	4747	33	12
1209	0	6	28	4828	34	12
1210	0	1	22	4153	23	12
1211	0	1	23	4231	24	12
1212	0	0	20	3974	20	12
1213	0	11	34	5497	45	12
1214	0	12	34	5574	46	12
1215	0	0	21	4051	21	12
1216	4	19	42	6104	65	12
1217	4	20	42	6110	66	12
1218	1	2	1	2723	4	12
1219	4	20	43	6127	67	12
1220	0	1	23	4231	24	12
1221	0	0	14	3380	14	12
1222	0	2	24	4374	26	12
1223	0	2	25	4446	27	12
1224	0	1	24	4303	25	12
1225	0	0	15	3452	15	12
1226	0	1	24	4303	25	12
1227	0	2	26	4497	28	12
1228	0	2	24	4374	26	12
1229	0	3	26	4568	29	12
1230	0	7	31	5026	38	12
1231	3	17	40	6019	60	12
1232	0	0	21	4051	21	12
1233	0	1	21	4114	22	12
1234	0	3	26	4568	29	12
1235	0	7	31	5026	38	12
1236	0	0	11	3230	11	12
1237	0	9	30	5086	39	12
1238	0	0	12	3290	12	12
1239	0	12	34	5574	46	12
1240	0	7	26	4747	33	12
1241	0	9	30	5086	39	12
1242	0	9	31	5141	40	12
1243	0	0	14	3380	14	12
1244	0	7	29	4904	36	12
1245	1	13	35	5713	49	12
1246	0	2	25	4446	27	12
1247	1	13	35	5713	49	12
1248	0	2	26	4497	28	12
1249	0	0	9	3136	9	12
1250	0	10	31	5182	41	12
1251	0	10	32	5230	42	12
1252	0	0	11	3230	11	12
1253	0	12	32	5452	44	12
1254	0	11	34	5497	45	12
1255	0	9	31	5141	40	12
1256	0	10	31	5182	41	12
1257	0	1	21	4114	22	12
1258	0	1	22	4153	23	12
1259	0	7	29	4904	36	12
1260	0	6	28	4828	34	12
1261	0	0	0	2314	0	13
1262	149	124	106	5122	379	13
1263	0	0	0	2314	0	13
1264	150	94	100	5121	344	13
1265	150	52	81	5117	283	13
1266	138	75	90	5118	303	13
1267	15	32	61	4999	108	13
1268	150	95	99	5121	344	13
1269	150	79	94	5120	323	13
1270	145	74	91	5119	310	13
1271	143	51	81	5116	275	13
1272	1	1	1	2572	3	13
1273	3	0	24	4075	27	13
1274	71	49	77	5103	197	13
1275	2	7	31	4476	40	13
1276	8	32	55	4976	95	13
1277	1	0	7	2843	8	13
1278	129	54	80	5115	263	13
1279	100	51	78	5109	229	13
1280	1	0	8	2897	9	13
1281	20	37	68	5043	125	13
1282	17	35	64	5021	116	13
1283	0	0	19	3611	19	13
1284	0	0	20	3729	20	13
1285	110	50	79	5111	239	13
1286	3	7	36	4608	46	13
1287	0	3	28	4193	31	13
1288	3	11	38	4742	52	13
1289	4	13	40	4815	57	13
1290	2	7	33	4530	42	13
1291	0	0	1	2417	1	13
1292	4	10	41	4757	55	13
1293	1	0	23	3954	24	13
1294	2	10	37	4683	49	13
1295	36	40	68	5064	144	13
1296	82	46	77	5105	205	13
1297	0	0	5	2642	5	13
1298	5	20	42	4839	67	13
1299	44	44	73	5087	161	13
1300	1	9	29	4416	39	13
1301	1	2	27	4146	30	13
1302	45	48	75	5088	168	13
1303	1	3	29	4243	33	13
1304	122	55	80	5114	257	13
1305	93	51	78	5108	222	13
1306	2	4	29	4321	35	13
1307	4	18	39	4830	61	13
1308	148	81	94	5120	323	13
1309	3	10	35	4662	48	13
1310	43	42	68	5073	153	13
1311	0	0	23	3892	23	13
1312	25	39	66	5046	130	13
1313	2	0	23	3987	25	13
1314	0	0	18	3523	18	13
1315	0	0	19	3611	19	13
1316	0	0	14	3217	14	13
1317	0	0	15	3303	15	13
1318	0	3	26	4106	29	13
1319	1	3	30	4271	34	13
1320	65	45	76	5101	186	13
1321	50	45	79	5091	174	13
1322	0	0	2	2488	2	13
1323	117	54	79	5113	250	13
1324	58	45	76	5098	179	13
1325	30	39	67	5057	136	13
1326	5	21	49	4908	75	13
1327	0	8	29	4347	37	13
1328	0	0	17	3444	17	13
1329	0	0	18	3523	18	13
1330	0	0	12	3083	12	13
1331	0	0	13	3161	13	13
1332	1	2	1	2623	4	13
1333	6	25	49	4924	80	13
1334	2	5	31	4387	38	13
1335	91	48	77	5107	216	13
1336	112	52	81	5112	245	13
1337	85	48	78	5106	211	13
1338	17	33	62	5012	112	13
1339	0	0	20	3729	20	13
1340	0	0	16	3371	16	13
1341	0	0	17	3444	17	13
1342	0	0	21	3802	21	13
1343	0	0	6	2714	6	13
1344	0	0	1	2417	1	13
1345	0	0	21	3802	21	13
1346	0	0	2	2488	2	13
1347	0	0	22	3873	22	13
1348	0	0	15	3303	15	13
1349	0	0	16	3371	16	13
1350	0	0	7	2776	7	13
1351	38	45	72	5079	155	13
1352	0	0	11	3019	11	13
1353	0	0	12	3083	12	13
1354	4	21	45	4869	70	13
1355	0	0	6	2714	6	13
1356	0	0	10	2957	10	13
1357	0	0	7	2776	7	13
1358	0	0	11	3019	11	13
1359	0	0	10	2957	10	13
1360	30	41	69	5062	140	13
1361	11	26	54	4963	91	13
1362	0	0	13	3161	13	13
1363	0	0	14	3217	14	13
1364	6	23	53	4940	82	13
1365	2	10	32	4571	44	13
1366	150	133	119	5216	402	14
1367	0	0	0	2314	0	14
1368	150	136	116	5216	402	14
1369	0	0	0	2314	0	14
1370	150	101	97	5214	348	14
1371	150	58	88	5212	296	14
1372	150	115	115	5215	380	14
1373	150	74	94	5213	318	14
1374	123	53	86	5208	262	14
1375	64	48	77	5192	189	14
1376	53	45	75	5191	173	14
1377	138	52	82	5210	272	14
1378	112	52	82	5206	246	14
1379	150	73	95	5213	318	14
1380	150	117	113	5215	380	14
1381	40	41	72	5169	153	14
1382	102	50	80	5203	232	14
1383	79	48	80	5197	207	14
1384	1	4	26	4200	31	14
1385	66	51	81	5193	198	14
1386	28	44	69	5159	141	14
1387	1	0	2	2592	3	14
1388	1	0	8	2906	9	14
1389	4	22	45	4938	71	14
1390	0	0	19	3612	19	14
1391	0	0	20	3732	20	14
1392	1	0	23	3966	24	14
1393	2	8	30	4484	40	14
1394	2	9	31	4554	42	14
1395	13	29	55	5026	97	14
1396	0	0	1	2425	1	14
1397	4	14	38	4851	56	14
1398	42	44	73	5185	159	14
1399	19	33	64	5115	116	14
1400	90	49	81	5201	220	14
1401	4	14	40	4893	58	14
1402	5	22	51	4959	78	14
1403	1	8	30	4453	39	14
1404	44	46	76	5189	166	14
1405	107	52	81	5205	240	14
1406	1	3	24	4081	28	14
1407	17	36	69	5129	122	14
1408	0	0	1	2425	1	14
1409	1	0	1	2521	2	14
1410	3	4	28	4347	35	14
1411	20	39	68	5139	127	14
1412	15	30	57	5053	102	14
1413	90	49	78	5198	217	14
1414	1	4	0	2649	5	14
1415	1	1	23	4024	25	14
1416	0	0	14	3215	14	14
1417	0	0	18	3525	18	14
1418	0	0	19	3612	19	14
1419	0	0	15	3302	15	14
1420	2	4	28	4317	34	14
1421	3	11	35	4727	49	14
1422	2	10	32	4612	44	14
1423	4	15	35	4806	54	14
1424	7	25	53	4990	85	14
1425	150	52	82	5211	284	14
1426	150	52	82	5211	284	14
1427	0	0	17	3445	17	14
1428	0	0	18	3525	18	14
1429	0	8	30	4388	38	14
1430	3	3	24	4134	30	14
1431	4	11	35	4751	50	14
1432	12	32	60	5075	104	14
1433	32	39	63	5142	134	14
1434	4	15	34	4783	53	14
1435	2	10	34	4653	46	14
1436	1	4	27	4259	32	14
1437	4	16	41	4928	61	14
1438	0	0	20	3732	20	14
1439	0	0	16	3370	16	14
1440	0	0	17	3445	17	14
1441	0	0	21	3807	21	14
1442	4	19	41	4932	64	14
1443	7	23	51	4977	81	14
1444	0	0	12	3086	12	14
1445	0	0	13	3160	13	14
1446	14	33	63	5102	110	14
1447	1	0	1	2521	2	14
1448	0	0	6	2720	6	14
1449	0	0	21	3807	21	14
1450	0	0	22	3877	22	14
1451	11	26	56	4999	93	14
1452	0	0	15	3302	15	14
1453	0	0	16	3370	16	14
1454	1	0	6	2782	7	14
1455	1	0	7	2849	8	14
1456	1	3	29	4268	33	14
1457	2	9	32	4584	43	14
1458	2	0	2	2640	4	14
1459	13	33	63	5087	109	14
1460	0	0	11	3023	11	14
1461	0	0	12	3086	12	14
1462	0	0	6	2720	6	14
1463	1	0	6	2782	7	14
1464	4	14	30	4674	48	14
1465	31	41	65	5151	137	14
1466	1	3	25	4128	29	14
1467	1	0	9	2963	10	14
1468	0	0	11	3023	11	14
1469	8	27	56	4994	91	14
1470	1	0	7	2849	8	14
1471	150	42	59	7533	251	15
1472	0	0	0	2314	0	15
1473	0	0	0	2314	0	15
1474	94	43	58	7530	195	15
1475	105	45	59	7531	209	15
1476	53	39	58	7529	150	15
1477	0	1	11	3119	12	15
1478	3	23	52	7157	78	15
1479	0	6	33	5232	39	15
1480	1	3	6	2993	10	15
1481	3	26	53	7246	82	15
1482	0	12	34	5689	46	15
1483	0	1	23	4070	24	15
1484	36	40	58	7526	134	15
1485	46	39	58	7527	143	15
1486	0	1	22	3978	23	15
1487	2	22	48	7013	72	15
1488	32	38	58	7523	128	15
1489	23	40	59	7513	122	15
1490	1	3	33	5131	37	15
1491	18	38	58	7503	114	15
1492	0	1	21	3884	22	15
1493	0	2	28	4639	30	15
1494	0	21	33	6202	54	15
1495	1	2	6	2941	9	15
1496	0	7	33	5326	40	15
1497	0	2	29	4700	31	15
1498	0	2	13	3372	15	15
1499	0	2	33	5024	35	15
1500	8	31	58	7414	97	15
1501	1	22	34	6348	57	15
1502	2	24	49	7075	75	15
1503	0	15	34	5927	49	15
1504	0	2	0	2553	2	15
1505	0	2	12	3306	14	15
1506	3	26	57	7324	86	15
1507	0	1	0	2470	1	15
1508	0	21	39	6459	60	15
1509	21	39	58	7512	118	15
1510	1	13	34	5851	48	15
1511	1	3	2	2724	6	15
1512	16	35	58	7490	109	15
1513	0	24	35	6385	59	15
1514	0	21	40	6520	61	15
1515	2	21	47	6960	70	15
1516	0	1	7	2844	8	15
1517	0	2	16	3640	18	15
1518	0	7	34	5379	41	15
1519	0	1	6	2812	7	15
1520	3	24	57	7270	84	15
1521	0	2	18	3773	20	15
1522	0	9	35	5541	44	15
1523	2	22	45	6904	69	15
1524	0	17	34	6049	51	15
1525	0	21	41	6589	62	15
1526	0	3	18	3814	21	15
1527	0	22	41	6631	63	15
1528	2	26	61	7343	89	15
1529	0	3	33	5080	36	15
1530	47	40	58	7528	145	15
1531	0	8	34	5449	42	15
1532	3	23	50	7113	76	15
1533	11	32	58	7435	101	15
1534	2	22	44	6847	68	15
1535	1	18	34	6127	53	15
1536	0	1	16	3570	17	15
1537	0	1	15	3450	16	15
1538	0	22	42	6700	64	15
1539	0	1	12	3235	13	15
1540	0	3	2	2679	5	15
1541	0	9	34	5484	43	15
1542	0	1	25	4258	26	15
1543	0	1	26	4368	27	15
1544	7	28	59	7396	94	15
1545	0	23	42	6729	65	15
1546	34	40	58	7524	132	15
1547	12	32	58	7454	102	15
1548	0	13	34	5794	47	15
1549	11	36	59	7458	106	15
1550	0	21	34	6284	55	15
1551	0	1	24	4170	25	15
1552	0	18	34	6102	52	15
1553	1	2	0	2607	3	15
1554	0	1	26	4368	27	15
1555	0	1	27	4466	28	15
1556	0	1	28	4542	29	15
1557	1	21	44	6787	66	15
1558	0	4	0	2631	4	15
1559	0	11	34	5598	45	15
1560	0	1	24	4170	25	15
1561	0	1	25	4258	26	15
1562	0	2	32	4937	34	15
1563	6	27	58	7370	91	15
1564	0	2	30	4784	32	15
1565	0	1	0	2470	1	15
1566	1	23	43	6803	67	15
1567	0	1	15	3450	16	15
1568	0	2	30	4784	32	15
1569	0	2	31	4861	33	15
1570	0	1	27	4466	28	15
1571	0	2	31	4861	33	15
1572	0	1	28	4542	29	15
1573	0	2	32	4937	34	15
1574	0	1	18	3698	19	15
1575	14	35	58	7474	107	15
1576	0	0	0	2314	0	16
1577	150	51	62	8043	263	16
1578	150	51	62	8043	263	16
1579	0	0	0	2314	0	16
1580	52	46	62	8034	160	16
1581	77	47	62	8035	186	16
1582	121	50	62	8041	233	16
1583	142	50	62	8042	254	16
1584	107	54	62	8040	223	16
1585	0	17	33	5706	50	16
1586	0	5	28	4519	33	16
1587	43	45	62	8032	150	16
1588	92	53	62	8038	207	16
1589	0	21	40	6482	61	16
1590	1	22	40	6587	63	16
1591	0	20	36	6061	56	16
1592	0	4	27	4371	31	16
1593	0	21	33	5969	54	16
1594	81	52	62	8036	195	16
1595	84	52	62	8037	198	16
1596	1	0	29	4304	30	16
1597	0	19	2	3670	21	16
1598	2	0	2	2637	4	16
1599	1	25	46	6986	72	16
1600	5	33	64	7889	102	16
1601	0	13	1	3173	14	16
1602	18	38	62	7981	118	16
1603	0	17	40	6189	57	16
1604	99	51	62	8039	212	16
1605	0	15	32	5461	47	16
1606	0	13	33	5353	46	16
1607	40	43	62	8025	145	16
1608	0	4	2	2764	6	16
1609	4	39	66	7902	109	16
1610	1	0	0	2393	1	16
1611	5	44	65	7922	114	16
1612	1	5	29	4633	35	16
1613	0	19	33	5839	52	16
1614	0	7	31	4818	38	16
1615	0	16	2	3478	18	16
1616	2	1	9	3099	12	16
1617	0	0	26	4017	26	16
1618	0	20	2	3772	22	16
1619	33	45	62	8023	140	16
1620	1	22	42	6696	65	16
1621	0	13	2	3284	15	16
1622	0	8	32	4970	40	16
1623	0	0	27	4097	27	16
1624	2	24	53	7251	79	16
1625	3	32	54	7602	89	16
1626	1	7	31	4868	39	16
1627	3	30	54	7540	87	16
1628	24	40	62	8000	126	16
1629	20	40	62	7993	122	16
1630	0	0	25	3927	25	16
1631	0	18	40	6261	58	16
1632	1	0	2	2576	3	16
1633	1	8	28	4695	37	16
1634	0	18	42	6348	60	16
1635	0	12	31	5138	43	16
1636	2	32	52	7473	86	16
1637	0	16	32	5549	48	16
1638	0	12	32	5240	44	16
1639	5	33	61	7869	99	16
1640	0	16	37	5858	53	16
1641	4	24	46	7062	74	16
1642	2	24	44	6897	70	16
1643	3	32	59	7726	94	16
1644	0	9	32	5025	41	16
1645	2	0	7	2898	9	16
1646	27	41	62	8013	130	16
1647	2	26	53	7317	81	16
1648	4	33	60	7823	97	16
1649	3	32	61	7772	96	16
1650	31	43	62	8018	136	16
1651	0	17	3	3557	20	16
1652	0	10	32	5099	42	16
1653	0	0	28	4174	28	16
1654	0	0	11	3024	11	16
1655	2	28	54	7424	84	16
1656	3	34	54	7653	91	16
1657	0	22	45	6789	67	16
1658	1	0	6	2798	7	16
1659	2	4	2	2864	8	16
1660	0	14	2	3331	16	16
1661	0	21	2	3837	23	16
1662	4	34	54	7686	92	16
1663	1	24	41	6724	66	16
1664	28	43	62	8015	133	16
1665	0	22	2	3869	24	16
1666	0	22	46	6827	68	16
1667	0	16	32	5549	48	16
1668	4	41	66	7914	111	16
1669	4	28	46	7182	78	16
1670	0	17	2	3555	19	16
1671	0	0	28	4174	28	16
1672	0	0	2	2491	2	16
1673	1	0	16	3382	17	16
1674	2	29	52	7388	83	16
1675	2	26	48	7128	76	16
1676	1	0	9	2991	10	16
1677	3	26	53	7352	82	16
1678	1	22	46	6878	69	16
1679	99	51	62	8039	212	16
1680	2	27	46	7094	75	16
1681	0	0	0	2314	0	17
1682	4	50	50	6260	104	17
1683	0	0	0	2314	0	17
1684	4	34	44	6217	82	17
1685	4	29	42	6213	75	17
1686	0	12	31	5400	43	17
1687	0	0	1	2469	1	17
1688	0	4	23	4385	27	17
1689	0	0	9	3136	9	17
1690	2	1	1	2648	4	17
1691	4	39	49	6241	92	17
1692	0	6	26	4694	32	17
1693	4	42	49	6247	95	17
1694	0	4	24	4461	28	17
1695	0	4	25	4507	29	17
1696	4	26	40	6174	70	17
1697	0	5	26	4647	31	17
1698	0	0	18	3727	18	17
1699	0	0	19	3877	19	17
1700	4	24	39	6148	67	17
1701	0	8	30	5025	38	17
1702	0	8	29	4973	37	17
1703	1	14	34	5694	49	17
1704	0	0	13	3327	13	17
1705	0	13	27	5126	40	17
1706	0	0	2	2512	2	17
1707	4	22	38	6107	64	17
1708	0	0	12	3290	12	17
1709	0	14	33	5614	47	17
1710	0	0	21	4051	21	17
1711	3	21	38	6067	62	17
1712	4	37	45	6226	86	17
1713	1	15	34	5760	50	17
1714	4	35	45	6223	84	17
1715	4	38	46	6233	88	17
1716	0	0	7	2925	7	17
1717	0	12	29	5182	41	17
1718	0	0	8	3047	8	17
1719	0	13	29	5304	42	17
1720	1	16	36	5852	53	17
1721	4	40	46	6235	90	17
1722	4	44	49	6251	97	17
1723	4	46	49	6255	99	17
1724	0	13	32	5488	45	17
1725	3	0	2	2696	5	17
1726	0	0	6	2812	6	17
1727	0	0	6	2812	6	17
1728	0	0	7	2925	7	17
1729	1	16	35	5807	52	17
1730	0	0	19	3877	19	17
1731	0	0	20	3974	20	17
1732	0	13	29	5304	42	17
1733	0	0	17	3631	17	17
1734	0	0	16	3535	16	17
1735	0	0	17	3631	17	17
1736	0	0	18	3727	18	17
1737	3	16	36	5931	55	17
1738	3	18	37	5991	58	17
1739	4	29	41	6202	74	17
1740	4	27	41	6198	72	17
1741	0	0	8	3047	8	17
1742	0	13	32	5488	45	17
1743	2	15	34	5779	51	17
1744	3	19	37	6019	59	17
1745	0	0	15	3452	15	17
1746	0	0	3	2565	3	17
1747	0	0	16	3535	16	17
1748	3	17	37	5964	57	17
1749	4	48	50	6258	102	17
1750	0	14	32	5567	46	17
1751	4	48	49	6256	101	17
1752	1	0	22	4130	23	17
1753	0	0	24	4208	24	17
1754	3	19	38	6038	60	17
1755	0	0	20	3974	20	17
1756	0	6	27	4771	33	17
1757	0	5	25	4580	30	17
1758	3	17	36	5947	56	17
1759	0	5	25	4580	30	17
1760	0	0	22	4063	22	17
1761	1	0	22	4130	23	17
1762	4	19	38	6059	61	17
1763	4	23	39	6138	66	17
1764	1	0	13	3390	14	17
1765	1	0	13	3390	14	17
1766	0	0	15	3452	15	17
1767	4	26	41	6188	71	17
1768	0	0	26	4324	26	17
1769	0	0	25	4265	25	17
1770	0	0	26	4324	26	17
1771	0	9	30	5083	39	17
1772	0	0	24	4208	24	17
1773	0	0	25	4265	25	17
1774	0	7	29	4917	36	17
1775	0	7	27	4826	34	17
1776	0	12	29	5182	41	17
1777	0	7	28	4882	35	17
1778	0	0	10	3181	10	17
1779	0	6	27	4771	33	17
1780	0	7	27	4826	34	17
1781	2	0	9	3236	11	17
1782	2	0	9	3236	11	17
1783	0	0	3	2565	3	17
1784	3	0	2	2696	5	17
1785	0	14	32	5567	46	17
1786	0	0	0	2314	0	18
1787	150	88	77	6735	315	18
1788	0	0	0	2314	0	18
1789	107	77	76	6734	260	18
1790	63	82	77	6729	222	18
1791	55	70	74	6727	199	18
1792	88	79	76	6732	243	18
1793	70	82	76	6731	228	18
1794	12	34	53	6622	99	18
1795	0	15	37	6101	52	18
1796	0	15	38	6283	53	18
1797	1	39	48	6621	88	18
1798	1	1	23	4512	25	18
1799	99	76	76	6733	251	18
1800	33	61	69	6717	163	18
1801	0	2	25	4617	27	18
1802	0	9	28	5133	37	18
1803	0	10	32	5420	42	18
1804	36	64	70	6720	170	18
1805	0	2	2	2802	4	18
1806	29	56	69	6713	154	18
1807	0	1	15	3654	16	18
1808	0	1	10	3330	11	18
1809	0	1	23	4418	24	18
1810	51	69	74	6726	194	18
1811	49	65	72	6725	186	18
1812	0	12	34	5721	46	18
1813	0	12	35	5823	47	18
1814	0	7	28	5062	35	18
1815	0	8	30	5235	38	18
1816	0	14	29	5473	43	18
1817	0	11	34	5667	45	18
1818	0	4	37	5290	41	18
1819	0	1	21	4304	22	18
1820	0	2	3	2877	5	18
1821	0	5	29	4994	34	18
1822	15	36	55	6636	106	18
1823	0	2	13	3582	15	18
1824	0	1	0	2466	1	18
1825	0	3	4	2996	7	18
1826	2	32	48	6617	82	18
1827	40	66	71	6722	177	18
1828	0	2	10	3405	12	18
1829	0	5	28	4920	33	18
1830	0	1	16	3744	17	18
1831	0	0	18	3878	18	18
1832	0	2	4	2945	6	18
1833	0	12	38	5984	50	18
1834	22	37	58	6672	117	18
1835	0	13	38	6046	51	18
1836	0	1	22	4355	23	18
1837	0	0	2	2583	2	18
1838	0	0	19	3984	19	18
1839	0	0	20	4110	20	18
1840	0	1	2	2709	3	18
1841	29	40	58	6696	127	18
1842	0	3	10	3458	13	18
1843	0	13	36	5928	49	18
1844	0	4	28	4870	32	18
1845	17	38	58	6657	113	18
1846	0	13	35	5876	48	18
1847	1	21	45	6582	67	18
1848	0	3	28	4814	31	18
1849	0	1	0	2466	1	18
1850	0	0	2	2583	2	18
1851	29	43	63	6700	135	18
1852	42	67	72	6724	181	18
1853	0	17	40	6444	57	18
1854	0	4	26	4766	30	18
1855	0	3	25	4687	28	18
1856	1	21	42	6561	64	18
1857	0	0	18	3878	18	18
1858	0	0	19	3984	19	18
1859	16	36	57	6651	109	18
1860	29	42	61	6698	132	18
1861	1	19	41	6544	61	18
1862	0	0	20	4110	20	18
1863	0	0	21	4211	21	18
1864	32	47	62	6701	141	18
1865	0	15	29	5571	44	18
1866	0	15	29	5571	44	18
1867	1	17	38	6408	56	18
1868	0	14	40	6331	54	18
1869	0	4	25	4715	29	18
1870	0	1	2	2709	3	18
1871	0	0	21	4211	21	18
1872	26	55	67	6707	148	18
1873	0	15	40	6363	55	18
1874	36	44	63	6702	143	18
1875	0	1	16	3744	17	18
1876	1	25	46	6603	72	18
1877	0	1	7	3079	8	18
1878	0	1	8	3165	9	18
1879	0	18	41	6494	59	18
1880	26	40	56	6676	122	18
1881	0	8	31	5285	39	18
1882	0	1	9	3247	10	18
1883	0	1	7	3079	8	18
1884	0	1	8	3165	9	18
1885	0	1	9	3247	10	18
1886	1	23	47	6595	71	18
1887	25	56	69	6709	150	18
1888	26	38	59	6686	123	18
1889	0	3	11	3513	14	18
1890	2	29	46	6614	77	18
1891	130	47	67	6021	244	19
1892	0	0	0	2314	0	19
1893	0	0	0	2314	0	19
1894	4	55	46	5956	105	19
1895	5	50	46	5955	101	19
1896	5	34	46	5954	85	19
1897	0	13	29	5122	42	19
1898	0	0	18	3684	18	19
1899	0	0	19	3829	19	19
1900	0	0	1	2450	1	19
1901	0	1	21	4064	22	19
1902	1	1	1	2622	3	19
1903	2	20	40	5810	62	19
1904	2	2	1	2717	5	19
1905	0	1	22	4107	23	19
1906	0	12	31	5247	43	19
1907	0	13	31	5315	44	19
1908	0	0	13	3278	13	19
1909	0	13	32	5352	45	19
1910	0	9	31	5011	40	19
1911	0	0	6	2779	6	19
1912	0	0	7	2892	7	19
1913	0	7	30	4869	37	19
1914	4	55	46	5956	105	19
1915	2	1	1	2667	4	19
1916	1	15	34	5562	50	19
1917	0	7	29	4825	36	19
1918	1	14	34	5511	49	19
1919	0	8	31	4967	39	19
1920	0	5	26	4568	31	19
1921	0	0	1	2450	1	19
1922	1	0	1	2553	2	19
1923	0	5	27	4608	32	19
1924	0	0	17	3584	17	19
1925	0	0	18	3684	18	19
1926	0	0	12	3242	12	19
1927	0	0	19	3829	19	19
1928	0	0	20	3928	20	19
1929	3	20	41	5858	64	19
1930	3	18	39	5776	60	19
1931	0	0	8	2983	8	19
1932	0	0	9	3078	9	19
1933	4	31	47	5950	82	19
1934	4	29	46	5936	79	19
1935	0	0	7	2892	7	19
1936	0	0	8	2983	8	19
1937	0	0	16	3494	16	19
1938	0	0	17	3584	17	19
1939	4	24	43	5913	71	19
1940	0	14	34	5473	48	19
1941	3	23	42	5894	68	19
1942	0	0	15	3411	15	19
1943	0	0	16	3494	16	19
1944	3	22	41	5863	66	19
1945	4	27	44	5926	75	19
1946	3	13	37	5649	53	19
1947	0	0	21	3990	21	19
1948	0	13	34	5441	47	19
1949	1	19	39	5744	59	19
1950	1	0	1	2553	2	19
1951	0	12	31	5247	43	19
1952	0	3	25	4401	28	19
1953	0	0	14	3343	14	19
1954	0	0	15	3411	15	19
1955	0	1	23	4175	24	19
1956	0	3	26	4469	29	19
1957	3	17	37	5736	57	19
1958	0	6	28	4708	34	19
1959	0	7	28	4775	35	19
1960	0	0	9	3078	9	19
1961	0	1	24	4229	25	19
1962	0	1	25	4295	26	19
1963	0	0	10	3144	10	19
1964	0	0	14	3343	14	19
1965	0	13	33	5415	46	19
1966	2	15	34	5605	51	19
1967	2	16	36	5674	54	19
1968	0	0	20	3928	20	19
1969	0	0	21	3990	21	19
1970	0	0	6	2779	6	19
1971	0	11	30	5067	41	19
1972	5	23	48	5933	76	19
1973	3	17	36	5707	56	19
1974	0	11	30	5067	41	19
1975	0	1	26	4346	27	19
1976	0	3	25	4401	28	19
1977	0	1	23	4175	24	19
1978	0	6	27	4654	33	19
1979	0	1	24	4229	25	19
1980	0	6	28	4708	34	19
1981	0	8	30	4922	38	19
1982	0	3	26	4469	29	19
1983	0	1	25	4295	26	19
1984	0	1	26	4346	27	19
1985	0	4	26	4520	30	19
1986	0	7	28	4775	35	19
1987	0	0	10	3144	10	19
1988	0	1	10	3194	11	19
1989	4	22	44	5901	70	19
1990	3	16	36	5696	55	19
1991	0	4	26	4520	30	19
1992	0	1	10	3194	11	19
1993	0	6	27	4654	33	19
1994	0	8	30	4922	38	19
1995	3	16	33	5609	52	19
1996	0	0	0	2314	0	20
1997	150	53	69	7409	272	20
1998	0	0	0	2314	0	20
1999	150	53	69	7409	272	20
[truncated: 101 more rows]
