# Supplementary material for: Precision agriculture management based on a surrogate model assisted multiobjective algorithmic framework
Source: Sci Rep. 2023 Jan 20;13:1142. doi: 10.1038/s41598-023-27990-w (PMC9860027; doi:10.1038/s41598-023-27990-w)
Supplement: Supplementary file 1 — Supplementary Information. [file 41598_2023_27990_MOESM1_ESM.zip › Supplementary material/Experimental results data/golbe_不固定日期_灌溉.csv]

	V1	V2	V3	V4	V5	V6	V7
1	0	0	0	7686	0	1	1
2	119	150	116	4746	385	1	261
3	0	0	0	7686	0	1	1
4	150	80	98	4749	328	1	258
5	150	74	93	4750	317	1	257
6	150	105	101	4748	356	1	259
7	148	56	85	4751	289	1	256
8	121	130	113	4747	364	1	260
9	115	49	80	4757	244	1	251
10	2	6	28	5622	36	1	184
11	3	6	30	5537	39	1	189
12	129	49	82	4755	260	1	252
13	55	42	71	4777	168	1	239
14	1	0	1	7480	2	1	22
15	0	0	13	6840	13	1	99
16	18	30	64	4842	112	1	231
17	4	16	39	5040	59	1	217
18	4	17	42	5007	63	1	220
19	4	20	45	4979	69	1	221
20	1	0	2	7432	3	1	27
21	2	0	24	5949	26	1	165
22	29	41	68	4793	138	1	235
23	148	51	82	4752	281	1	255
24	0	4	26	5802	30	1	175
25	1	5	26	5750	32	1	177
26	0	0	19	6388	19	1	136
27	0	0	20	6266	20	1	143
28	0	0	1	7567	1	1	10
29	137	52	83	4753	272	1	254
30	0	0	6	7283	6	1	53
31	2	12	33	5288	47	1	203
32	57	44	76	4776	177	1	240
33	2	0	2	7359	4	1	39
34	0	2	26	5901	28	1	170
35	84	47	79	4764	210	1	246
36	88	48	83	4763	219	1	247
37	98	54	80	4760	232	1	249
38	24	36	67	4798	127	1	233
39	1	0	23	6034	24	1	159
40	4	13	36	5147	53	1	211
41	21	35	63	4809	119	1	232
42	41	42	73	4778	156	1	238
43	3	11	35	5241	49	1	205
44	0	0	23	6105	23	1	156
45	98	47	79	4761	224	1	248
46	0	0	22	6122	22	1	153
47	1	10	29	5487	40	1	192
48	66	45	77	4771	188	1	242
49	14	28	55	4892	97	1	228
50	33	41	69	4788	143	1	236
51	3	15	38	5092	56	1	214
52	0	2	23	6014	25	1	161
53	39	40	71	4784	150	1	237
54	1	5	27	5695	33	1	180
55	2	5	27	5669	34	1	182
56	0	0	18	6476	18	1	130
57	80	46	79	4766	205	1	245
58	0	0	19	6388	19	1	136
59	0	0	1	7567	1	1	10
60	110	49	79	4758	238	1	250
61	134	51	80	4754	265	1	253
62	9	31	54	4912	94	1	227
63	17	29	56	4872	102	1	229
64	2	11	32	5331	45	1	200
65	3	1	1	7329	5	1	46
66	62	45	76	4772	183	1	241
67	0	0	14	6785	14	1	104
68	0	0	17	6557	17	1	122
69	0	0	18	6476	18	1	130
70	0	0	15	6704	15	1	110
71	0	0	16	6634	16	1	116
72	0	0	17	6557	17	1	122
73	2	11	30	5390	43	1	197
74	2	15	35	5193	52	1	209
75	0	0	20	6266	20	1	143
76	0	0	21	6191	21	1	148
77	7	27	55	4943	89	1	225
78	0	0	12	6912	12	1	95
79	72	45	79	4770	196	1	243
80	5	22	50	4977	77	1	222
81	6	26	50	4951	82	1	224
82	3	15	37	5110	55	1	213
83	0	0	15	6704	15	1	110
84	0	0	16	6634	16	1	116
85	0	0	21	6191	21	1	148
86	1	10	30	5451	41	1	193
87	1	10	31	5426	42	1	195
88	2	11	31	5357	44	1	199
89	73	46	79	4768	198	1	244
90	17	30	59	4850	106	1	230
91	0	0	8	7160	8	1	67
92	1	0	8	7096	9	1	76
93	4	12	34	5207	50	1	207
94	1	0	6	7222	7	1	61
95	0	0	10	7036	10	1	82
96	0	0	11	6974	11	1	90
97	0	0	12	6912	12	1	95
98	0	0	11	6974	11	1	90
99	0	0	8	7160	8	1	67
100	8	29	53	4932	90	1	226
101	1	0	6	7222	7	1	61
102	1	0	8	7096	9	1	76
103	0	0	10	7036	10	1	82
104	6	26	49	4960	81	1	223
105	0	3	26	5857	29	1	173
106	91	40	65	3412	196	2	341
107	0	0	0	7686	0	2	1
108	0	0	0	7686	0	2	1
109	52	47	69	3419	168	2	337
110	42	42	62	3421	146	2	334
111	29	35	65	3425	129	2	330
112	20	33	64	3428	117	2	329
113	58	48	69	3418	175	2	338
114	66	53	64	3416	183	2	339
115	74	51	64	3415	189	2	340
116	17	27	64	3446	108	2	325
117	36	36	66	3424	138	2	332
118	0	12	33	4393	45	2	246
119	0	2	29	5252	31	2	200
120	0	4	39	4661	43	2	235
121	0	0	5	7226	5	2	55
122	17	36	61	3433	114	2	328
123	10	28	52	3487	90	2	318
124	1	14	41	3892	56	2	278
125	1	12	42	3964	55	2	274
126	0	2	37	4891	39	2	223
127	3	13	42	3830	58	2	284
128	6	25	49	3519	80	2	314
129	0	0	1	7526	1	2	15
130	0	12	36	4248	48	2	255
131	0	0	21	5848	21	2	155
132	40	35	65	3423	140	2	333
133	8	26	52	3493	86	2	317
134	4	25	47	3542	76	2	312
135	0	1	25	5495	26	2	179
136	0	13	40	4018	53	2	270
137	10	29	55	3458	94	2	321
138	0	0	18	6180	18	2	138
139	0	0	19	6038	19	2	143
140	0	13	31	4534	44	2	241
141	10	30	56	3454	96	2	322
142	0	2	26	5391	28	2	188
143	0	2	39	4776	41	2	230
144	0	4	36	4842	40	2	227
145	0	10	32	4724	42	2	232
146	0	2	20	5804	22	2	162
147	7	25	51	3505	83	2	316
148	14	32	56	3447	102	2	324
149	4	17	42	3703	63	2	296
150	0	12	40	4064	52	2	266
