# Supplementary material for: Precision agriculture management based on a surrogate model assisted multiobjective algorithmic framework
Source: Sci Rep. 2023 Jan 20;13:1142. doi: 10.1038/s41598-023-27990-w (PMC9860027; doi:10.1038/s41598-023-27990-w)
Supplement: Supplementary file 1 — Supplementary Information. [file 41598_2023_27990_MOESM1_ESM.zip › Supplementary material/Experimental results data/RBF_1050_不固定日期_灌溉.csv]

	V1	V2	V3	V4	V5	V6
1	0	0	0	2314	0	1
2	144	48	68	5859	260	1
3	0	0	0	2314	0	1
4	61	37	63	5849	161	1
5	8	32	49	5832	89	1
6	74	43	64	5850	181	1
7	124	46	71	5858	241	1
8	20	41	55	5837	116	1
9	45	35	63	5848	143	1
10	112	46	70	5857	228	1
11	88	46	69	5853	203	1
12	83	44	66	5852	193	1
13	30	38	64	5847	132	1
14	0	0	17	3567	17	1
15	22	39	60	5846	121	1
16	100	46	69	5855	215	1
17	0	11	31	5078	42	1
18	0	11	32	5191	43	1
19	103	45	69	5856	217	1
20	0	0	18	3660	18	1
21	0	0	19	3811	19	1
22	0	4	30	4633	34	1
23	4	19	42	5724	65	1
24	0	0	1	2439	1	1
25	3	1	1	2679	5	1
26	0	2	25	4300	27	1
27	0	2	26	4349	28	1
28	4	22	43	5750	69	1
29	1	13	35	5457	49	1
30	1	1	1	2595	3	1
31	0	0	6	2749	6	1
32	0	0	7	2866	7	1
33	0	9	30	4909	39	1
34	0	7	29	4773	36	1
35	0	6	27	4594	33	1
36	0	1	21	4034	22	1
37	0	0	11	3171	11	1
38	0	12	33	5321	45	1
39	2	12	34	5377	48	1
40	0	8	30	4864	38	1
41	7	27	50	5819	84	1
42	0	7	30	4817	37	1
43	2	1	1	2638	4	1
44	0	0	16	3471	16	1
45	0	0	1	2439	1	1
46	1	0	1	2534	2	1
47	0	0	18	3660	18	1
48	0	0	19	3811	19	1
49	0	0	20	3903	20	1
50	0	0	8	2953	8	1
51	0	0	9	3044	9	1
52	6	24	48	5782	78	1
53	0	0	7	2866	7	1
54	0	0	8	2953	8	1
55	0	0	15	3387	15	1
56	0	0	16	3471	16	1
57	4	13	37	5559	54	1
58	0	6	29	4715	35	1
59	0	11	33	5241	44	1
60	2	16	39	5625	57	1
61	4	17	41	5704	62	1
62	0	5	27	4532	32	1
63	0	5	25	4457	30	1
64	0	5	27	4532	32	1
65	2	13	37	5530	52	1
66	0	0	9	3044	9	1
67	0	0	10	3118	10	1
68	6	27	49	5809	82	1
69	0	0	21	3963	21	1
70	4	23	44	5775	71	1
71	0	0	13	3248	13	1
72	0	0	14	3318	14	1
73	0	0	6	2749	6	1
74	0	0	14	3318	14	1
75	0	0	15	3387	15	1
76	2	14	34	5481	50	1
77	6	25	48	5800	79	1
78	4	17	38	5651	59	1
79	0	0	24	4116	24	1
80	0	1	24	4183	25	1
81	0	5	25	4457	30	1
82	22	38	58	5844	118	1
83	3	13	35	5512	51	1
84	1	0	1	2534	2	1
85	0	0	20	3903	20	1
86	0	0	21	3963	21	1
87	4	24	45	5780	73	1
88	0	2	24	4241	26	1
89	0	6	29	4715	35	1
90	0	1	24	4183	25	1
91	0	10	30	4967	40	1
92	0	10	30	4967	40	1
93	0	2	24	4241	26	1
94	0	11	30	5025	41	1
95	0	4	25	4406	29	1
96	4	13	38	5585	55	1
97	0	13	33	5336	46	1
98	0	13	34	5362	47	1
99	2	15	39	5600	56	1
100	0	0	10	3118	10	1
101	0	10	31	5025	41	1
102	4	16	41	5688	61	1
103	0	1	22	4064	23	1
104	0	0	24	4116	24	1
105	0	4	25	4406	29	1
106	0	0	0	2314	0	2
107	150	108	62	6918	320	2
108	0	0	0	2314	0	2
109	126	85	61	6916	272	2
110	69	84	72	6903	225	2
111	1	28	50	6724	79	2
112	15	36	55	6740	106	2
113	89	80	72	6906	241	2
114	61	75	70	6901	206	2
115	0	11	41	6166	52	2
116	28	42	62	6795	132	2
117	22	39	53	6792	114	2
118	94	86	71	6907	251	2
119	0	15	38	6334	53	2
120	0	1	16	3771	17	2
121	1	0	2	2655	3	2
122	0	4	25	4653	29	2
123	0	0	15	3538	15	2
124	0	1	21	4280	22	2
125	1	4	26	4747	31	2
126	114	83	61	6914	258	2
127	0	2	2	2779	4	2
128	0	15	36	6050	51	2
129	52	71	72	6897	195	2
130	0	11	31	5457	42	2
131	0	9	38	5806	47	2
132	0	1	8	3115	9	2
133	0	3	24	4570	27	2
134	0	9	31	5375	40	2
135	0	14	29	5534	43	2
136	0	1	22	4368	23	2
137	0	8	29	5175	37	2
138	41	60	71	6888	172	2
139	51	67	70	6895	188	2
140	0	2	5	2912	7	2
141	0	14	34	5894	48	2
142	0	13	31	5621	44	2
143	0	5	28	4879	33	2
144	0	1	0	2466	1	2
145	0	7	28	5043	35	2
146	57	73	72	6899	202	2
147	0	8	28	5095	36	2
148	0	8	30	5251	38	2
149	0	13	33	5724	46	2
150	0	0	16	3680	16	2
151	0	2	12	3488	14	2
152	38	55	65	6881	158	2
153	1	26	46	6719	73	2
154	46	66	71	6894	183	2
155	16	37	57	6759	110	2
156	0	2	24	4500	26	2
157	0	18	40	6547	58	2
158	0	0	18	3894	18	2
159	41	58	65	6884	164	2
160	40	48	65	6878	153	2
161	0	14	31	5675	45	2
162	0	11	39	5988	50	2
163	20	52	69	6842	141	2
164	32	50	68	6863	150	2
165	1	20	42	6660	63	2
166	2	18	41	6603	61	2
167	0	14	35	5948	49	2
168	0	1	0	2466	1	2
169	0	0	2	2573	2	2
170	0	0	19	3991	19	2
171	0	0	20	4096	20	2
172	0	0	8	3011	8	2
173	0	17	39	6467	56	2
174	0	0	8	3011	8	2
175	0	1	20	4182	21	2
176	0	0	18	3894	18	2
177	0	0	19	3991	19	2
178	1	21	43	6669	65	2
179	1	22	45	6697	68	2
180	0	14	43	6485	57	2
181	1	17	37	6398	55	2
182	0	2	4	2865	6	2
183	0	0	16	3680	16	2
184	44	64	70	6893	178	2
185	117	87	61	6915	265	2
186	120	84	61	6915	265	2
187	0	0	20	4096	20	2
188	0	1	20	4182	21	2
189	1	15	44	6580	60	2
190	0	1	10	3252	11	2
191	0	2	10	3336	12	2
192	36	43	60	6804	139	2
193	0	0	2	2573	2	2
194	0	5	29	4961	34	2
195	0	5	29	4961	34	2
196	1	23	46	6706	70	2
197	0	2	10	3336	12	2
198	0	2	11	3415	13	2
199	0	16	38	6389	54	2
200	43	68	65	6890	176	2
201	23	37	53	6785	113	2
202	0	5	27	4823	32	2
203	0	2	22	4444	24	2
204	44	54	65	6883	163	2
205	0	2	11	3415	13	2
206	27	50	69	6855	146	2
207	0	1	9	3180	10	2
208	0	1	10	3252	11	2
209	25	49	71	6848	145	2
210	0	2	23	4458	25	2
211	14	40	65	7060	119	3
212	0	0	0	2314	0	3
213	0	0	0	2314	0	3
214	4	23	66	6972	93	3
215	2	11	39	5805	52	3
216	0	2	33	4763	35	3
217	1	3	33	4887	37	3
218	3	19	66	6931	88	3
219	13	34	66	7059	113	3
220	9	24	67	7018	100	3
221	1	7	33	5167	41	3
222	0	15	39	5920	54	3
223	3	18	64	6861	85	3
224	0	2	12	3208	14	3
225	0	0	12	3069	12	3
226	0	2	0	2485	2	3
227	0	14	55	6434	69	3
228	0	16	50	6334	66	3
229	1	2	0	2549	3	3
230	8	22	66	6983	96	3
231	3	3	5	2959	11	3
232	2	13	52	6369	67	3
233	1	9	37	5505	47	3
234	1	2	18	3664	21	3
235	1	0	15	3368	16	3
236	13	29	65	7044	107	3
237	11	29	64	7027	104	3
238	0	8	37	5378	45	3
239	0	2	2	2631	4	3
240	0	8	38	5445	46	3
241	12	33	65	7048	110	3
242	4	15	53	6510	72	3
243	2	17	58	6686	77	3
244	2	17	64	6813	83	3
245	2	1	17	3594	20	3
246	1	18	43	6164	62	3
247	2	15	53	6478	70	3
248	9	23	66	6995	98	3
249	1	1	15	3435	17	3
250	1	0	17	3482	18	3
251	1	2	16	3547	19	3
252	3	19	65	6914	87	3
253	1	9	33	5274	43	3
254	0	9	33	5205	42	3
255	0	3	2	2679	5	3
256	1	16	43	6115	60	3
257	0	4	29	4612	33	3
258	4	3	2	2855	9	3
259	0	6	33	5055	39	3
260	0	2	30	4584	32	3
261	2	2	2	2737	6	3
262	0	10	41	5719	51	3
263	2	11	42	5948	55	3
264	2	17	54	6561	73	3
265	1	9	38	5584	48	3
266	1	11	38	5711	50	3
267	3	2	2	2773	7	3
268	2	15	42	6098	59	3
269	3	3	2	2824	8	3
270	3	18	60	6779	81	3
271	1	9	38	5584	48	3
272	0	6	33	5055	39	3
273	0	15	49	6262	64	3
274	0	0	22	3730	22	3
275	0	0	23	3840	23	3
276	3	13	42	6033	58	3
277	2	16	58	6660	76	3
278	0	0	23	3840	23	3
279	0	0	24	3939	24	3
280	2	17	56	6626	75	3
281	12	28	65	7032	105	3
282	0	5	33	4959	38	3
283	3	18	58	6741	79	3
284	1	0	0	2391	1	3
285	0	0	15	3299	15	3
286	15	32	65	7051	112	3
287	0	1	26	4179	27	3
288	0	0	28	4269	28	3
289	0	0	28	4269	28	3
290	0	2	27	4359	29	3
291	0	0	24	3939	24	3
292	0	0	25	4028	25	3
293	0	0	13	3121	13	3
294	0	2	28	4436	30	3
295	0	2	29	4518	31	3
296	0	0	25	4028	25	3
297	0	0	26	4106	26	3
298	3	18	58	6741	79	3
299	0	2	27	4359	29	3
300	0	2	28	4436	30	3
301	0	2	32	4689	34	3
302	1	0	0	2391	1	3
303	0	2	32	4689	34	3
304	1	18	63	6782	82	3
305	0	0	26	4106	26	3
306	2	3	5	2928	10	3
307	0	1	26	4179	27	3
308	0	15	49	6262	64	3
309	0	5	33	4959	38	3
310	2	15	46	6191	63	3
311	0	0	15	3299	15	3
312	0	2	29	4518	31	3
313	0	0	22	3730	22	3
314	1	14	41	6014	56	3
315	0	7	37	5313	44	3
316	0	0	0	2314	0	4
317	4	46	37	6370	87	4
318	0	0	0	2314	0	4
319	4	34	37	6347	75	4
320	4	40	39	6352	83	4
321	0	1	12	3718	13	4
322	0	1	24	4631	25	4
323	0	1	23	4530	24	4
324	1	2	3	2881	6	4
325	0	2	18	4303	20	4
326	0	1	18	4215	19	4
327	2	1	18	4380	21	4
328	4	29	37	6328	70	4
329	0	17	27	5551	44	4
330	0	1	0	2470	1	4
331	0	2	27	4964	29	4
332	0	19	27	5643	46	4
333	0	1	10	3454	11	4
334	0	1	11	3596	12	4
335	0	21	28	5820	49	4
336	1	2	29	5119	32	4
337	0	17	28	5601	45	4
338	0	0	10	3317	10	4
339	0	1	10	3454	11	4
340	0	1	8	3184	9	4
341	0	0	10	3317	10	4
342	4	23	29	6048	56	4
343	1	2	19	4426	22	4
344	0	1	11	3596	12	4
345	1	24	28	5939	53	4
346	0	1	7	3065	8	4
347	0	1	8	3184	9	4
348	2	28	31	6143	61	4
349	0	26	29	5997	55	4
350	0	22	28	5860	50	4
351	3	3	29	5218	35	4
352	4	39	42	6359	85	4
353	5	26	32	6189	63	4
354	5	26	36	6285	67	4
355	0	0	26	4726	26	4
356	0	1	26	4832	27	4
357	1	23	28	5905	52	4
358	4	33	36	6342	73	4
359	3	28	35	6261	66	4
360	0	1	3	2714	4	4
361	0	1	6	2978	7	4
362	0	2	3	2811	5	4
363	1	1	14	3970	16	4
364	1	1	15	4066	17	4
365	4	25	30	6131	59	4
366	0	0	26	4726	26	4
367	4	1	34	5308	39	4
368	1	2	0	2620	3	4
369	0	1	3	2714	4	4
370	1	1	12	3812	14	4
371	1	1	12	3812	14	4
372	1	1	13	3905	15	4
373	2	28	32	6155	62	4
374	4	25	35	6217	64	4
375	0	23	28	5887	51	4
376	5	24	36	6234	65	4
377	0	1	26	4832	27	4
378	0	1	6	2978	7	4
379	0	1	7	3065	8	4
380	0	1	27	4919	28	4
381	4	28	36	6321	68	4
382	3	2	33	5279	38	4
383	0	1	0	2470	1	4
384	0	2	0	2553	2	4
385	3	25	29	6082	57	4
386	1	1	15	4066	17	4
387	1	2	15	4141	18	4
388	1	2	15	4141	18	4
389	0	2	3	2811	5	4
390	4	4	29	5271	37	4
391	1	3	19	4461	23	4
392	0	2	0	2553	2	4
393	1	2	0	2620	3	4
394	1	1	13	3905	15	4
395	0	19	28	5700	47	4
396	1	1	14	3970	16	4
397	0	21	27	5765	48	4
398	0	16	27	5489	43	4
399	4	32	37	6342	73	4
400	4	25	30	6131	59	4
401	0	19	28	5700	47	4
402	0	2	28	5021	30	4
403	0	21	27	5765	48	4
404	0	12	28	5327	40	4
405	0	15	27	5435	42	4
406	0	13	28	5381	41	4
407	0	13	28	5381	41	4
408	0	15	27	5435	42	4
409	0	16	27	5489	43	4
410	4	28	37	6323	69	4
411	4	38	42	6354	84	4
412	1	2	28	5066	31	4
413	3	25	29	6082	57	4
414	0	1	27	4919	28	4
415	0	2	28	5021	30	4
416	1	2	28	5066	31	4
417	1	3	29	5159	33	4
418	2	23	29	5978	54	4
419	4	3	29	5256	36	4
420	1	3	19	4461	23	4
421	0	0	0	2314	0	5
422	149	43	75	7099	267	5
423	0	0	0	2314	0	5
424	116	46	69	7086	231	5
425	96	44	75	7085	215	5
426	95	46	70	7078	211	5
427	127	43	75	7094	245	5
428	0	1	24	3928	25	5
429	118	44	75	7092	237	5
430	83	42	75	7077	200	5
431	1	1	13	3303	15	5
432	0	1	26	4063	27	5
433	0	0	17	3410	17	5
434	11	25	70	6842	106	5
435	0	10	36	5062	46	5
436	1	9	32	4861	42	5
437	0	1	0	2432	1	5
438	144	43	75	7098	262	5
439	25	36	73	6991	134	5
440	1	13	46	5599	60	5
441	0	13	44	5496	57	5
442	0	10	39	5168	49	5
443	2	20	54	6158	76	5
444	0	2	26	4118	28	5
445	38	36	74	7016	148	5
446	1	8	35	4929	44	5
447	3	16	56	6053	75	5
448	0	6	30	4541	36	5
449	7	24	70	6786	101	5
450	0	1	6	2850	7	5
451	5	24	68	6704	97	5
452	11	27	71	6877	109	5
453	1	1	0	2505	2	5
454	0	1	4	2636	5	5
455	1	0	13	3220	14	5
456	133	44	75	7096	252	5
457	2	14	54	5977	70	5
458	136	44	75	7097	255	5
459	17	31	70	6925	118	5
460	0	0	22	3728	22	5
461	1	0	23	3846	24	5
462	1	2	29	4315	32	5
463	43	40	69	7020	152	5
464	2	0	16	3491	18	5
465	0	9	36	5007	45	5
466	1	1	8	3016	10	5
467	4	17	52	6012	73	5
468	0	1	12	3154	13	5
469	1	0	20	3643	21	5
470	20	34	69	6953	123	5
471	3	24	68	6659	95	5
472	47	39	71	7030	157	5
473	0	2	28	4214	30	5
474	0	12	43	5397	55	5
475	1	0	22	3787	23	5
476	0	3	6	2940	9	5
477	0	4	31	4458	35	5
478	5	23	72	6757	100	5
479	0	11	42	5296	53	5
480	0	7	32	4714	39	5
481	1	11	39	5240	51	5
482	30	38	73	6992	141	5
483	0	7	30	4620	37	5
484	38	34	70	6999	142	5
485	70	47	75	7072	192	5
486	81	41	75	7076	197	5
487	2	22	69	6618	93	5
488	2	0	17	3543	19	5
489	11	28	75	6886	114	5
490	1	1	31	4361	33	5
491	4	18	58	6204	80	5
492	0	16	46	5671	62	5
493	2	14	47	5743	63	5
494	1	22	63	6435	86	5
495	2	17	50	5902	69	5
496	2	18	61	6296	81	5
497	72	44	69	7062	185	5
498	1	0	30	4221	31	5
499	0	12	42	5339	54	5
500	2	1	17	3602	20	5
501	74	40	75	7071	189	5
502	0	12	44	5459	56	5
503	2	22	63	6480	87	5
504	0	6	28	4423	34	5
505	60	41	70	7050	171	5
506	66	40	69	7053	175	5
507	73	38	71	7058	182	5
508	68	41	69	7057	178	5
509	0	8	30	4655	38	5
510	1	23	61	6374	85	5
511	23	33	74	6977	130	5
512	0	2	6	2898	8	5
513	0	0	6	2743	6	5
514	0	0	6	2743	6	5
515	1	1	1	2582	3	5
516	2	22	67	6583	91	5
517	0	19	48	5839	67	5
518	3	23	63	6515	89	5
519	2	20	61	6359	83	5
520	1	3	8	3092	12	5
521	0	18	61	6189	79	5
522	2	14	49	5802	65	5
523	50	39	71	7034	160	5
524	0	1	10	3072	11	5
525	12	29	75	6898	116	5
526	0	0	0	2314	0	6
527	150	150	80	5365	380	6
528	0	0	0	2314	0	6
529	150	118	78	5363	346	6
530	150	50	80	5360	280	6
531	150	142	80	5364	372	6
532	0	0	1	2469	1	6
533	4	16	39	5071	59	6
534	0	4	25	4203	29	6
535	112	57	77	5349	246	6
536	9	32	53	5194	94	6
537	0	3	24	4127	27	6
538	3	14	38	5002	55	6
539	1	1	22	3987	24	6
540	3	0	1	2646	4	6
541	12	32	58	5235	102	6
542	5	27	48	5181	80	6
543	0	0	14	3230	14	6
544	0	0	19	3630	19	6
545	0	0	20	3758	20	6
546	100	57	76	5346	233	6
547	0	0	13	3182	13	6
548	0	0	7	2792	7	6
549	0	0	23	3926	23	6
550	14	33	63	5253	110	6
551	0	0	21	3837	21	6
552	120	48	86	5350	254	6
553	3	13	32	4855	48	6
554	3	15	32	4907	50	6
555	1	11	29	4634	41	6
556	1	0	1	2572	2	6
557	121	61	79	5351	261	6
558	86	50	75	5339	211	6
559	3	19	42	5116	64	6
560	0	0	6	2741	6	6
561	137	49	82	5354	268	6
562	2	2	1	2694	5	6
563	19	37	64	5278	120	6
564	2	8	30	4575	40	6
565	76	52	75	5337	203	6
566	92	51	77	5343	220	6
567	3	11	32	4817	46	6
568	97	54	79	5345	230	6
569	4	24	45	5168	73	6
570	18	36	60	5268	114	6
571	11	31	55	5213	97	6
572	1	1	23	4057	25	6
573	145	49	80	5359	274	6
574	68	46	74	5333	188	6
575	0	5	27	4340	32	6
576	0	0	17	3455	17	6
577	0	0	18	3547	18	6
578	54	44	73	5327	171	6
579	62	46	74	5330	182	6
580	4	21	43	5157	68	6
581	58	46	73	5328	177	6
582	0	0	18	3547	18	6
583	0	0	19	3630	19	6
584	2	5	27	4392	34	6
585	0	6	29	4427	35	6
586	48	42	72	5320	162	6
587	36	42	69	5313	147	6
588	1	11	30	4678	42	6
589	1	12	32	4771	45	6
590	0	0	20	3758	20	6
591	0	1	25	4074	26	6
592	0	0	16	3377	16	6
593	0	0	17	3455	17	6
594	0	5	26	4271	31	6
595	2	11	30	4705	43	6
596	74	46	74	5334	194	6
597	1	11	32	4746	44	6
598	1	0	1	2572	2	6
599	0	0	15	3303	15	6
600	0	0	16	3377	16	6
601	4	13	36	4968	53	6
602	2	6	31	4540	39	6
603	0	0	15	3303	15	6
604	1	6	29	4464	36	6
605	49	44	72	5326	165	6
606	89	53	75	5341	217	6
607	0	0	11	3046	11	6
608	0	0	12	3114	12	6
609	0	0	12	3114	12	6
610	0	5	26	4271	31	6
611	73	50	75	5335	198	6
612	43	42	70	5319	155	6
613	28	37	66	5290	131	6
614	0	0	9	2922	9	6
615	0	0	10	2988	10	6
616	34	39	68	5305	141	6
617	3	21	42	5131	66	6
618	0	0	8	2857	8	6
619	0	0	9	2922	9	6
620	0	0	8	2857	8	6
621	38	44	71	5317	153	6
622	28	39	68	5301	135	6
623	4	27	48	5174	79	6
624	0	5	28	4355	33	6
625	0	0	10	2988	10	6
626	0	0	11	3046	11	6
627	1	6	31	4510	38	6
628	0	0	22	3871	22	6
629	2	6	29	4491	37	6
630	26	36	64	5282	126	6
631	0	0	0	2314	0	7
632	146	150	67	7291	363	7
633	0	0	0	2314	0	7
634	36	72	67	7277	175	7
635	142	63	67	7280	272	7
636	113	131	67	7283	311	7
637	149	66	67	7282	282	7
638	36	50	70	7266	156	7
639	146	120	67	7288	333	7
640	148	138	67	7290	353	7
641	140	136	67	7289	343	7
642	0	0	13	3214	13	7
643	30	43	68	7255	141	7
644	0	1	5	2796	6	7
645	0	13	43	5524	56	7
646	36	45	68	7265	149	7
647	2	21	64	6757	87	7
648	1	10	33	4920	44	7
649	0	7	33	4734	40	7
650	3	24	64	6852	91	7
651	1	0	10	3059	11	7
652	141	112	67	7287	320	7
653	1	1	6	2911	8	7
654	1	2	6	2947	9	7
655	0	21	56	6445	77	7
656	0	8	30	4620	38	7
657	0	2	10	3105	12	7
658	29	37	67	7228	133	7
659	0	8	34	4846	42	7
660	6	24	66	6933	96	7
661	0	0	21	3684	21	7
662	0	19	49	6165	68	7
663	0	15	42	5619	57	7
664	1	0	2	2582	3	7
665	0	1	4	2718	5	7
666	6	41	64	7094	111	7
667	1	0	14	3322	15	7
668	0	5	29	4473	34	7
669	0	0	20	3613	20	7
670	3	21	59	6624	83	7
671	1	0	3	2651	4	7
672	0	0	18	3478	18	7
673	0	1	22	3839	23	7
674	0	21	49	6235	70	7
675	0	7	29	4552	36	7
676	0	16	35	5317	51	7
677	0	11	34	5009	45	7
678	0	18	36	5437	54	7
679	0	1	28	4176	29	7
680	6	27	65	7008	98	7
681	0	17	45	5862	62	7
682	4	24	64	6891	92	7
683	6	30	67	7069	103	7
684	14	45	67	7195	126	7
685	0	5	28	4426	33	7
686	0	2	23	3948	25	7
687	0	20	47	6099	67	7
688	1	14	35	5233	50	7
689	0	3	25	4115	28	7
690	0	3	28	4290	31	7
691	1	1	24	4013	26	7
692	0	15	43	5670	58	7
693	0	7	34	4782	41	7
694	144	64	67	7281	275	7
695	0	13	34	5103	47	7
696	3	21	58	6549	82	7
697	12	35	67	7133	114	7
698	0	16	43	5732	59	7
699	1	1	22	3894	24	7
700	1	26	58	6673	85	7
701	0	24	52	6345	76	7
702	0	4	23	4061	27	7
703	20	43	69	7198	132	7
704	0	20	45	6022	65	7
705	102	150	67	7284	319	7
706	0	0	1	2393	1	7
707	0	0	2	2506	2	7
708	0	14	34	5159	48	7
709	0	19	60	6493	79	7
710	0	16	36	5362	52	7
711	1	11	34	5048	46	7
712	0	0	16	3343	16	7
713	11	37	68	7163	116	7
714	6	32	67	7085	105	7
715	0	16	44	5780	60	7
716	1	19	54	6294	74	7
717	0	21	50	6282	71	7
718	0	19	44	5944	63	7
719	3	23	60	6713	86	7
720	14	39	69	7188	122	7
721	11	44	65	7168	120	7
722	0	18	46	5947	64	7
723	0	21	45	6047	66	7
724	6	25	66	7000	97	7
725	0	16	37	5411	53	7
726	0	15	34	5201	49	7
727	0	19	61	6527	80	7
728	1	7	29	4590	37	7
729	0	0	22	3763	22	7
730	0	0	1	2393	1	7
731	0	0	2	2506	2	7
732	0	0	22	3763	22	7
733	0	5	27	4354	32	7
734	1	1	15	3412	17	7
735	0	0	19	3545	19	7
736	0	0	0	2314	0	8
737	147	143	63	7528	353	8
738	0	0	0	2314	0	8
739	149	66	62	7513	277	8
740	73	54	62	7484	189	8
741	0	2	21	3773	23	8
742	63	52	61	7478	176	8
743	0	10	23	4374	33	8
744	0	5	23	4080	28	8
745	128	102	62	7515	292	8
746	128	59	62	7506	249	8
747	0	9	26	4520	35	8
748	0	12	25	4676	37	8
749	86	52	61	7490	199	8
750	0	3	22	3910	25	8
751	150	92	63	7517	305	8
752	0	14	32	5215	46	8
753	59	48	61	7472	168	8
754	0	1	0	2462	1	8
755	0	6	24	4205	30	8
756	28	41	64	7427	133	8
757	34	43	64	7437	141	8
758	136	69	62	7511	267	8
759	116	60	62	7504	238	8
760	0	12	0	3097	12	8
761	89	54	63	7492	206	8
762	15	30	62	7295	107	8
763	0	12	27	4811	39	8
764	150	109	63	7522	322	8
765	0	0	11	3019	11	8
766	13	26	56	7081	95	8
767	13	30	56	7130	99	8
768	56	43	61	7465	160	8
769	3	2	22	3972	27	8
770	0	16	32	5337	48	8
771	0	6	25	4281	31	8
772	105	58	62	7500	225	8
773	141	140	63	7526	344	8
774	150	119	63	7523	332	8
775	4	28	62	6983	94	8
776	1	21	42	6062	64	8
777	25	33	62	7379	120	8
778	8	20	42	6222	70	8
779	106	47	61	7494	214	8
780	0	15	30	5131	45	8
781	35	52	61	7447	148	8
782	0	16	33	5385	49	8
783	115	55	63	7501	233	8
784	0	17	34	5489	51	8
785	3	21	55	6550	79	8
786	133	99	63	7516	295	8
787	2	2	5	2920	9	8
788	3	24	56	6733	83	8
789	3	22	42	6159	67	8
790	0	12	24	4596	36	8
791	150	123	63	7524	336	8
792	139	55	62	7507	256	8
793	1	1	12	3215	14	8
794	3	29	59	6935	91	8
795	14	29	59	7197	102	8
796	15	31	58	7230	104	8
797	3	2	2	2786	7	8
798	99	58	62	7498	219	8
799	5	21	49	6428	75	8
800	102	97	62	7508	261	8
801	146	104	62	7519	312	8
802	0	3	18	3623	21	8
803	0	17	35	5536	52	8
804	4	2	0	2732	6	8
805	0	14	28	4966	42	8
806	0	2	6	2871	8	8
807	0	18	42	5889	60	8
808	2	2	0	2666	4	8
809	0	2	16	3434	18	8
810	3	2	11	3319	16	8
811	24	30	59	7322	113	8
812	22	30	62	7352	114	8
813	0	3	17	3551	20	8
814	29	36	61	7415	126	8
815	4	21	48	6368	73	8
816	1	18	35	5609	54	8
817	3	26	60	6881	89	8
818	1	2	16	3493	19	8
819	0	2	15	3362	17	8
820	0	16	41	5731	57	8
821	0	19	43	5950	62	8
822	1	24	60	6790	85	8
823	0	20	46	6095	66	8
824	3	20	58	6633	81	8
825	0	12	29	4890	41	8
826	0	15	29	5047	44	8
827	149	138	63	7527	350	8
828	3	0	12	3231	15	8
829	0	18	40	5790	58	8
830	5	19	58	6646	82	8
831	0	19	40	5833	59	8
832	28	35	61	7406	124	8
833	0	20	36	5678	56	8
834	43	49	62	7460	154	8
835	0	16	27	5024	43	8
836	0	13	27	4856	40	8
837	48	42	63	7457	153	8
838	0	3	18	3623	21	8
839	2	20	55	6476	77	8
840	0	2	0	2531	2	8
841	0	0	0	2314	0	9
842	150	42	65	7529	257	9
843	0	0	0	2314	0	9
844	99	50	64	7513	213	9
845	36	49	65	7470	150	9
846	133	43	65	7525	241	9
847	115	51	63	7514	229	9
848	55	44	62	7473	161	9
849	0	0	14	3481	14	9
850	22	38	64	7417	124	9
851	0	1	21	4006	22	9
852	0	0	10	3081	10	9
853	1	20	45	6503	66	9
854	3	29	63	7161	95	9
855	31	47	63	7458	141	9
856	0	0	9	2992	9	9
857	0	21	49	6624	70	9
858	25	44	63	7435	132	9
859	0	1	23	4127	24	9
860	0	1	0	2419	1	9
861	3	23	64	7098	90	9
862	0	8	36	5314	44	9
863	0	16	32	5536	48	9
864	0	19	39	6121	58	9
865	0	2	2	2623	4	9
866	0	22	38	6188	60	9
867	0	2	31	4741	33	9
868	0	0	27	4317	27	9
869	121	53	64	7516	238	9
870	11	31	68	7336	110	9
871	0	18	38	6030	56	9
872	0	17	32	5654	49	9
873	0	23	49	6708	72	9
874	16	35	63	7377	114	9
875	2	23	57	6951	82	9
876	0	17	29	5402	46	9
877	0	2	5	2758	7	9
878	0	1	14	3565	15	9
879	1	2	31	4814	34	9
880	0	4	2	2711	6	9
881	0	20	41	6288	61	9
882	0	2	28	4565	30	9
883	62	46	63	7487	171	9
884	75	43	62	7495	180	9
885	69	44	63	7489	176	9
886	0	1	28	4496	29	9
887	3	24	51	6862	78	9
888	88	46	64	7507	198	9
889	78	44	63	7497	185	9
890	0	0	12	3316	12	9
891	0	24	51	6778	75	9
892	118	50	63	7515	231	9
893	0	2	19	3913	21	9
894	0	16	37	5868	53	9
895	0	8	35	5220	43	9
896	0	12	35	5454	47	9
897	10	31	66	7308	107	9
898	0	1	19	3865	20	9
899	1	24	55	6919	80	9
900	1	6	31	4978	38	9
901	0	2	24	4235	26	9
902	94	47	63	7509	204	9
903	1	1	0	2517	2	9
904	0	19	33	5787	52	9
905	0	6	35	5135	41	9
906	0	0	11	3223	11	9
907	3	24	58	7021	85	9
908	1	1	14	3639	16	9
909	22	35	63	7401	120	9
910	0	6	34	5057	40	9
911	1	3	15	3783	19	9
912	0	2	15	3686	17	9
913	13	34	58	7266	105	9
914	0	2	23	4189	25	9
915	3	28	57	7060	88	9
916	83	48	64	7504	195	9
917	0	1	2	2542	3	9
918	21	33	64	7379	118	9
919	0	20	42	6342	62	9
920	97	46	64	7511	207	9
921	2	23	51	6812	76	9
922	0	18	37	5972	55	9
923	0	17	37	5926	54	9
924	0	20	43	6393	63	9
925	0	0	8	2869	8	9
926	0	4	33	4892	37	9
927	3	28	67	7195	98	9
928	0	7	29	4876	36	9
929	0	1	17	3751	18	9
930	0	0	12	3316	12	9
931	62	41	64	7479	167	9
932	0	18	32	5704	50	9
933	0	0	8	2869	8	9
934	57	45	63	7477	165	9
935	77	48	64	7500	189	9
936	83	45	63	7502	191	9
937	0	7	35	5180	42	9
938	3	23	45	6652	71	9
939	0	1	30	4649	31	9
940	0	1	27	4417	28	9
941	0	6	33	5021	39	9
942	37	38	63	7457	138	9
943	11	31	57	7221	99	9
944	0	20	44	6445	64	9
945	0	0	11	3223	11	9
946	0	0	0	2314	0	10
947	0	0	0	2314	0	10
948	150	61	67	7561	278	10
949	125	70	67	7556	262	10
950	59	47	70	7505	176	10
951	114	51	68	7544	233	10
952	49	44	68	7502	161	10
953	72	45	68	7524	185	10
954	103	50	68	7539	221	10
955	98	49	68	7538	215	10
956	81	51	68	7530	200	10
957	6	40	52	7329	98	10
958	0	18	27	5578	45	10
959	46	42	68	7496	156	10
960	0	25	26	6004	51	10
961	4	30	56	7327	90	10
962	23	38	56	7403	117	10
963	127	47	68	7547	242	10
964	90	46	68	7533	204	10
965	126	60	67	7554	253	10
966	0	4	29	4678	33	10
967	38	42	68	7488	148	10
968	17	39	56	7383	112	10
969	0	10	30	5187	40	10
970	0	14	28	5361	42	10
971	2	31	48	7202	81	10
972	23	42	57	7428	122	10
973	0	0	18	3686	18	10
974	0	11	30	5253	41	10
975	0	21	26	5677	47	10
976	4	48	51	7345	103	10
977	5	42	60	7369	107	10
978	0	0	12	3202	12	10
979	0	4	30	4797	34	10
980	1	0	0	2388	1	10
981	0	0	13	3276	13	10
982	29	44	58	7452	131	10
983	0	0	10	3007	10	10
984	0	2	15	3565	17	10
985	0	25	43	6825	68	10
986	0	5	2	2795	7	10
987	0	5	31	4901	36	10
988	0	0	23	4053	23	10
989	28	40	58	7445	126	10
990	67	47	68	7520	182	10
991	0	0	15	3469	15	10
992	1	0	3	2573	4	10
993	0	3	26	4401	29	10
994	0	6	31	5007	37	10
995	0	24	42	6749	66	10
996	2	36	47	7245	85	10
997	3	27	49	7140	79	10
998	0	20	24	5471	44	10
999	0	0	9	2941	9	10
1000	0	6	33	5070	39	10
1001	0	20	41	6526	61	10
1002	0	1	18	3739	19	10
1003	0	3	2	2672	5	10
1004	0	0	2	2482	2	10
1005	0	3	18	3849	21	10
1006	0	24	24	5732	48	10
1007	36	42	58	7460	136	10
1008	0	3	3	2708	6	10
1009	0	0	25	4167	25	10
1010	116	62	67	7551	245	10
1011	0	5	23	4344	28	10
1012	2	27	41	6876	70	10
1013	123	60	67	7553	250	10
1014	0	0	26	4231	26	10
1015	0	23	35	6370	58	10
1016	0	20	37	6314	57	10
1017	0	15	28	5435	43	10
1018	0	0	20	3821	20	10
1019	0	5	30	4846	35	10
1020	3	27	43	6997	73	10
1021	0	20	36	6256	56	10
1022	0	0	30	4493	30	10
1023	0	3	29	4610	32	10
1024	0	20	40	6441	60	10
1025	0	1	15	3521	16	10
1026	3	32	42	7096	77	10
1027	0	24	41	6695	65	10
1028	0	1	29	4493	30	10
1029	0	0	3	2521	3	10
1030	4	25	46	7041	75	10
1031	39	42	58	7465	139	10
1032	0	0	22	3950	22	10
1033	0	0	22	3950	22	10
1034	2	28	41	6923	71	10
1035	0	17	32	5804	49	10
1036	0	16	34	5904	50	10
1037	0	16	34	5904	50	10
1038	0	24	39	6628	63	10
1039	0	0	14	3370	14	10
1040	0	0	11	3106	11	10
1041	0	0	11	3106	11	10
1042	0	0	14	3370	14	10
1043	3	34	51	7281	88	10
1044	2	28	42	6958	72	10
1045	0	18	35	6096	53	10
1046	0	24	35	6429	59	10
1047	39	44	59	7469	142	10
1048	0	3	29	4610	32	10
1049	0	18	35	6096	53	10
1050	0	23	41	6657	64	10
1051	150	41	66	5746	257	11
1052	0	0	0	2314	0	11
1053	150	41	66	5746	257	11
1054	0	0	0	2314	0	11
1055	141	40	65	5745	246	11
1056	99	39	64	5744	202	11
1057	83	37	63	5741	183	11
1058	54	37	62	5736	153	11
1059	99	38	64	5742	201	11
1060	0	0	1	2468	1	11
1061	66	38	65	5738	169	11
1062	35	33	60	5707	128	11
1063	10	25	51	5673	86	11
1064	16	27	55	5675	98	11
1065	27	31	59	5706	117	11
1066	69	38	63	5740	170	11
1067	48	37	63	5733	148	11
1068	0	10	30	4884	40	11
1069	0	1	1	2534	2	11
1070	0	10	34	5168	44	11
1071	2	1	1	2658	4	11
1072	0	5	30	4670	35	11
1073	0	0	19	3743	19	11
1074	0	0	20	3890	20	11
1075	44	35	61	5732	140	11
1076	0	7	31	4825	38	11
1077	0	4	27	4444	31	11
1078	2	0	1	2613	3	11
1079	0	8	33	4960	41	11
1080	0	0	6	2741	6	11
1081	25	31	58	5695	114	11
1082	0	9	34	5047	43	11
1083	22	29	57	5690	108	11
1084	3	16	43	5551	62	11
1085	0	6	30	4726	36	11
1086	3	14	42	5510	59	11
1087	0	0	7	2852	7	11
1088	0	0	22	3996	22	11
1089	0	1	26	4286	27	11
1090	0	8	34	4999	42	11
1091	2	9	37	5292	48	11
1092	0	0	18	3646	18	11
1093	0	0	17	3549	17	11
1094	0	0	18	3646	18	11
1095	0	0	19	3743	19	11
1096	0	0	13	3229	13	11
1097	0	0	7	2852	7	11
1098	0	0	16	3455	16	11
1099	0	0	17	3549	17	11
1100	0	0	8	2946	8	11
1101	39	34	60	5711	133	11
1102	10	23	50	5659	83	11
1103	0	3	27	4400	30	11
1104	18	30	57	5682	105	11
1105	0	0	33	4512	33	11
1106	17	28	56	5680	101	11
1107	0	0	15	3368	15	11
1108	0	0	16	3455	16	11
1109	0	2	27	4367	29	11
1110	0	0	9	3018	9	11
1111	0	0	10	3103	10	11
1112	6	19	48	5618	73	11
1113	0	4	30	4586	34	11
1114	9	20	51	5649	80	11
1115	0	0	6	2741	6	11
1116	0	9	36	5190	45	11
1117	0	0	20	3890	20	11
1118	0	0	21	3966	21	11
1119	0	10	37	5239	47	11
1120	0	4	30	4586	34	11
1121	0	0	14	3295	14	11
1122	0	0	15	3368	15	11
1123	2	10	37	5326	49	11
1124	3	19	46	5600	68	11
1125	0	0	8	2946	8	11
1126	0	0	9	3018	9	11
1127	5	18	47	5610	70	11
1128	3	19	44	5578	66	11
1129	0	5	28	4512	33	11
1130	3	17	44	5572	64	11
1131	39	37	61	5720	137	11
1132	0	0	14	3295	14	11
1133	0	0	23	4061	23	11
1134	5	23	47	5641	75	11
1135	0	0	10	3103	10	11
1136	0	0	11	3167	11	11
1137	2	11	37	5351	50	11
1138	1	9	36	5231	46	11
1139	0	0	23	4061	23	11
1140	0	0	24	4123	24	11
1141	8	19	50	5642	77	11
1142	3	12	38	5408	53	11
1143	3	12	43	5479	58	11
1144	0	0	24	4123	24	11
1145	0	0	25	4181	25	11
1146	3	12	40	5453	55	11
1147	0	0	25	4181	25	11
1148	0	0	26	4236	26	11
1149	0	7	30	4772	37	11
1150	4	12	41	5464	57	11
1151	0	0	26	4236	26	11
1152	40	35	60	5719	135	11
1153	3	11	37	5375	51	11
1154	0	9	34	5047	43	11
1155	2	12	38	5386	52	11
1156	0	0	0	2314	0	12
1157	89	39	64	5746	192	12
1158	0	0	0	2314	0	12
1159	5	30	52	5698	87	12
1160	17	40	58	5699	115	12
1161	84	39	65	5745	188	12
1162	54	42	64	5744	160	12
1163	36	39	63	5733	138	12
1164	4	25	48	5697	77	12
1165	43	44	60	5735	147	12
1166	26	42	61	5725	129	12
1167	0	9	34	5120	43	12
1168	0	0	6	2741	6	12
1169	0	3	27	4422	30	12
1170	0	0	1	2468	1	12
1171	26	38	59	5715	123	12
1172	42	46	65	5739	153	12
1173	0	0	19	3743	19	12
1174	0	0	20	3890	20	12
1175	0	4	28	4497	32	12
1176	4	19	45	5643	68	12
1177	0	8	32	4918	40	12
1178	4	22	46	5664	72	12
1179	0	3	30	4531	33	12
1180	0	2	27	4373	29	12
1181	0	0	22	3996	22	12
1182	45	51	62	5740	158	12
1183	1	3	1	2700	5	12
1184	0	0	7	2852	7	12
1185	0	7	31	4828	38	12
1186	2	0	1	2610	3	12
1187	0	1	26	4288	27	12
1188	0	3	25	4325	28	12
1189	0	9	33	5018	42	12
1190	0	0	13	3229	13	12
1191	0	0	18	3646	18	12
1192	0	0	17	3549	17	12
1193	0	0	19	3743	19	12
1194	0	0	18	3646	18	12
1195	31	41	61	5729	133	12
1196	0	0	7	2852	7	12
1197	0	0	16	3455	16	12
1198	0	0	17	3549	17	12
1199	0	0	8	2946	8	12
1200	43	45	61	5736	149	12
1201	1	11	35	5289	47	12
1202	18	45	56	5701	119	12
1203	4	15	41	5546	60	12
1204	0	0	1	2468	1	12
1205	1	0	1	2557	2	12
1206	0	11	35	5233	46	12
1207	0	0	15	3368	15	12
1208	0	0	16	3455	16	12
1209	4	18	44	5619	66	12
1210	0	0	9	3018	9	12
1211	0	0	10	3103	10	12
1212	4	14	40	5517	58	12
1213	4	14	39	5499	57	12
1214	3	16	43	5554	62	12
1215	0	0	20	3890	20	12
1216	0	0	21	3966	21	12
1217	0	10	35	5218	45	12
1218	35	38	62	5732	135	12
1219	4	17	42	5587	63	12
1220	0	5	29	4595	34	12
1221	0	0	14	3295	14	12
1222	0	0	15	3368	15	12
1223	0	6	29	4668	35	12
1224	0	0	8	2946	8	12
1225	0	0	9	3018	9	12
1226	4	23	47	5673	74	12
1227	2	11	35	5308	48	12
1228	4	19	42	5592	65	12
1229	28	36	57	5702	121	12
1230	1	14	41	5457	56	12
1231	0	0	14	3295	14	12
1232	2	11	36	5339	49	12
1233	0	0	23	4061	23	12
1234	0	0	10	3103	10	12
1235	0	5	29	4595	34	12
1236	0	0	11	3167	11	12
1237	0	0	23	4061	23	12
1238	0	0	24	4123	24	12
1239	2	12	37	5380	51	12
1240	2	12	38	5398	52	12
1241	4	26	46	5680	76	12
1242	0	0	24	4123	24	12
1243	0	0	25	4181	25	12
1244	0	6	29	4668	35	12
1245	0	7	30	4771	37	12
1246	0	6	30	4725	36	12
1247	0	8	31	4862	39	12
1248	0	0	25	4181	25	12
1249	0	1	25	4237	26	12
1250	0	11	33	5175	44	12
1251	2	0	2	2647	4	12
1252	1	0	1	2557	2	12
1253	0	1	25	4237	26	12
1254	0	9	32	4968	41	12
1255	0	9	33	5018	42	12
1256	0	9	32	4968	41	12
1257	2	13	38	5422	53	12
1258	0	6	30	4725	36	12
1259	0	7	30	4771	37	12
1260	4	11	39	5430	54	12
1261	0	0	0	2314	0	13
1262	150	105	97	5074	352	13
1263	0	0	0	2314	0	13
1264	150	91	90	5073	331	13
1265	150	76	90	5072	316	13
1266	1	7	30	4330	38	13
1267	149	66	88	5071	303	13
1268	73	45	74	5033	192	13
1269	0	7	29	4239	36	13
1270	3	2	1	2681	6	13
1271	57	49	72	5025	178	13
1272	3	10	35	4559	48	13
1273	2	0	23	3951	25	13
1274	0	1	1	2512	2	13
1275	0	0	19	3585	19	13
1276	0	0	20	3713	20	13
1277	0	0	24	3861	24	13
1278	2	7	31	4392	40	13
1279	3	7	34	4484	44	13
1280	3	13	37	4620	53	13
1281	0	1	0	2432	1	13
1282	12	27	60	4835	99	13
1283	2	8	32	4432	42	13
1284	133	52	78	5065	263	13
1285	101	47	72	5053	220	13
1286	94	44	73	5046	211	13
1287	3	2	27	4145	32	13
1288	1	3	26	4091	30	13
1289	17	27	57	4859	101	13
1290	3	0	23	3984	26	13
1291	107	49	77	5058	233	13
1292	135	55	81	5066	271	13
1293	7	22	45	4736	74	13
1294	0	0	7	2784	7	13
1295	0	0	8	2819	8	13
1296	101	47	77	5056	225	13
1297	2	9	35	4534	46	13
1298	61	38	68	5016	167	13
1299	14	27	50	4814	91	13
1300	0	0	22	3841	22	13
1301	2	1	0	2553	3	13
1302	4	17	41	4682	62	13
1303	20	32	60	4909	112	13
1304	33	36	60	4952	129	13
1305	0	0	14	3200	14	13
1306	0	0	15	3291	15	13
1307	0	0	5	2654	5	13
1308	117	46	76	5059	239	13
1309	123	52	81	5063	256	13
1310	113	55	77	5061	245	13
1311	60	47	68	5021	175	13
1312	53	37	67	5004	157	13
1313	4	0	24	4042	28	13
1314	54	38	71	5010	163	13
1315	30	33	60	4946	123	13
1316	142	57	83	5068	282	13
1317	118	53	80	5062	251	13
1318	140	54	83	5067	277	13
1319	20	32	55	4888	107	13
1320	0	0	18	3505	18	13
1321	0	1	0	2432	1	13
1322	0	0	19	3585	19	13
1323	34	34	65	4968	133	13
1324	4	20	44	4694	68	13
1325	8	24	48	4767	80	13
1326	25	31	60	4930	116	13
1327	39	34	68	4983	141	13
1328	80	46	75	5042	201	13
1329	0	0	17	3429	17	13
1330	0	0	18	3505	18	13
1331	1	6	27	4177	34	13
1332	3	14	41	4670	58	13
1333	92	43	71	5045	206	13
1334	0	0	12	3071	12	13
1335	0	0	13	3144	13	13
1336	0	0	11	2999	11	13
1337	0	0	12	3071	12	13
1338	73	48	75	5039	196	13
1339	9	24	53	4804	86	13
1340	0	0	15	3291	15	13
1341	0	0	16	3361	16	13
1342	37	34	66	4977	137	13
1343	2	6	27	4205	35	13
1344	0	0	20	3713	20	13
1345	0	0	16	3361	16	13
1346	0	0	17	3429	17	13
1347	0	0	21	3781	21	13
1348	8	25	49	4785	82	13
1349	44	36	66	4991	146	13
1350	47	39	67	4996	153	13
1351	28	33	59	4933	120	13
1352	0	0	10	2937	10	13
1353	0	0	11	2999	11	13
1354	0	0	21	3781	21	13
1355	0	0	9	2878	9	13
1356	0	0	9	2878	9	13
1357	0	0	10	2937	10	13
1358	0	2	27	4052	29	13
1359	0	0	13	3144	13	13
1360	0	0	14	3200	14	13
1361	147	64	85	5070	296	13
1362	143	59	86	5069	288	13
1363	3	15	39	4638	57	13
1364	0	3	1	2599	4	13
1365	7	21	44	4718	72	13
1366	0	0	0	2314	0	14
1367	150	126	74	7898	350	14
1368	0	0	0	2314	0	14
1369	137	122	74	7894	333	14
1370	105	120	71	7882	296	14
1371	121	120	71	7887	312	14
1372	125	125	72	7892	322	14
1373	14	38	62	7538	114	14
1374	26	38	61	7608	125	14
1375	90	116	72	7877	278	14
1376	0	1	29	4550	30	14
1377	0	15	36	5782	51	14
1378	71	104	72	7865	247	14
1379	0	1	10	3125	11	14
1380	0	3	24	4361	27	14
1381	150	123	74	7896	347	14
1382	46	88	70	7826	204	14
1383	66	101	71	7858	238	14
1384	85	111	72	7874	268	14
1385	109	118	73	7886	300	14
1386	1	3	38	5205	42	14
1387	26	41	64	7670	131	14
1388	53	97	72	7844	222	14
1389	0	18	35	5921	53	14
1390	0	21	39	6311	60	14
1391	0	0	10	3009	10	14
1392	1	0	24	4178	25	14
1393	22	52	66	7699	140	14
1394	41	84	68	7813	193	14
1395	0	1	11	3256	12	14
1396	0	3	25	4407	28	14
1397	0	1	31	4711	32	14
1398	0	26	51	6954	77	14
1399	13	34	57	7431	104	14
1400	0	0	23	4035	23	14
1401	0	18	28	5459	46	14
1402	0	17	27	5345	44	14
1403	0	20	28	5567	48	14
1404	73	111	72	7866	256	14
1405	2	0	14	3506	16	14
1406	11	27	56	7197	94	14
1407	52	91	72	7839	215	14
1408	0	2	15	3674	17	14
1409	9	32	59	7355	100	14
1410	4	27	58	7152	89	14
1411	0	1	8	2909	9	14
1412	3	26	51	7027	80	14
1413	29	55	68	7735	152	14
1414	1	3	2	2758	6	14
1415	80	110	71	7867	261	14
1416	2	1	5	2837	8	14
1417	30	59	70	7745	159	14
1418	0	2	18	3891	20	14
1419	1	2	31	4852	34	14
1420	0	1	30	4666	31	14
1421	49	89	71	7831	209	14
1422	5	30	52	7097	87	14
1423	4	27	52	7061	83	14
1424	0	2	11	3336	13	14
1425	0	1	13	3405	14	14
1426	12	36	59	7477	107	14
1427	2	0	16	3690	18	14
1428	0	20	30	5671	50	14
1429	0	1	23	4165	24	14
1430	0	1	0	2471	1	14
1431	13	36	62	7497	111	14
1432	41	60	70	7773	171	14
1433	0	2	0	2569	2	14
1434	1	25	48	6889	74	14
1435	90	114	73	7875	277	14
1436	0	18	38	6110	56	14
1437	2	1	34	4924	37	14
1438	0	19	36	6037	55	14
1439	3	21	43	6610	67	14
1440	24	41	62	7653	127	14
1441	0	25	46	6797	71	14
1442	25	54	69	7718	148	14
1443	0	20	37	6167	57	14
1444	61	98	71	7853	230	14
1445	0	3	38	5137	41	14
1446	41	76	68	7797	185	14
1447	38	57	68	7756	163	14
1448	0	18	36	5984	54	14
1449	0	22	41	6491	63	14
1450	27	53	64	7706	144	14
1451	0	3	36	5023	39	14
1452	0	7	33	5085	40	14
1453	0	7	38	5385	45	14
1454	37	60	70	7767	167	14
1455	1	1	17	3818	19	14
1456	40	82	68	7806	190	14
1457	11	27	58	7262	96	14
1458	2	24	47	6852	73	14
1459	0	13	36	5638	49	14
1460	0	2	13	3483	15	14
1461	61	99	71	7854	231	14
1462	0	2	36	4971	38	14
1463	47	63	72	7783	182	14
1464	0	18	44	6420	62	14
1465	0	24	41	6569	65	14
1466	41	66	70	7780	177	14
1467	3	1	31	4857	35	14
1468	0	26	44	6743	70	14
1469	0	1	0	2471	1	14
1470	8	31	59	7313	98	14
1471	0	0	0	2314	0	15
1472	150	82	37	6274	269	15
1473	150	82	37	6274	269	15
1474	0	0	0	2314	0	15
1475	99	83	37	6270	219	15
1476	27	40	43	6269	110	15
1477	110	85	37	6271	232	15
1478	0	2	6	3107	8	15
1479	12	34	37	6226	83	15
1480	0	3	3	2890	6	15
1481	0	2	14	4001	16	15
1482	0	1	0	2483	1	15
1483	0	3	15	4145	18	15
1484	0	2	18	4333	20	15
1485	0	1	9	3331	10	15
1486	0	1	10	3481	11	15
1487	18	36	37	6237	91	15
1488	0	1	10	3481	11	15
1489	0	1	11	3624	12	15
1490	0	11	28	5261	39	15
1491	0	20	27	5669	47	15
1492	0	16	27	5466	43	15
1493	0	1	8	3207	9	15
1494	0	1	9	3331	10	15
1495	0	15	27	5408	42	15
1496	0	17	27	5529	44	15
1497	0	1	11	3624	12	15
1498	0	1	12	3746	13	15
1499	26	41	38	6268	105	15
1500	0	3	34	5208	37	15
1501	0	1	6	3006	7	15
1502	9	33	37	6194	79	15
1503	0	1	25	4738	26	15
1504	0	1	26	4850	27	15
1505	0	11	29	5316	40	15
1506	0	3	0	2630	3	15
1507	0	1	3	2740	4	15
1508	0	14	27	5357	41	15
1509	0	21	28	5794	49	15
1510	0	2	20	4419	22	15
1511	0	1	6	3006	7	15
1512	0	2	19	4389	21	15
1513	0	1	3	2740	4	15
1514	0	1	23	4556	24	15
1515	0	1	8	3207	9	15
1516	0	1	24	4656	25	15
1517	0	2	3	2840	5	15
1518	18	43	37	6247	98	15
1519	0	1	13	3838	14	15
1520	0	2	13	3937	15	15
1521	20	36	37	6239	93	15
1522	2	24	30	5993	56	15
1523	0	1	18	4242	19	15
1524	0	1	0	2483	1	15
1525	0	2	0	2579	2	15
1526	0	23	28	5867	51	15
1527	0	1	12	3746	13	15
1528	0	1	13	3838	14	15
1529	0	2	15	4093	17	15
1530	0	1	18	4242	19	15
1531	0	1	26	4850	27	15
1532	0	1	27	4938	28	15
1533	0	2	29	5082	31	15
1534	0	22	28	5830	50	15
1535	0	23	29	5911	52	15
1536	0	25	29	5948	54	15
1537	0	27	32	6035	59	15
1538	0	1	24	4656	25	15
1539	0	1	25	4738	26	15
1540	0	1	22	4479	23	15
1541	0	1	23	4556	24	15
1542	23	41	37	6266	101	15
1543	0	24	36	6070	60	15
1544	1	2	29	5112	32	15
1545	0	27	30	6016	57	15
1546	0	21	27	5739	48	15
1547	1	28	38	6161	67	15
1548	0	2	13	3937	15	15
1549	1	3	29	5142	33	15
1550	0	1	22	4479	23	15
1551	27	40	43	6269	110	15
1552	0	2	27	4982	29	15
1553	0	2	28	5039	30	15
1554	0	26	36	6103	62	15
1555	0	21	27	5739	48	15
1556	3	4	29	5173	36	15
1557	0	28	37	6143	65	15
1558	0	2	15	4093	17	15
1559	0	24	29	5939	53	15
1560	0	2	0	2579	2	15
1561	0	19	27	5618	46	15
1562	0	3	0	2630	3	15
1563	0	2	3	2840	5	15
1564	1	26	36	6136	63	15
1565	23	39	37	6265	99	15
1566	1	24	36	6095	61	15
1567	0	18	27	5574	45	15
1568	0	1	27	4938	28	15
1569	0	18	27	5574	45	15
1570	0	2	27	4982	29	15
1571	0	19	27	5618	46	15
1572	0	2	28	5039	30	15
1573	0	5	29	5158	34	15
1574	7	33	37	6185	77	15
1575	4	26	40	6169	70	15
1576	0	0	0	2314	0	16
1577	136	130	70	7935	336	16
1578	0	0	0	2314	0	16
1579	126	124	70	7934	320	16
1580	108	111	70	7933	289	16
1581	105	106	70	7932	281	16
1582	35	72	70	7886	177	16
1583	60	97	69	7917	226	16
1584	75	100	71	7925	246	16
1585	1	0	21	3713	22	16
1586	46	83	69	7908	198	16
1587	0	1	11	3141	12	16
1588	0	1	19	3564	20	16
1589	26	67	72	7872	165	16
1590	0	3	0	2602	3	16
1591	0	3	5	2867	8	16
1592	51	87	71	7910	209	16
1593	87	102	70	7928	259	16
1594	25	53	72	7840	150	16
1595	0	2	23	3958	25	16
1596	0	4	6	2963	10	16
1597	1	1	17	3487	19	16
1598	15	33	62	7573	110	16
1599	12	36	65	7647	113	16
1600	24	63	71	7862	158	16
1601	0	18	40	5960	58	16
1602	93	106	70	7931	269	16
1603	52	92	69	7912	213	16
1604	7	26	58	7309	91	16
1605	0	2	25	4069	27	16
1606	0	18	35	5680	53	16
1607	15	37	65	7681	117	16
1608	8	34	63	7554	105	16
1609	0	8	28	4569	36	16
1610	0	20	35	5786	55	16
1611	0	23	43	6465	66	16
1612	0	13	33	5215	46	16
1613	0	1	22	3819	23	16
1614	0	13	34	5284	47	16
1615	0	3	28	4277	31	16
1616	46	77	69	7895	192	16
1617	1	1	3	2675	5	16
1618	0	17	42	6035	59	16
1619	8	34	60	7497	102	16
1620	0	2	15	3383	17	16
1621	0	20	42	6267	62	16
1622	7	31	58	7415	96	16
1623	7	30	56	7371	93	16
1624	0	1	0	2470	1	16
1625	69	93	70	7919	232	16
1626	2	26	54	7114	82	16
1627	2	23	43	6524	68	16
1628	0	27	50	6857	77	16
1629	0	11	34	5112	45	16
1630	9	30	60	7461	99	16
1631	22	42	68	7779	132	16
1632	0	13	28	4884	41	16
1633	22	52	71	7827	145	16
1634	25	44	67	7810	136	16
1635	0	18	42	6124	60	16
1636	0	18	24	4933	42	16
1637	12	42	68	7708	122	16
1638	0	19	29	5384	48	16
1639	0	14	26	4785	40	16
1640	0	20	41	6182	61	16
1641	0	21	43	6383	64	16
1642	3	26	55	7193	84	16
1643	2	26	50	6943	78	16
1644	38	78	68	7890	184	16
1645	0	1	23	3882	24	16
1646	2	27	58	7254	87	16
1647	0	16	34	5500	50	16
1648	19	42	67	7762	128	16
1649	26	47	67	7826	140	16
1650	2	23	56	7058	81	16
1651	0	14	29	5031	43	16
1652	1	23	55	6997	79	16
1653	1	23	49	6770	73	16
1654	0	17	34	5566	51	16
1655	1	22	34	5847	57	16
1656	72	94	71	7922	237	16
1657	18	40	66	7743	124	16
1658	1	26	48	6809	75	16
1659	75	95	71	7923	241	16
1660	86	105	70	7929	261	16
1661	0	6	27	4375	33	16
1662	0	3	27	4225	30	16
1663	0	21	42	6339	63	16
1664	0	16	33	5429	49	16
1665	0	1	0	2470	1	16
1666	0	23	49	6701	72	16
1667	0	1	14	3284	15	16
1668	0	13	22	4444	35	16
1669	40	78	69	7892	187	16
1670	91	107	70	7930	268	16
1671	0	2	27	4160	29	16
1672	0	8	29	4619	37	16
1673	0	1	5	2750	6	16
1674	0	2	14	3344	16	16
1675	0	2	7	2959	9	16
1676	0	2	11	3196	13	16
1677	28	66	68	7863	162	16
1678	0	23	48	6658	71	16
1679	0	2	26	4123	28	16
1680	0	2	12	3235	14	16
1681	0	0	0	2314	0	17
1682	6	33	51	6403	90	17
1683	0	0	0	2314	0	17
1684	1	0	11	3287	12	17
1685	0	0	7	2869	7	17
1686	1	0	18	4006	19	17
1687	1	0	13	3524	14	17
1688	3	1	6	3131	10	17
1689	0	2	6	3027	8	17
1690	0	0	6	2831	6	17
1691	3	11	43	6133	57	17
1692	6	25	52	6354	83	17
1693	0	2	20	4167	22	17
1694	12	25	49	6368	86	17
1695	1	1	13	3606	15	17
1696	1	2	0	2543	3	17
1697	6	29	52	6399	87	17
1698	2	1	27	4982	30	17
1699	2	1	32	5266	35	17
1700	2	1	26	4937	29	17
1701	1	0	8	3038	9	17
1702	0	0	24	4410	24	17
1703	0	0	25	4552	25	17
1704	1	10	35	5778	46	17
1705	0	8	34	5589	42	17
1706	0	0	17	3746	17	17
1707	0	0	18	3883	18	17
1708	2	1	18	4133	21	17
1709	2	2	35	5480	39	17
1710	0	9	34	5641	43	17
1711	2	15	42	6157	59	17
1712	3	15	45	6226	63	17
1713	1	0	25	4663	26	17
1714	0	0	13	3416	13	17
1715	1	0	26	4792	27	17
1716	0	2	3	2704	5	17
1717	0	0	23	4283	23	17
1718	0	0	24	4410	24	17
1719	0	0	18	3883	18	17
1720	1	11	39	5964	51	17
1721	1	11	40	5996	52	17
1722	0	0	23	4283	23	17
1723	4	20	47	6292	71	17
1724	2	3	35	5524	40	17
1725	9	22	49	6340	80	17
1726	0	0	25	4552	25	17
1727	1	0	25	4663	26	17
1728	3	3	35	5549	41	17
1729	3	17	45	6237	65	17
1730	3	10	40	6035	53	17
1731	1	11	35	5815	47	17
1732	4	23	51	6327	78	17
1733	0	0	13	3416	13	17
1734	1	12	35	5842	48	17
1735	9	25	47	6350	81	17
1736	3	10	41	6060	54	17
1737	3	21	51	6313	75	17
1738	1	0	0	2387	1	17
1739	0	2	0	2483	2	17
1740	1	1	2	2611	4	17
1741	0	2	3	2704	5	17
1742	1	1	14	3656	16	17
1743	0	0	17	3746	17	17
1744	1	0	10	3214	11	17
1745	1	0	26	4792	27	17
1746	1	1	26	4874	28	17
1747	3	11	41	6089	55	17
1748	1	0	10	3214	11	17
1749	1	0	0	2387	1	17
1750	4	20	46	6283	70	17
1751	3	15	42	6174	60	17
1752	2	0	18	4076	20	17
1753	3	15	51	6265	69	17
1754	3	15	43	6184	61	17
1755	1	1	2	2611	4	17
1756	2	0	31	5150	33	17
1757	2	1	31	5216	34	17
1758	2	0	29	5047	31	17
1759	3	18	45	6245	66	17
1760	1	1	26	4874	28	17
1761	3	19	51	6307	73	17
1762	0	2	0	2483	2	17
1763	2	1	33	5326	36	17
1764	2	1	33	5326	36	17
1765	2	1	34	5386	37	17
1766	4	17	46	6256	67	17
1767	3	22	52	6322	77	17
1768	2	0	18	4076	20	17
1769	0	10	35	5722	45	17
1770	2	0	29	5047	31	17
1771	2	1	29	5102	32	17
1772	3	22	51	6315	76	17
1773	3	17	48	6259	68	17
1774	3	19	51	6307	73	17
1775	2	1	34	5386	37	17
1776	2	2	34	5437	38	17
1777	2	1	31	5216	34	17
1778	1	1	14	3656	16	17
1779	2	1	29	5102	32	17
1780	2	0	31	5150	33	17
1781	1	10	38	5876	49	17
1782	0	9	35	5676	44	17
1783	0	10	35	5722	45	17
1784	1	10	39	5922	50	17
1785	3	11	41	6089	55	17
1786	0	0	0	2314	0	18
1787	149	57	63	7070	269	18
1788	0	0	0	2314	0	18
1789	112	51	63	7069	226	18
1790	87	46	62	7062	195	18
1791	61	47	62	7061	170	18
1792	100	50	63	7064	213	18
1793	0	18	34	6121	52	18
1794	0	18	35	6321	53	18
1795	0	16	27	5583	43	18
1796	0	0	15	3655	15	18
1797	0	15	27	5473	42	18
1798	0	0	10	3174	10	18
1799	0	1	23	4258	24	18
1800	0	11	29	5301	40	18
1801	42	42	60	7051	144	18
1802	9	30	52	6944	91	18
1803	0	15	34	5937	49	18
1804	0	2	0	2545	2	18
1805	0	2	29	4682	31	18
1806	3	32	48	6915	83	18
1807	0	2	15	3826	17	18
1808	33	42	60	7045	135	18
1809	46	45	62	7057	153	18
1810	0	1	18	3956	19	18
1811	0	8	30	5167	38	18
1812	0	3	2	2759	5	18
1813	0	17	39	6453	56	18
1814	27	40	60	7038	127	18
1815	22	39	57	7029	118	18
1816	0	18	36	6370	54	18
1817	11	32	54	6961	97	18
1818	0	16	28	5668	44	18
1819	0	3	17	4051	20	18
1820	3	28	46	6894	77	18
1821	0	1	2	2606	3	18
1822	4	36	47	6924	87	18
1823	0	11	28	5210	39	18
1824	0	3	30	4838	33	18
1825	0	9	28	5054	37	18
1826	0	0	11	3238	11	18
1827	0	6	29	4947	35	18
1828	3	22	45	6844	70	18
1829	0	2	16	3890	18	18
1830	44	44	62	7053	150	18
1831	36	41	61	7048	138	18
1832	0	1	29	4597	30	18
1833	0	2	25	4428	27	18
1834	0	2	26	4485	28	18
1835	55	45	61	7058	161	18
1836	0	18	28	5768	46	18
1837	20	35	56	7022	111	18
1838	0	1	22	4188	23	18
1839	0	16	34	6004	50	18
1840	0	18	33	6057	51	18
1841	0	18	40	6571	58	18
1842	0	0	14	3527	14	18
1843	0	5	29	4903	34	18
1844	0	0	12	3305	12	18
1845	0	2	11	3431	13	18
1846	56	45	62	7060	163	18
1847	0	7	29	5034	36	18
1848	0	21	43	6758	64	18
1849	0	0	9	3051	9	18
1850	0	0	8	2932	8	18
1851	0	0	9	3051	9	18
1852	0	1	0	2433	1	18
1853	0	18	27	5721	45	18
1854	0	3	19	4136	22	18
1855	0	1	0	2433	1	18
1856	3	24	46	6877	73	18
1857	25	37	59	7032	121	18
1858	100	52	63	7067	215	18
1859	18	33	56	7001	107	18
1860	0	0	16	3719	16	18
1861	2	21	44	6817	67	18
1862	0	5	2	2844	7	18
1863	0	3	2	2759	5	18
1864	0	3	18	4093	21	18
1865	0	1	25	4357	26	18
1866	0	2	11	3431	13	18
1867	0	0	14	3527	14	18
1868	0	18	29	5845	47	18
1869	31	37	57	7034	125	18
1870	2	20	44	6791	66	18
1871	0	15	26	5395	41	18
1872	14	35	55	6994	104	18
1873	0	18	29	5845	47	18
1874	0	22	41	6703	63	18
1875	0	18	41	6618	59	18
1876	103	54	63	7068	220	18
1877	14	32	54	6964	100	18
1878	0	1	25	4357	26	18
1879	0	0	8	2932	8	18
1880	0	2	30	4769	32	18
1881	0	5	2	2844	7	18
1882	13	33	56	6979	102	18
1883	0	1	2	2606	3	18
1884	0	15	26	5395	41	18
1885	19	35	56	7013	110	18
1886	103	54	63	7068	220	18
1887	1	18	41	6644	60	18
1888	3	24	48	6885	75	18
1889	0	2	30	4769	32	18
1890	0	3	26	4554	29	18
1891	0	0	0	2314	0	19
1892	150	150	108	5404	408	19
1893	150	150	108	5404	408	19
1894	0	0	0	2314	0	19
1895	36	71	93	5387	200	19
1896	36	105	111	5392	252	19
1897	36	145	102	5395	283	19
1898	98	117	104	5396	319	19
1899	36	52	86	5380	174	19
1900	150	135	108	5403	393	19
1901	36	136	101	5394	273	19
1902	121	142	107	5402	370	19
1903	24	32	57	5325	113	19
1904	8	37	48	5315	93	19
1905	36	49	74	5374	159	19
1906	36	43	68	5370	147	19
1907	0	0	1	2489	1	19
1908	1	14	34	4956	49	19
1909	111	125	109	5399	345	19
1910	0	0	11	3072	11	19
1911	0	0	19	3648	19	19
1912	0	0	20	3779	20	19
1913	111	120	104	5398	335	19
1914	0	12	30	4748	42	19
1915	1	2	2	2671	5	19
1916	0	2	23	4067	25	19
1917	0	1	23	4021	24	19
1918	0	2	24	4142	26	19
1919	127	122	105	5400	354	19
1920	0	12	29	4708	41	19
1921	0	0	23	3949	23	19
1922	98	124	105	5397	327	19
1923	114	141	107	5401	362	19
1924	1	0	1	2576	2	19
1925	1	12	31	4822	44	19
1926	6	30	49	5313	85	19
1927	0	9	31	4635	40	19
1928	36	38	61	5369	135	19
1929	1	16	34	5000	51	19
1930	0	6	31	4555	37	19
1931	0	1	21	3911	22	19
1932	0	4	25	4264	29	19
1933	22	36	64	5327	122	19
1934	0	0	17	3472	17	19
1935	0	0	18	3563	18	19
1936	1	16	36	5034	53	19
1937	0	2	25	4183	27	19
1938	0	4	26	4309	30	19
1939	0	3	25	4225	28	19
1940	0	0	1	2489	1	19
1941	0	0	20	3779	20	19
1942	0	0	21	3865	21	19
1943	0	0	18	3563	18	19
1944	0	15	31	4871	46	19
1945	0	0	19	3648	19	19
1946	0	2	2	2626	4	19
1947	0	4	28	4373	32	19
1948	0	0	16	3391	16	19
1949	0	0	17	3472	17	19
1950	0	4	30	4434	34	19
1951	2	23	44	5235	69	19
1952	0	0	15	3313	15	19
1953	0	0	16	3391	16	19
1954	4	22	40	5193	66	19
1955	0	0	6	2747	6	19
1956	0	0	14	3238	14	19
1957	0	0	15	3313	15	19
1958	0	0	7	2804	7	19
1959	0	0	8	2877	8	19
1960	0	5	26	4346	31	19
1961	5	30	45	5297	80	19
1962	0	5	28	4422	33	19
1963	0	8	28	4502	36	19
1964	0	0	8	2877	8	19
1965	0	0	12	3138	12	19
1966	0	0	9	2943	9	19
1967	0	0	9	2943	9	19
1968	0	0	10	3008	10	19
1969	0	7	31	4591	38	19
1970	0	0	10	3008	10	19
1971	30	37	58	5359	125	19
1972	36	34	60	5365	130	19
1973	0	5	30	4495	35	19
1974	0	19	36	5068	55	19
1975	0	2	1	2594	3	19
1976	0	0	6	2747	6	19
1977	0	0	7	2804	7	19
1978	0	14	31	4844	45	19
1979	5	21	39	5181	65	19
1980	4	17	38	5133	59	19
1981	4	26	41	5243	71	19
1982	0	0	13	3184	13	19
1983	0	0	14	3238	14	19
1984	6	26	40	5274	72	19
1985	3	17	38	5112	58	19
1986	7	27	43	5295	77	19
1987	1	20	40	5168	61	19
1988	0	11	28	4612	39	19
1989	6	25	42	5289	73	19
1990	29	37	57	5348	123	19
1991	0	0	21	3865	21	19
1992	0	0	12	3138	12	19
1993	0	0	13	3184	13	19
1994	4	18	38	5159	60	19
1995	0	20	37	5087	57	19
1996	0	0	0	2314	0	20
1997	150	110	113	4979	373	20
1998	0	0	0	2314	0	20
1999	126	95	118	4977	339	20
[truncated: 101 more rows]
