# Supplementary material for: Precision agriculture management based on a surrogate model assisted multiobjective algorithmic framework
Source: Sci Rep. 2023 Jan 20;13:1142. doi: 10.1038/s41598-023-27990-w (PMC9860027; doi:10.1038/s41598-023-27990-w)
Supplement: Supplementary file 1 — Supplementary Information. [file 41598_2023_27990_MOESM1_ESM.zip › Supplementary material/Experimental results data/RBF_不固定日期_灌溉.csv]

	c.18..83..140.	c.55..99..150.	c.32..72..172.	c.26..105..179.	c.11..62..165.	c.31..84..131.	c.4..83..166.	c.36..109..168.	c.8..94..160.	c.20..117..158.	c.37..65..137.	c.11..76..137.	c.20..62..125.	c.59..100..159.	c.55..102..179.	c.59..106..169.	c.15..70..176.	c.42..96..153.	c.4..92..132.	c.53..89..121.
1	18	55	32	26	11	31	4	36	8	20	37	11	20	59	55	59	15	42	4	53
2	83	99	72	105	62	84	83	109	94	117	65	76	62	100	102	106	70	96	92	89
3	140	150	172	179	165	131	166	168	160	158	137	137	125	159	179	169	176	153	132	121
