# Supplementary material for: Precision agriculture management based on a surrogate model assisted multiobjective algorithmic framework
Source: Sci Rep. 2023 Jan 20;13:1142. doi: 10.1038/s41598-023-27990-w (PMC9860027; doi:10.1038/s41598-023-27990-w)
Supplement: Supplementary file 1 — Supplementary Information. [file 41598_2023_27990_MOESM1_ESM.zip › Supplementary material/Experimental results data/RBF_遍历日期灌溉施肥.csv]

	V1	V2	V3	V4	V5	V6	V7	V8	V9	V10
1	0	0	0	69	150	86	2275	0	305	1
2	0	21	11	126	150	150	4147	32	426	1
3	38	17	5	0	0	0	560	60	0	1
4	150	137	95	89	90	1	6085	382	180	1
5	129	48	98	150	76	7	6844	275	233	1
6	144	74	147	139	43	0	6083	365	182	1
7	9	12	27	0	95	0	3492	48	95	1
8	137	148	93	109	87	0	6462	378	196	1
9	0	22	30	102	149	145	5516	52	396	1
10	134	55	106	94	23	1	4054	295	118	1
11	110	46	84	120	25	0	5136	240	145	1
12	0	3	15	61	83	143	3312	18	287	1
13	108	45	89	87	51	1	4944	242	139	1
14	0	17	19	124	144	150	4450	36	418	1
15	0	3	48	0	1	10	876	51	11	1
16	38	18	25	0	0	5	698	81	5	1
17	132	124	94	96	75	3	5919	350	174	1
18	49	14	58	41	4	37	2920	121	82	1
19	64	11	54	0	12	16	1340	129	28	1
20	0	110	71	0	117	3	4327	181	120	1
21	47	0	50	1	0	14	947	97	15	1
22	2	22	48	89	143	143	5989	72	375	1
23	0	8	17	71	150	52	3687	25	273	1
24	115	57	91	88	57	3	5247	263	148	1
25	118	46	82	93	65	0	5546	246	158	1
26	88	16	30	0	28	21	1961	134	49	1
27	0	3	0	79	150	103	2490	3	332	1
28	107	50	127	142	81	4	6792	284	227	1
29	104	16	36	0	13	21	1538	156	34	1
30	0	20	6	118	136	150	3789	26	404	1
31	26	14	28	3	107	0	3900	68	110	1
32	0	7	13	46	145	130	3399	20	321	1
33	18	129	67	2	130	4	4858	214	136	1
34	5	3	4	50	102	107	2825	12	259	1
35	8	6	46	95	126	79	5448	60	300	1
36	92	113	103	94	85	0	6051	308	179	1
37	85	45	78	110	92	1	6595	208	203	1
38	108	56	92	82	46	3	4607	256	131	1
39	11	13	33	0	87	0	3254	57	87	1
40	74	48	97	102	53	6	5595	219	161	1
41	4	15	48	88	138	117	5876	67	343	1
42	46	0	58	0	14	29	1800	104	43	1
43	4	11	28	72	144	145	4765	43	361	1
44	0	8	0	74	150	130	2696	8	354	1
45	92	42	93	150	71	26	6796	227	247	1
46	76	32	83	116	66	15	6405	191	197	1
47	0	13	38	0	71	0	2751	51	71	1
48	43	5	50	8	15	23	1855	98	46	1
49	103	53	79	97	60	8	5679	235	165	1
50	16	54	76	133	40	18	6228	146	191	1
51	61	56	58	139	7	20	5468	175	166	1
52	2	115	71	7	125	0	4750	188	132	1
53	38	22	43	1	0	26	1190	103	27	1
54	64	0	51	0	9	15	1240	115	24	1
55	40	10	39	0	8	23	1454	89	31	1
56	4	4	15	61	107	150	3437	23	318	1
57	31	0	51	10	8	23	1705	82	41	1
58	129	112	94	91	77	0	5765	335	168	1
59	109	115	100	98	69	0	5721	324	167	1
60	0	0	39	98	150	99	4365	39	347	1
61	125	112	93	132	78	2	6671	330	212	1
62	15	54	76	140	40	14	6356	145	194	1
63	19	64	81	150	16	15	5998	164	181	1
64	43	0	33	2	0	18	1120	76	20	1
65	73	42	55	150	29	10	6226	170	189	1
66	144	53	103	145	82	0	6809	300	227	1
67	116	50	65	140	45	0	6290	231	185	1
68	125	95	91	132	84	5	6740	311	221	1
69	107	26	64	87	62	0	5329	197	149	1
70	107	57	90	93	67	0	5590	254	160	1
71	121	105	91	134	74	0	6632	317	208	1
72	29	7	49	18	17	31	2447	85	66	1
73	0	0	1	69	150	150	2423	1	369	1
74	2	21	42	75	141	144	5833	65	360	1
75	0	6	10	96	113	144	3209	16	353	1
76	50	1	61	23	2	37	2318	112	62	1
77	11	9	8	0	129	107	3137	28	236	1
78	75	33	90	137	76	0	6706	198	213	1
79	19	63	74	140	36	16	6280	156	192	1
80	0	3	6	57	115	106	2814	9	278	1
81	0	12	48	0	22	0	1087	60	22	1
82	10	23	21	103	144	110	4823	54	357	1
83	28	0	32	0	21	32	2056	60	53	1
84	109	43	118	117	86	8	6644	270	211	1
85	14	25	32	68	123	52	5395	71	243	1
86	3	5	47	0	0	3	631	55	3	1
87	4	3	24	74	143	133	3967	31	350	1
88	11	12	35	0	102	0	3788	58	102	1
89	150	114	77	94	71	4	5787	341	169	1
90	2	0	3	59	150	74	2476	5	283	1
91	46	3	44	29	5	25	2159	93	59	1
92	26	39	76	115	83	0	6556	141	198	1
93	73	48	81	98	44	4	5184	202	146	1
94	29	12	69	75	127	51	6145	110	253	1
95	0	10	22	39	129	99	4022	32	267	1
96	126	121	93	95	74	3	5860	340	172	1
97	5	16	20	131	130	140	4505	41	401	1
98	150	76	90	108	65	3	5980	316	176	1
99	2	17	21	39	128	97	4263	40	264	1
100	150	117	79	99	71	4	5911	346	174	1
101	0	10	4	113	86	128	3085	14	327	1
102	18	28	46	22	105	0	4578	92	127	1
103	0	2	0	95	85	134	2389	2	314	1
104	118	110	93	128	102	1	6820	321	231	1
105	2	20	67	1	61	14	2821	89	76	1
106	0	0	0	2	150	20	2236	0	172	2
107	0	12	11	0	0	0	587	23	0	2
108	150	40	101	146	150	129	7972	291	425	2
109	87	43	91	146	149	132	7932	221	427	2
110	0	0	5	0	0	0	565	5	0	2
111	139	150	91	20	139	47	7027	380	206	2
112	134	150	77	13	117	35	5758	361	165	2
113	120	74	89	61	137	43	7503	283	241	2
114	18	62	82	10	148	0	5610	162	158	2
115	111	131	94	22	131	41	6633	336	194	2
116	75	77	86	28	145	7	6198	238	180	2
117	87	42	93	145	141	121	7953	222	407	2
118	8	44	61	8	54	70	4675	113	132	2
119	0	3	36	2	25	20	1693	39	47	2
120	48	75	84	13	150	11	6086	207	174	2
121	134	140	72	23	113	35	5887	346	171	2
122	68	64	97	18	148	31	6817	229	197	2
123	10	13	35	0	13	16	1239	58	29	2
124	49	68	78	125	115	78	7810	195	318	2
125	65	54	95	16	150	23	6581	214	189	2
126	7	15	104	2	49	72	4354	126	123	2
127	94	89	82	4	127	7	4831	265	138	2
128	104	150	94	23	140	42	6980	348	205	2
129	99	72	78	150	28	127	7875	249	305	2
130	150	39	79	150	148	101	7963	268	399	2
131	67	65	87	135	118	77	7835	219	330	2
132	98	68	77	141	29	119	7818	243	289	2
133	23	47	63	8	118	15	5002	133	141	2
134	90	73	95	120	25	108	7461	258	253	2
135	29	77	85	9	150	24	6356	191	183	2
136	8	16	57	7	66	72	5049	81	145	2
137	12	35	30	9	130	0	4750	77	139	2
138	33	66	62	5	122	29	5525	161	156	2
139	150	70	92	74	144	59	7712	312	277	2
140	126	80	94	60	137	43	7490	300	240	2
141	58	65	77	136	128	73	7853	200	337	2
142	150	39	84	150	150	90	7953	273	390	2
143	5	15	62	14	7	83	3775	82	104	2
144	50	56	68	89	119	49	7588	174	257	2
145	2	42	55	128	128	60	7304	99	316	2
146	150	43	83	146	150	89	7946	276	385	2
147	0	29	56	0	6	44	2100	85	50	2
148	62	60	79	150	126	76	7885	201	352	2
149	51	60	78	150	150	81	7917	189	381	2
150	52	49	46	21	137	13	5840	147	171	2
151	0	3	60	19	12	68	3388	63	99	2
152	150	70	86	150	29	131	7903	306	310	2
153	3	60	77	71	137	69	7680	140	277	2
154	8	5	6	29	19	18	1842	19	66	2
155	44	66	68	7	102	38	5230	178	147	2
156	150	61	85	71	139	56	7695	296	266	2
157	150	139	83	15	133	44	6614	372	192	2
158	27	18	61	78	76	69	6403	106	223	2
159	25	32	84	91	132	79	7737	141	302	2
160	1	35	56	0	36	68	3843	92	104	2
161	9	13	9	22	27	27	2243	31	76	2
162	1	12	79	84	135	73	6759	92	292	2
163	6	68	62	0	0	33	1491	136	33	2
164	49	57	48	21	140	21	6168	154	182	2
165	139	41	75	150	150	103	7960	255	403	2
166	32	18	60	0	30	64	3512	110	94	2
167	4	38	59	8	34	76	4208	101	118	2
168	1	36	59	0	48	71	4318	96	119	2
169	17	16	55	3	19	73	3528	88	95	2
170	150	70	93	73	132	58	7655	313	263	2
171	64	50	84	16	150	20	6512	198	186	2
172	0	0	15	40	16	0	1480	15	56	2
173	1	0	64	6	8	65	3004	65	79	2
174	3	0	50	0	0	40	1852	53	40	2
175	84	73	86	5	150	10	5753	243	165	2
176	3	0	46	0	0	12	899	49	12	2
177	0	12	86	3	54	53	3996	98	110	2
178	0	0	0	57	0	0	1356	0	57	2
179	8	13	22	0	1	15	1008	43	16	2
180	94	150	88	19	143	51	7242	332	213	2
181	119	83	93	50	140	42	7426	295	232	2
182	149	142	86	0	111	16	4497	377	127	2
183	125	93	101	29	139	59	7422	319	227	2
184	0	44	58	0	32	67	3641	102	99	2
185	42	71	56	6	104	40	5308	169	150	2
186	3	3	23	4	3	3	680	29	10	2
187	58	56	70	125	118	48	7785	184	291	2
188	4	7	9	1	7	8	806	20	16	2
189	4	2	58	20	18	78	3922	64	116	2
190	51	50	78	141	138	83	7894	179	362	2
191	11	33	36	8	135	27	5431	80	170	2
192	0	7	3	37	47	5	2644	10	89	2
193	15	7	5	42	7	36	2454	27	85	2
194	79	150	87	15	144	48	7072	316	207	2
195	81	98	80	3	123	3	4497	259	129	2
196	1	6	0	42	49	4	2511	7	95	2
197	0	77	91	7	150	33	6414	168	190	2
198	72	119	66	9	150	60	7159	257	219	2
199	51	52	79	144	140	81	7898	182	365	2
200	150	133	84	14	132	33	6192	367	179	2
201	28	25	64	79	83	69	6849	117	231	2
202	5	12	24	1	4	0	668	41	5	2
203	14	13	36	6	37	16	1952	63	59	2
204	11	15	35	0	10	13	1084	61	23	2
205	25	33	72	75	126	98	7707	130	299	2
206	2	48	67	150	135	62	7581	117	347	2
207	41	77	83	10	149	14	6059	201	173	2
208	8	25	50	6	0	77	3217	83	83	2
209	11	10	45	0	17	21	1572	66	38	2
210	7	21	42	3	29	30	2226	70	62	2
211	0	0	0	0	91	30	1933	0	121	3
212	59	150	79	150	112	150	7937	288	412	3
213	1	4	0	150	150	150	2610	5	450	3
214	134	0	65	0	0	0	455	199	0	3
215	150	146	110	41	150	58	7578	406	249	3
216	8	20	28	148	150	131	5629	56	429	3
217	2	17	43	123	127	104	6474	62	354	3
218	60	24	97	0	150	53	5998	181	203	3
219	150	68	125	29	137	8	5923	343	174	3
220	86	30	80	13	105	49	5829	196	167	3
221	129	42	74	38	143	37	7247	245	218	3
222	0	0	18	149	149	145	3331	18	443	3
223	125	13	51	1	8	18	1225	189	27	3
224	146	150	107	30	149	29	7005	403	208	3
225	0	0	23	25	91	32	3225	23	148	3
226	111	37	82	17	141	35	6669	230	193	3
227	141	43	71	36	135	51	7264	255	222	3
228	109	85	49	0	73	49	4387	243	122	3
229	46	0	64	15	0	45	2294	110	60	3
230	47	130	128	37	150	48	7449	305	235	3
231	1	16	46	142	128	150	6633	63	420	3
232	1	21	43	55	119	93	6163	65	267	3
233	91	6	42	0	0	8	790	139	8	3
234	126	60	109	19	138	26	6330	295	183	3
235	0	1	28	144	128	109	4163	29	381	3
236	3	3	3	3	46	43	2264	9	92	3
237	149	149	84	146	128	59	7843	382	333	3
238	72	10	50	0	2	35	1677	132	37	3
239	150	6	46	0	0	18	1091	202	18	3
240	111	18	95	3	132	0	4829	224	135	3
241	147	110	58	1	82	58	4955	315	141	3
242	3	0	4	135	123	126	2603	7	384	3
243	16	45	50	3	28	63	3378	111	94	3
244	47	3	33	5	0	23	1381	83	28	3
245	62	14	39	0	12	32	1894	115	44	3
246	106	150	3	0	0	13	872	259	13	3
247	74	33	61	33	134	38	6821	168	205	3
248	27	47	48	132	129	47	7389	122	308	3
249	132	41	89	15	150	35	6882	262	200	3
250	29	34	91	0	88	78	5232	154	166	3
251	11	3	57	0	40	41	3092	71	81	3
252	111	7	41	0	0	15	1017	159	15	3
253	39	3	60	3	46	65	4059	102	114	3
254	126	58	110	17	139	29	6390	294	185	3
255	150	131	88	138	130	74	7848	369	342	3
256	3	0	22	141	150	141	3815	25	432	3
257	104	57	74	39	144	40	7360	235	223	3
258	130	0	62	0	0	6	688	192	6	3
259	89	11	49	0	8	39	1992	149	47	3
260	0	13	35	93	115	113	5438	48	321	3
261	114	150	5	0	0	4	598	269	4	3
262	29	15	62	18	0	41	2196	106	59	3
263	139	63	71	8	94	57	5540	273	159	3
264	44	1	33	3	0	28	1525	78	31	3
265	11	4	58	0	33	42	2940	73	75	3
266	89	30	90	12	140	41	6555	209	193	3
267	42	28	68	2	66	78	5013	138	146	3
268	23	23	39	53	113	91	6193	85	257	3
269	39	23	96	0	117	45	5335	158	162	3
270	0	3	8	7	84	34	2771	11	125	3
271	0	21	43	41	146	97	6318	64	284	3
272	40	115	147	29	150	47	7364	302	226	3
273	0	0	14	89	134	51	3014	14	274	3
274	28	42	76	143	103	149	7885	146	395	3
275	25	17	51	8	12	45	2487	93	65	3
276	145	95	82	59	150	51	7650	322	260	3
277	130	147	95	57	149	65	7680	372	271	3
278	0	2	0	0	88	30	2119	2	118	3
279	45	57	58	43	134	43	7041	160	220	3
280	92	48	74	35	133	38	6961	214	206	3
281	122	52	109	19	142	29	6568	283	190	3
282	78	27	71	0	108	47	5198	176	155	3
283	64	150	117	150	111	144	7909	331	405	3
284	60	8	97	3	107	47	5046	165	157	3
285	150	125	84	135	129	60	7817	359	324	3
286	114	6	36	0	0	21	1200	156	21	3
287	27	17	57	9	0	41	2018	101	50	3
288	5	11	19	17	75	18	3543	35	110	3
289	0	14	38	73	111	112	5606	52	296	3
290	32	44	98	4	69	60	4658	174	133	3
291	4	20	55	131	141	94	7173	79	366	3
292	131	0	63	0	0	2	539	194	2	3
293	150	65	63	1	78	59	4858	278	138	3
294	150	150	93	47	150	53	7602	393	250	3
295	2	18	47	9	2	63	2825	67	74	3
296	35	14	43	6	0	63	2656	92	69	3
297	150	20	49	0	0	23	1211	219	23	3
298	123	131	98	81	150	59	7719	352	290	3
299	122	134	94	73	147	60	7699	350	280	3
300	47	5	31	5	3	28	1601	83	36	3
301	0	4	31	78	119	117	4478	35	314	3
302	12	8	23	16	41	39	3068	43	96	3
303	0	19	36	9	0	70	2974	55	79	3
304	27	65	78	150	97	147	7878	170	394	3
305	6	11	24	3	61	41	3596	41	105	3
306	112	146	102	51	150	61	7654	360	262	3
307	138	65	64	4	68	49	4242	267	121	3
308	32	40	100	3	91	53	5138	172	147	3
309	0	16	0	14	124	103	3121	16	241	3
310	0	0	23	150	138	116	3727	23	404	3
311	44	3	36	3	0	29	1547	83	32	3
312	131	147	101	49	148	75	7684	379	272	3
313	104	34	96	1	125	7	4770	234	133	3
314	2	21	49	67	150	150	6898	72	367	3
315	27	67	84	146	97	97	7817	178	340	3
316	88	54	96	150	66	0	6546	238	216	4
317	29	55	18	0	0	0	457	102	0	4
318	0	0	0	70	124	82	2118	0	276	4
319	0	0	0	125	150	150	2247	0	425	4
320	89	54	111	132	67	0	6364	254	199	4
321	86	46	93	150	65	0	6540	225	215	4
322	40	135	67	100	37	1	4929	242	138	4
323	52	69	115	132	23	0	5363	236	155	4
324	0	0	2	124	143	145	2374	2	412	4
325	15	58	72	6	106	0	4052	145	112	4
326	6	3	44	126	150	7	5058	53	283	4
327	2	14	30	79	150	29	4977	46	258	4
328	29	57	76	114	51	1	5713	162	166	4
329	10	36	72	0	104	0	3774	118	104	4
330	0	0	11	61	144	139	2895	11	344	4
331	27	105	72	150	41	0	6321	204	191	4
332	0	7	33	101	143	150	4813	40	394	4
333	65	84	70	85	45	0	4648	219	130	4
334	17	47	76	0	82	3	3176	140	85	4
335	14	1	59	2	18	17	1635	74	37	4
336	0	1	25	94	129	150	3844	26	373	4
337	32	45	94	150	32	6	6256	171	188	4
338	1	1	10	64	140	92	2928	12	296	4
339	0	0	20	85	150	97	3459	20	332	4
340	32	75	73	150	48	3	6449	180	201	4
341	31	65	94	150	4	6	5526	190	160	4
342	26	61	26	0	1	3	613	113	4	4
343	40	132	68	93	37	2	4715	240	132	4
344	0	2	7	48	149	116	2768	9	313	4
345	35	47	93	136	42	0	6039	175	178	4
346	25	26	83	9	12	31	2004	134	52	4
347	35	36	41	8	26	32	2434	112	66	4
348	70	83	55	0	0	3	481	208	3	4
349	51	39	94	149	34	0	6182	184	183	4
350	0	0	0	0	133	78	1762	0	211	4
351	14	5	61	24	6	18	1930	80	48	4
352	0	2	15	61	147	102	3264	17	310	4
353	25	39	150	3	78	9	3208	214	90	4
354	0	0	23	86	150	84	3652	23	320	4
355	35	53	33	5	9	21	1505	121	35	4
356	32	78	81	150	50	7	6483	191	207	4
357	31	54	68	86	50	0	4922	153	136	4
358	21	53	103	138	34	0	5866	177	172	4
359	23	7	76	39	14	8	2276	106	61	4
360	16	4	63	2	6	19	1337	83	27	4
361	9	0	47	2	31	0	1450	56	33	4
362	24	39	133	0	61	7	2550	196	68	4
363	5	12	35	108	140	140	5306	52	388	4
364	2	0	22	57	120	60	3536	24	237	4
365	8	6	28	150	82	0	4475	42	232	4
366	29	48	32	0	20	23	1801	109	43	4
367	65	55	73	150	24	1	5974	193	175	4
368	33	54	85	113	53	3	5768	172	169	4
369	0	1	13	62	150	146	3085	14	358	4
370	1	0	26	107	139	117	3911	27	363	4
371	10	5	30	150	72	0	4490	45	222	4
372	24	88	87	150	0	0	5279	199	150	4
373	0	11	22	83	150	135	4215	33	368	4
374	0	3	0	37	150	115	2308	3	302	4
375	28	56	17	0	1	15	941	101	16	4
376	1	10	26	99	149	134	4562	37	382	4
377	2	8	21	83	146	122	4000	31	351	4
378	12	46	78	0	67	2	2670	136	69	4
379	0	15	75	69	0	7	2807	90	76	4
380	5	8	30	109	149	148	4858	43	406	4
381	20	8	67	3	3	17	1196	95	23	4
382	29	45	12	0	8	3	768	86	11	4
383	17	5	62	1	6	18	1279	84	25	4
384	14	0	59	0	21	21	1579	73	42	4
385	27	110	70	150	44	0	6355	207	194	4
386	43	63	55	88	53	0	5016	161	141	4
387	66	54	71	148	29	4	6102	191	181	4
388	31	54	91	110	52	1	5623	176	163	4
389	0	22	45	122	105	0	5680	67	227	4
390	45	47	38	56	53	0	3856	130	109	4
391	26	44	27	1	22	22	1837	97	45	4
392	0	0	71	72	42	8	4095	71	122	4
393	19	54	24	0	16	0	867	97	16	4
394	1	20	47	129	108	0	5765	68	237	4
395	34	62	22	1	1	16	981	118	18	4
396	14	58	15	0	0	7	729	87	7	4
397	6	7	48	150	112	10	5483	61	272	4
398	19	54	23	0	15	0	842	96	15	4
399	1	0	32	131	142	130	4244	33	403	4
400	19	20	89	68	27	3	3579	128	98	4
401	31	55	17	0	5	15	1073	103	20	4
402	21	59	78	0	74	6	2998	158	80	4
403	5	2	7	59	150	144	2946	14	353	4
404	29	54	98	150	37	0	6257	181	187	4
405	0	3	25	71	150	78	3992	28	299	4
406	0	0	4	56	150	118	2426	4	324	4
407	1	10	65	60	2	10	2676	76	72	4
408	56	64	75	150	32	3	6203	195	185	4
409	32	54	69	87	47	0	4852	155	134	4
410	0	5	14	128	111	150	3324	19	389	4
411	0	3	29	87	122	102	4128	32	311	4
412	0	6	0	88	118	128	2568	6	334	4
413	3	8	5	48	150	121	3053	16	319	4
414	0	7	0	62	147	150	2617	7	359	4
415	0	6	31	72	123	71	4406	37	266	4
416	0	1	17	109	140	150	3350	18	399	4
417	26	45	62	0	54	1	2203	133	55	4
418	22	56	15	0	0	8	758	93	8	4
419	14	33	66	74	42	3	4359	113	119	4
420	7	17	49	109	87	2	5877	73	198	4
421	108	6	23	0	0	0	518	137	0	5
422	0	0	0	101	18	40	2135	0	159	5
423	0	0	0	1	0	0	511	0	1	5
424	0	2	7	150	124	150	2782	9	424	5
425	150	52	97	150	73	3	6766	299	226	5
426	139	148	92	130	63	2	6422	379	195	5
427	7	9	9	148	88	150	3480	25	386	5
428	0	0	18	150	107	150	3317	18	407	5
429	81	9	66	56	26	6	3155	156	88	5
430	3	29	70	146	50	150	6616	102	346	5
431	0	4	40	129	132	78	4937	44	339	5
432	15	55	31	6	8	18	1371	101	32	5
433	7	11	42	147	73	104	5584	60	324	5
434	135	118	79	123	37	11	5738	332	171	5
435	29	12	49	110	55	68	5498	90	233	5
436	104	84	98	0	83	0	3012	286	83	5
437	81	30	67	19	29	27	2710	178	75	5
438	73	6	45	0	27	22	1941	124	49	5
439	82	66	63	0	67	10	2804	211	77	5
440	11	48	33	18	6	19	1633	92	43	5
441	0	0	31	131	67	62	3979	31	260	5
442	0	2	0	144	122	97	2352	2	363	5
443	84	0	60	55	57	2	4022	144	114	5
444	84	23	40	2	27	23	2014	147	52	5
445	1	18	48	133	69	107	5905	67	309	5
446	107	70	83	4	130	1	4775	260	135	5
447	5	7	11	150	100	125	3447	23	375	5
448	59	58	100	70	102	4	5945	217	176	5
449	0	10	40	146	71	117	5374	50	334	5
450	150	107	84	150	62	3	6668	341	215	5
451	81	150	74	150	41	0	6374	305	191	5
452	85	28	34	33	81	6	4160	147	120	5
453	95	13	63	67	18	6	3234	171	91	5
454	77	63	96	128	121	8	6566	236	257	5
455	98	43	78	73	26	7	3732	219	106	5
456	144	134	85	109	66	3	6015	363	178	5
457	138	39	98	150	67	3	6734	275	220	5
458	132	41	94	138	72	6	6681	267	216	5
459	0	19	46	133	76	69	5819	65	278	5
460	150	141	83	108	54	1	5599	374	163	5
461	6	25	48	5	0	10	929	79	15	5
462	33	5	77	33	8	24	2417	115	65	5
463	20	3	61	32	6	31	2541	84	69	5
464	136	122	68	149	41	0	6344	326	190	5
465	107	9	22	3	2	2	699	138	7	5
466	20	32	70	124	51	121	6422	122	296	5
467	107	37	58	124	41	8	5857	202	173	5
468	0	0	0	113	74	114	2248	0	301	5
469	0	5	33	147	50	51	4482	38	248	5
470	145	37	95	150	54	3	6625	277	207	5
471	8	0	62	104	54	53	4824	70	211	5
472	91	12	62	75	24	3	3636	165	102	5
473	9	12	25	148	52	52	4561	46	252	5
474	129	104	82	134	53	1	6290	315	188	5
475	109	61	76	0	118	6	4403	246	124	5
476	82	88	63	31	69	11	3798	233	111	5
477	3	3	5	2	29	3	1210	11	34	5
478	4	7	10	149	146	118	3378	21	413	5
479	3	0	69	23	0	22	1833	72	45	5
480	55	21	33	50	67	0	4084	109	117	5
481	13	11	39	148	51	46	5330	63	245	5
482	32	4	73	47	0	32	2845	109	79	5
483	19	25	59	1	0	10	804	103	11	5
484	19	150	56	125	42	62	6123	225	229	5
485	3	18	34	136	82	57	5518	55	275	5
486	119	150	97	150	38	12	6446	366	200	5
487	0	14	0	129	67	71	2910	14	267	5
488	2	25	69	145	37	150	6450	96	332	5
489	80	136	81	139	43	0	6146	297	182	5
490	30	7	65	12	19	11	1644	102	42	5
491	126	36	69	71	24	5	3556	231	100	5
492	136	133	81	150	36	11	6422	350	197	5
493	72	73	110	0	109	1	3883	255	110	5
494	72	5	53	0	26	17	1778	130	43	5
495	35	22	60	130	99	38	6297	117	267	5
496	0	8	36	130	50	93	4681	44	273	5
497	76	67	84	1	80	0	2943	227	81	5
498	1	1	75	40	39	13	3283	77	92	5
499	0	6	29	150	144	71	4597	35	365	5
500	7	1	18	150	116	150	3495	26	416	5
501	114	72	69	11	118	9	4838	255	138	5
502	56	33	33	61	64	0	4334	122	125	5
503	95	36	62	98	30	0	4575	193	128	5
504	126	85	80	117	45	3	5679	291	165	5
505	77	39	70	97	31	2	4648	186	130	5
506	106	71	76	0	105	3	3878	253	108	5
507	150	25	75	105	35	1	5058	250	141	5
508	31	0	77	35	3	23	2294	108	61	5
509	141	130	88	120	65	2	6249	359	187	5
510	0	101	81	139	52	97	6529	182	288	5
511	115	42	78	70	21	7	3427	235	98	5
512	82	16	63	53	30	7	3194	161	90	5
513	91	13	63	67	3	3	2605	167	73	5
514	8	29	60	134	86	98	6364	97	318	5
515	2	9	43	146	48	48	5246	54	242	5
516	91	70	83	2	130	0	4678	244	132	5
517	63	26	38	52	69	0	4281	127	121	5
518	0	33	5	0	0	3	651	38	3	5
519	99	34	64	119	29	0	5292	197	148	5
520	8	9	88	28	45	12	2999	105	85	5
521	82	39	63	103	45	3	5361	184	151	5
522	150	117	78	108	57	1	5706	345	166	5
523	0	6	0	150	95	125	2537	6	370	5
524	132	114	71	142	48	0	6343	317	190	5
525	110	42	67	70	29	5	3661	219	104	5
526	126	22	3	0	0	0	512	151	0	6
527	0	0	0	108	24	59	2161	0	191	6
528	1	8	32	148	150	150	5146	41	448	6
529	99	22	1	0	0	0	510	122	0	6
530	99	150	71	61	50	25	4838	320	136	6
531	81	117	93	150	53	16	6641	291	219	6
532	90	45	103	68	98	15	6116	238	181	6
533	6	16	39	150	146	116	5644	61	412	6
534	56	32	95	73	99	1	5957	183	173	6
535	56	48	69	74	110	0	6241	173	184	6
536	21	0	33	20	0	9	1160	54	29	6
537	0	20	31	143	130	116	5446	51	389	6
538	0	2	8	104	51	149	2887	10	304	6
539	0	2	21	100	0	150	3638	23	250	6
540	150	46	111	65	129	0	6390	307	194	6
541	150	45	58	59	39	27	4498	253	125	6
542	89	30	75	56	56	19	4755	194	131	6
543	0	0	25	150	36	107	3878	25	293	6
544	37	7	90	51	15	40	3802	134	106	6
545	98	37	79	38	54	25	4210	214	117	6
546	150	61	49	55	18	29	3579	260	102	6
547	108	34	82	33	74	33	5011	224	140	6
548	121	0	37	0	0	8	802	158	8	6
549	89	41	118	67	122	1	6311	248	190	6
550	55	0	62	48	0	42	3311	117	90	6
551	112	40	150	86	112	14	6560	302	212	6
552	0	22	46	150	63	43	5774	68	256	6
553	23	0	54	1	0	24	1328	77	25	6
554	4	21	47	150	70	55	5821	72	275	6
555	1	9	18	114	27	93	3739	28	234	6
556	2	8	12	150	131	80	3546	22	361	6
557	91	19	54	5	1	32	1661	164	38	6
558	0	3	11	118	88	143	3095	14	349	6
559	0	9	34	44	98	146	4921	43	288	6
560	0	19	43	150	64	106	5632	62	320	6
561	95	29	76	58	55	19	4784	200	132	6
562	99	0	44	8	0	42	2110	143	50	6
563	0	10	12	115	27	95	3466	22	237	6
564	85	32	69	59	66	28	5390	186	153	6
565	63	28	88	91	87	16	6382	179	194	6
566	150	39	108	65	130	0	6423	297	195	6
567	20	2	37	0	0	3	644	59	3	6
568	68	24	79	0	3	37	1703	171	40	6
569	41	11	36	25	2	32	2227	88	59	6
570	17	1	76	15	5	2	969	94	22	6
571	47	0	58	23	0	60	3139	105	83	6
572	0	4	12	121	91	143	3184	16	355	6
573	2	2	24	150	55	108	3991	28	313	6
574	0	13	32	131	137	150	5293	45	418	6
575	70	28	126	72	127	6	6497	224	205	6
576	84	6	49	11	14	47	2764	139	72	6
577	0	0	2	108	28	73	2313	2	209	6
578	108	30	70	63	69	29	5569	208	161	6
579	3	12	24	136	50	99	4548	39	285	6
580	95	5	49	5	20	49	2822	149	74	6
581	144	24	29	0	0	17	1066	197	17	6
582	19	146	67	76	77	17	5843	232	170	6
583	0	5	22	150	36	143	3940	27	329	6
584	9	0	64	2	27	49	3017	73	78	6
585	40	0	58	0	37	49	3230	98	86	6
586	26	0	60	0	5	28	1571	86	33	6
587	0	18	40	149	63	104	5574	58	316	6
588	92	3	56	7	6	64	2885	151	77	6
589	150	52	85	30	85	29	5120	287	144	6
590	3	16	32	150	150	135	5478	51	435	6
591	4	9	26	63	131	146	4699	39	340	6
592	145	30	76	68	84	12	5695	251	164	6
593	100	34	71	30	47	20	3528	205	97	6
594	0	6	25	46	74	106	4120	31	226	6
595	82	36	113	91	119	4	6612	231	214	6
596	0	5	27	46	82	138	4242	32	266	6
597	139	26	77	64	86	16	5723	242	166	6
598	1	18	32	134	124	115	5431	51	373	6
599	0	8	33	11	101	147	4617	41	259	6
600	64	11	42	7	9	26	1733	117	42	6
601	0	5	28	102	128	145	4596	33	375	6
602	150	39	83	75	69	12	5475	272	156	6
603	101	43	135	76	130	7	6589	279	213	6
604	0	3	25	107	82	150	4152	28	339	6
605	0	13	23	106	34	100	4321	36	240	6
606	0	3	0	143	150	95	2446	3	388	6
607	14	19	68	67	33	14	4194	101	114	6
608	87	0	44	8	0	40	2047	131	48	6
609	0	14	33	141	149	150	5380	47	440	6
610	89	2	38	3	0	38	1836	129	41	6
611	0	9	11	91	23	96	3282	20	210	6
612	133	40	94	77	68	13	5523	267	158	6
613	48	0	61	33	0	65	3574	109	98	6
614	82	41	96	65	94	13	5895	219	172	6
615	0	0	6	110	30	103	2614	6	243	6
616	0	12	38	150	77	103	5400	50	330	6
617	13	6	58	83	32	7	4364	77	122	6
618	0	5	30	99	137	146	4724	35	382	6
619	123	67	87	136	60	0	6415	277	196	6
620	126	0	36	0	0	9	836	162	9	6
621	36	17	22	0	4	9	912	75	13	6
622	53	8	38	8	7	33	1974	99	48	6
623	0	17	31	126	150	149	5394	48	425	6
624	0	12	26	150	150	140	5082	38	440	6
625	0	7	1	150	112	87	2742	8	349	6
626	0	14	31	150	141	134	5338	45	425	6
627	23	29	69	92	91	59	6332	121	242	6
628	99	0	44	8	0	24	1476	143	32	6
629	94	3	44	8	0	35	1866	141	43	6
630	0	0	29	150	34	90	4031	29	274	6
631	123	131	116	150	72	23	6859	370	245	7
632	5	22	69	150	150	150	6553	96	450	7
633	76	4	0	0	0	0	533	80	0	7
634	150	150	117	150	53	40	6849	417	243	7
635	17	14	40	0	0	0	522	71	0	7
636	0	0	0	67	66	9	2210	0	142	7
637	38	150	75	150	59	11	6788	263	220	7
638	150	58	77	111	51	1	5617	285	163	7
639	86	134	104	150	42	12	6557	324	204	7
640	150	149	102	150	52	13	6712	401	215	7
641	110	123	115	150	72	22	6857	348	244	7
642	87	123	90	150	59	24	6834	300	233	7
643	5	22	46	66	122	135	5713	73	323	7
644	16	17	78	93	94	150	6207	111	337	7
645	1	15	59	149	125	150	6140	75	424	7
646	76	132	110	150	34	14	6430	318	198	7
647	6	0	30	1	140	119	4137	36	260	7
648	78	150	124	150	39	19	6587	352	208	7
649	150	0	3	0	4	0	602	153	4	7
650	85	73	68	150	74	2	6793	226	226	7
651	24	150	66	150	51	8	6692	240	209	7
652	15	29	76	142	139	116	6660	120	397	7
653	0	0	4	0	23	9	1379	4	32	7
654	62	7	72	45	87	3	4703	141	135	7
655	141	150	91	150	47	0	6453	382	197	7
656	33	8	75	0	1	18	1100	116	19	7
657	3	16	66	145	107	150	6336	85	402	7
658	6	35	50	81	124	139	6047	91	344	7
659	107	144	116	149	54	3	6564	367	206	7
660	0	0	7	61	84	9	2668	7	154	7
661	0	21	76	134	98	150	6509	97	382	7
662	49	16	35	2	29	6	1567	100	37	7
663	32	150	73	150	52	8	6711	255	210	7
664	3	0	41	1	108	5	3626	44	114	7
665	12	33	79	150	150	144	6678	124	444	7
666	11	17	73	150	113	150	6554	101	413	7
667	0	1	1	24	73	118	2298	2	215	7
668	0	7	31	18	36	34	3129	38	88	7
669	0	0	40	3	118	3	3822	40	124	7
670	128	2	26	0	6	58	2452	156	64	7
671	7	2	20	44	103	121	3694	29	268	7
672	5	0	12	11	42	0	1836	17	53	7
673	96	0	9	3	0	23	1313	105	26	7
674	39	2	22	3	34	31	2567	63	68	7
675	5	5	11	76	46	14	3221	21	136	7
676	68	54	88	64	66	0	4562	210	130	7
677	72	10	150	9	24	67	3482	232	100	7
678	42	110	62	150	44	5	6493	214	199	7
679	0	19	63	133	95	150	6258	82	378	7
680	18	4	27	0	2	26	1487	49	28	7
681	56	21	18	6	0	8	829	95	14	7
682	150	74	74	124	50	0	5889	298	174	7
683	21	9	40	0	23	0	1184	70	23	7
684	0	6	14	0	75	4	2800	20	79	7
685	8	22	46	68	120	150	5744	76	338	7
686	7	1	16	0	46	0	1972	24	46	7
687	7	15	71	112	109	150	6327	93	371	7
688	59	6	70	79	88	0	5194	135	167	7
689	23	3	42	18	2	4	961	68	24	7
690	2	3	28	19	144	144	4303	33	307	7
691	112	80	64	150	68	7	6770	256	225	7
692	5	5	0	0	43	0	1684	10	43	7
693	2	74	70	120	37	0	5491	146	157	7
694	15	33	82	135	85	138	6701	130	358	7
695	0	1	38	48	101	132	4334	39	281	7
696	0	76	88	149	63	38	6640	164	250	7
697	10	26	71	150	150	129	6636	107	429	7
698	16	10	36	17	76	11	3747	62	104	7
699	45	53	77	150	25	16	6359	175	191	7
700	6	4	52	77	108	88	5230	62	273	7
701	24	150	59	150	44	0	6376	233	194	7
702	2	5	35	67	110	114	4635	42	291	7
703	49	56	84	150	26	1	6022	189	177	7
704	30	68	73	140	27	3	5821	171	170	7
705	38	95	71	133	26	3	5592	204	162	7
706	6	8	40	59	113	122	5031	54	294	7
707	3	11	21	5	92	3	3397	35	100	7
708	0	5	41	69	94	150	4800	46	313	7
709	11	17	75	128	96	141	6530	103	365	7
710	23	77	86	140	35	3	6002	186	178	7
711	53	22	15	7	4	5	787	90	16	7
712	2	9	21	3	76	4	3055	32	83	7
713	30	85	81	150	23	7	6066	196	180	7
714	5	31	78	149	135	150	6673	114	434	7
715	50	2	0	0	0	6	745	52	6	7
716	0	0	48	91	108	110	4852	48	309	7
717	26	3	40	4	71	2	2955	69	77	7
718	150	71	75	100	51	1	5311	296	152	7
719	0	1	41	48	95	130	4454	42	273	7
720	4	6	39	57	100	124	4756	49	281	7
721	0	0	30	14	137	150	4067	30	301	7
722	19	16	38	13	5	2	901	73	20	7
723	11	34	127	130	95	133	6728	172	358	7
724	137	1	27	0	9	54	2485	165	63	7
725	3	3	28	10	83	0	3306	34	93	7
726	44	3	36	0	29	19	2114	83	48	7
727	13	13	19	109	52	21	3956	45	182	7
728	44	49	87	66	59	0	4408	180	125	7
729	0	0	22	43	75	118	3549	22	236	7
730	3	10	53	56	109	90	5403	66	255	7
731	150	150	91	148	65	23	6839	391	236	7
732	62	54	86	63	65	0	4490	202	128	7
733	0	0	15	23	61	24	2916	15	108	7
734	11	8	31	8	46	1	2032	50	55	7
735	40	69	69	137	25	2	5645	178	164	7
736	0	0	0	61	137	1	2138	0	199	8
737	19	38	78	150	150	150	7871	135	450	8
738	106	56	111	150	126	141	7930	273	417	8
739	7	58	42	0	0	0	436	107	0	8
740	134	150	110	13	109	36	5476	394	158	8
741	150	141	74	9	104	32	5105	365	145	8
742	150	119	77	7	109	37	5347	346	153	8
743	136	129	108	13	107	36	5395	373	156	8
744	95	59	104	142	129	136	7915	258	407	8
745	66	58	95	150	79	50	7739	219	279	8
746	150	57	83	150	127	107	7928	290	384	8
747	150	59	106	132	96	72	7799	315	300	8
748	21	51	95	150	150	93	7863	167	393	8
749	85	62	106	20	73	35	4321	253	128	8
750	114	58	80	146	129	94	7907	252	369	8
751	117	60	100	24	142	52	7315	277	218	8
752	6	11	0	34	118	8	3213	17	160	8
753	0	24	12	57	109	37	4114	36	203	8
754	107	27	93	0	78	32	3944	227	110	8
755	92	0	91	29	77	44	5125	183	150	8
756	0	59	51	0	36	0	1464	110	36	8
757	23	83	36	0	0	30	1365	142	30	8
758	1	12	39	105	80	103	5525	52	288	8
759	5	17	3	56	138	16	3660	25	210	8
760	1	22	17	54	113	38	4426	40	205	8
761	7	64	36	5	79	36	4251	107	120	8
762	150	150	70	9	111	30	5289	370	150	8
763	2	11	25	150	29	114	4557	38	293	8
764	9	7	32	64	133	10	4735	48	207	8
765	141	58	89	121	72	71	7656	288	264	8
766	1	53	34	7	39	4	1661	88	50	8
767	117	62	85	13	144	32	6513	264	189	8
768	33	46	91	150	131	150	7891	170	431	8
769	77	9	148	14	95	27	4652	234	136	8
770	97	57	149	25	131	40	6643	303	196	8
771	27	94	30	0	0	22	1057	151	22	8
772	7	44	41	7	0	35	1546	92	42	8
773	97	61	87	128	109	117	7864	245	354	8
774	91	54	95	6	82	51	4891	240	139	8
775	0	61	33	0	54	0	2071	94	54	8
776	2	15	37	110	92	147	5866	54	349	8
777	1	8	18	150	0	116	3827	27	266	8
778	140	69	74	21	130	29	6284	283	180	8
779	141	55	127	121	91	81	7742	323	293	8
780	87	55	89	19	102	38	5560	231	159	8
781	0	12	48	27	138	150	5907	60	315	8
782	59	66	51	0	96	8	3813	176	104	8
783	10	47	21	0	56	39	3370	78	95	8
784	117	101	121	0	70	14	3014	339	84	8
785	8	75	44	8	65	1	2482	127	74	8
786	1	32	36	61	145	2	5753	69	208	8
787	12	34	75	150	150	140	7841	121	440	8
788	54	143	26	3	0	4	594	223	7	8
789	0	57	45	0	2	0	528	102	2	8
790	87	122	88	26	107	63	6642	297	196	8
791	4	9	15	37	134	0	3898	28	171	8
792	27	107	23	2	50	61	3727	157	113	8
793	17	29	56	86	146	0	7065	102	232	8
794	11	33	73	150	146	150	7781	117	446	8
795	150	112	70	47	118	46	7003	332	211	8
796	2	0	5	80	150	15	2679	7	245	8
797	70	50	85	19	128	36	6382	205	183	8
798	0	25	53	85	150	18	6774	78	253	8
799	22	86	25	1	0	19	929	133	20	8
800	103	9	135	0	0	15	807	247	15	8
801	2	16	56	19	138	150	6647	74	307	8
802	71	49	87	13	129	27	5948	207	169	8
803	13	6	38	75	147	11	5046	57	233	8
804	91	133	94	25	136	63	7415	318	224	8
805	75	23	94	16	96	28	4893	192	140	8
806	0	20	41	40	108	0	4934	61	148	8
807	104	129	108	27	150	58	7598	341	235	8
808	150	150	71	7	90	36	4672	371	133	8
809	0	13	49	27	147	149	6057	62	323	8
810	32	74	81	0	0	14	776	187	14	8
811	29	84	42	0	0	43	1824	155	43	8
812	2	30	42	92	150	15	6538	74	257	8
813	3	16	38	107	88	144	5986	57	339	8
814	79	46	89	21	124	33	6222	214	178	8
815	43	62	22	0	0	17	925	127	17	8
816	150	69	108	150	95	72	7810	327	317	8
817	1	62	35	7	42	4	1749	98	53	8
818	22	63	53	13	67	23	3510	138	103	8
819	0	30	40	69	150	7	6040	70	226	8
820	10	31	66	118	60	150	7500	107	328	8
821	11	20	12	58	116	0	4174	43	174	8
822	8	29	58	40	131	150	7378	95	321	8
823	58	65	52	0	94	6	3675	175	100	8
824	72	45	97	23	141	33	6787	214	197	8
825	1	24	57	95	148	3	7007	82	246	8
826	0	33	31	150	150	141	6139	64	441	8
827	84	69	86	139	112	93	7853	239	344	8
828	26	88	39	0	1	46	1955	153	47	8
829	17	80	26	0	10	32	1629	123	42	8
830	22	79	37	0	2	24	1175	138	26	8
831	70	48	83	14	122	27	5788	201	163	8
832	9	36	63	88	69	150	7245	108	307	8
833	31	74	90	0	0	13	737	195	13	8
834	0	67	46	0	47	2	1927	113	49	8
835	21	96	36	0	0	27	1238	153	27	8
836	84	52	89	22	124	40	6464	225	186	8
837	121	59	91	20	139	43	6921	271	202	8
838	3	55	47	11	39	19	2318	105	69	8
839	8	24	47	150	61	150	6950	79	361	8
840	124	60	89	20	141	39	6885	273	200	8
841	136	120	13	0	0	0	346	269	0	9
842	150	131	85	150	150	150	8088	366	450	9
843	150	149	89	150	150	143	8090	388	443	9
844	0	0	0	29	49	41	2112	0	119	9
845	150	150	107	150	46	57	7220	407	253	9
846	3	3	10	3	1	22	1289	16	26	9
847	5	5	38	150	132	49	4949	48	331	9
848	7	22	57	0	30	3	1494	86	33	9
849	110	84	30	1	0	9	762	224	10	9
850	4	0	35	79	18	45	3680	39	142	9
851	150	144	100	146	38	63	7040	394	247	9
852	93	65	76	142	141	150	7929	234	433	9
853	130	150	96	150	111	105	7997	376	366	9
854	133	116	41	0	35	35	2530	290	70	9
855	15	42	48	9	83	18	3973	105	110	9
856	150	78	72	141	122	89	7913	300	352	9
857	8	45	77	150	125	114	7492	130	389	9
858	150	143	87	150	34	61	7015	380	245	9
859	97	150	62	26	150	0	5737	309	176	9
860	136	134	94	143	39	59	6920	364	241	9
861	26	101	69	8	85	5	3512	196	98	9
862	27	43	51	6	75	33	4062	121	114	9
863	9	46	76	150	134	96	7539	131	380	9
864	48	14	78	58	84	46	5884	140	188	9
865	140	131	74	150	80	49	7700	345	279	9
866	5	8	39	149	107	35	5065	52	291	9
867	70	41	41	6	16	22	1704	152	44	9
868	125	5	30	0	48	27	2832	160	75	9
869	2	0	58	7	54	30	3298	60	91	9
870	118	147	89	150	87	76	7855	354	313	9
871	34	83	64	150	117	75	7769	181	342	9
872	119	84	14	1	0	8	741	217	9	9
873	3	6	26	46	49	70	3852	35	165	9
874	0	0	33	57	15	72	3427	33	144	9
875	136	117	87	134	69	55	7326	340	258	9
876	123	137	97	148	96	25	7574	357	269	9
877	132	123	75	30	119	22	5668	330	171	9
878	90	112	68	136	52	63	7154	270	251	9
879	73	91	83	150	145	129	7981	247	424	9
880	26	32	58	4	65	35	3726	116	104	9
881	7	10	80	49	58	40	4800	97	147	9
882	23	27	78	13	90	15	4202	128	118	9
883	3	9	1	10	2	18	1094	13	30	9
884	0	1	7	45	42	36	2481	8	123	9
885	14	78	57	122	89	84	6875	149	295	9
886	7	21	44	106	29	71	5186	72	206	9
887	119	116	86	143	68	51	7429	321	262	9
888	0	40	54	133	90	63	6399	94	286	9
889	3	6	11	2	0	14	1051	20	16	9
890	0	0	46	22	48	21	2970	46	91	9
891	0	0	55	20	49	27	3199	55	96	9
892	25	48	101	37	118	69	6636	174	224	9
893	63	46	46	0	7	36	1715	155	43	9
894	3	16	62	149	105	48	6341	81	302	9
895	13	26	65	150	86	68	6868	104	304	9
896	0	9	9	0	13	16	1408	18	29	9
897	102	142	76	149	143	85	8016	320	377	9
898	26	73	93	38	150	15	6463	192	203	9
899	100	129	69	149	51	72	7550	298	272	9
900	149	138	78	103	67	66	6724	365	236	9
901	144	62	71	147	124	90	7929	277	361	9
902	30	71	110	28	150	14	6135	211	192	9
903	122	97	64	35	146	35	6616	283	216	9
904	24	18	58	1	61	26	3255	100	88	9
905	114	69	78	150	135	142	7987	261	427	9
906	38	134	69	150	118	148	7978	241	416	9
907	66	0	78	56	80	43	5561	144	179	9
908	146	107	80	137	78	45	7409	333	260	9
909	24	87	76	53	130	16	6166	187	199	9
910	75	100	79	150	150	97	7973	254	397	9
911	113	150	63	32	150	0	5946	326	182	9
912	3	0	7	40	46	47	2651	10	133	9
913	122	141	87	150	78	27	7385	350	255	9
914	131	0	40	6	27	18	1887	171	51	9
915	9	24	58	105	33	70	5669	91	208	9
916	0	4	0	21	59	24	2182	4	104	9
917	131	130	27	0	39	18	2235	288	57	9
918	5	7	7	0	1	10	930	19	11	9
919	135	150	83	150	71	68	7737	368	289	9
920	70	118	78	149	135	122	7993	266	406	9
921	63	19	75	40	120	69	6699	157	229	9
922	8	6	53	99	8	76	4758	67	183	9
923	4	7	15	55	49	74	3447	26	178	9
924	3	18	37	91	19	46	4358	58	156	9
925	26	7	45	0	0	5	698	78	5	9
926	75	102	79	150	150	139	8029	256	439	9
927	132	120	31	0	37	25	2381	283	62	9
928	65	19	83	49	108	60	6474	167	217	9
929	98	92	84	150	150	100	7991	274	400	9
930	3	25	60	0	0	1	511	88	1	9
931	0	46	63	115	76	56	6274	109	247	9
932	27	98	76	36	130	18	6041	201	184	9
933	34	70	100	29	150	18	6272	204	197	9
934	39	87	63	2	77	0	2959	189	79	9
935	119	100	59	35	150	36	6543	278	221	9
936	27	46	51	8	80	33	4280	124	121	9
937	58	76	62	150	99	72	7741	196	321	9
938	9	10	55	100	47	72	5317	74	219	9
939	6	25	51	0	0	3	598	82	3	9
940	114	128	76	150	118	81	7969	318	349	9
941	29	77	75	22	119	11	5236	181	152	9
942	130	29	52	1	33	19	2134	211	53	9
943	2	21	45	92	22	47	4626	68	161	9
944	7	5	13	9	23	22	1834	25	54	9
945	150	106	84	150	150	143	8071	340	443	9
946	0	0	0	139	43	17	2290	0	199	10
947	51	40	97	150	77	9	7017	188	236	10
948	1	6	0	0	0	0	562	7	0	10
949	0	11	28	137	150	146	4927	39	433	10
950	140	46	99	122	82	6	6777	285	210	10
951	0	13	23	112	125	120	4510	36	357	10
952	0	20	2	150	150	106	3590	22	406	10
953	0	10	99	30	82	15	4420	109	127	10
954	91	32	90	28	117	3	5267	213	148	10
955	104	5	51	0	11	30	1791	160	41	10
956	1	24	26	119	150	63	5314	51	332	10
957	77	8	47	0	64	14	2964	132	78	10
958	0	0	0	115	132	143	2293	0	390	10
959	3	18	22	107	135	80	4695	43	322	10
960	12	14	31	79	150	83	5382	57	312	10
961	1	15	14	117	150	103	4045	30	370	10
962	3	18	79	2	19	37	2305	100	58	10
963	118	46	75	122	97	5	6918	239	224	10
964	133	55	89	74	92	0	5752	277	166	10
965	28	53	96	48	77	21	5053	177	146	10
966	46	0	49	0	43	21	2415	95	64	10
967	16	7	40	0	57	11	2602	63	68	10
968	0	13	32	141	118	125	5375	45	384	10
969	144	44	71	129	76	0	6734	259	205	10
970	24	27	74	0	83	0	3153	125	83	10
971	3	8	42	65	139	84	5227	53	288	10
972	3	27	89	23	30	38	3203	119	91	10
973	2	19	65	2	20	50	2740	86	72	10
974	16	38	88	3	104	3	3977	142	110	10
975	1	19	70	0	6	53	2132	90	59	10
976	135	43	84	103	80	3	6292	262	186	10
977	1	18	1	106	147	95	3412	20	348	10
978	124	49	75	141	87	0	6959	248	228	10
979	0	1	28	148	128	150	4179	29	426	10
980	51	23	71	1	115	0	4261	145	116	10
981	49	45	90	7	111	5	4366	184	123	10
982	43	28	64	48	107	0	5520	135	155	10
983	42	0	73	1	8	40	1997	115	49	10
984	0	12	15	127	128	63	3877	27	318	10
985	104	1	51	0	11	27	1703	156	38	10
986	0	3	0	94	14	23	2377	3	131	10
987	127	54	90	102	79	9	6360	271	190	10
988	0	3	7	103	133	57	2891	10	293	10
989	0	15	8	109	150	87	3739	23	346	10
990	1	20	71	131	102	44	6643	92	277	10
991	18	28	82	0	96	0	3561	128	96	10
992	0	13	12	136	126	147	3781	25	409	10
993	0	2	31	0	2	8	888	33	10	10
994	123	49	79	120	83	3	6735	251	206	10
995	0	13	35	139	118	119	5537	48	376	10
996	0	12	2	73	130	50	3080	14	253	10
997	73	59	89	116	73	2	6418	221	191	10
998	0	16	6	57	132	115	3497	22	304	10
999	62	36	83	19	112	3	4769	181	134	10
1000	29	22	24	37	24	29	2798	75	90	10
1001	11	0	3	2	3	7	777	14	12	10
1002	134	1	66	0	5	19	1232	201	24	10
1003	0	15	31	89	150	101	5427	46	340	10
1004	0	16	34	19	150	51	5184	50	220	10
1005	0	19	68	142	125	15	6508	87	282	10
1006	1	15	15	141	131	147	4081	31	419	10
1007	8	18	53	150	133	17	6175	79	300	10
1008	108	50	70	131	40	4	5990	228	175	10
1009	142	48	92	71	92	2	5725	282	165	10
1010	73	62	101	93	76	2	5860	236	171	10
1011	91	34	70	148	31	0	6125	195	179	10
1012	71	56	102	102	70	0	5897	229	172	10
1013	2	2	2	88	20	35	2536	6	143	10
1014	74	30	81	13	114	15	5019	185	142	10
1015	105	2	67	14	13	27	2050	174	54	10
1016	50	37	89	105	77	0	6215	176	182	10
1017	0	13	60	0	95	6	3781	73	101	10
1018	72	27	72	32	121	1	5483	171	154	10
1019	105	49	69	130	43	4	6052	223	177	10
1020	26	16	54	3	14	7	1095	96	24	10
1021	73	41	91	86	83	9	6073	205	178	10
1022	68	26	71	5	106	2	4091	165	113	10
1023	61	25	71	10	117	0	4592	157	127	10
1024	8	13	62	3	4	39	1907	83	46	10
1025	2	28	85	22	25	39	3141	115	86	10
1026	132	57	76	132	78	3	6821	265	213	10
1027	51	34	84	0	83	8	3368	169	91	10
1028	17	15	48	0	1	8	815	80	9	10
1029	0	6	34	69	120	58	4616	40	247	10
1030	26	29	74	3	101	4	3938	129	108	10
1031	79	39	74	150	46	0	6566	192	196	10
1032	1	5	0	0	24	0	978	6	24	10
1033	22	22	108	113	94	33	6761	152	240	10
1034	99	46	91	101	83	8	6430	236	192	10
1035	0	12	71	150	112	37	6368	83	299	10
1036	0	17	0	108	144	121	3249	17	373	10
1037	56	28	68	30	106	1	4943	152	137	10
1038	115	1	51	0	12	21	1528	167	33	10
1039	133	49	86	79	84	0	5685	268	163	10
1040	15	24	91	0	78	11	3312	130	89	10
1041	72	19	106	0	114	0	4120	197	114	10
1042	24	42	84	42	113	2	5572	150	157	10
1043	3	6	20	3	2	1	683	29	6	10
1044	0	17	38	140	132	150	5735	55	422	10
1045	7	1	27	0	2	14	1072	35	16	10
1046	60	42	107	137	87	3	6943	209	227	10
1047	0	21	49	64	148	54	5970	70	266	10
1048	6	21	72	143	103	23	6686	99	269	10
1049	62	30	80	17	104	14	4779	172	135	10
1050	0	10	51	2	0	24	1339	61	26	10
1051	0	0	0	0	9	5	781	0	14	11
1052	150	149	80	150	150	131	7869	379	431	11
1053	0	45	9	0	0	0	535	54	0	11
1054	150	150	98	150	97	150	7837	398	397	11
1055	20	16	104	150	150	150	6963	140	450	11
1056	5	9	74	18	11	102	4601	88	131	11
1057	8	7	37	0	33	4	1714	52	37	11
1058	17	47	71	37	12	150	6408	135	199	11
1059	0	0	46	0	10	56	2729	46	66	11
1060	22	41	107	150	144	150	7525	170	444	11
1061	10	22	80	21	7	112	4904	112	140	11
1062	26	38	63	8	37	73	4229	127	118	11
1063	11	18	54	17	80	27	4383	83	124	11
1064	93	86	76	150	129	150	7821	255	429	11
1065	13	7	22	0	16	43	2401	42	59	11
1066	9	8	25	0	31	13	1923	42	44	11
1067	105	29	76	2	12	81	3419	210	95	11
1068	8	11	48	10	81	24	4138	67	115	11
1069	149	131	68	150	143	120	7856	348	413	11
1070	52	67	85	150	2	150	7308	204	302	11
1071	9	12	41	0	1	14	938	62	15	11
1072	11	1	0	4	24	42	2046	12	70	11
1073	150	94	70	38	81	117	6845	314	236	11
1074	48	112	76	132	63	150	7426	236	345	11
1075	0	21	84	21	16	99	4746	105	136	11
1076	103	128	76	150	103	138	7801	307	391	11
1077	46	37	79	31	11	128	5776	162	170	11
1078	1	32	48	43	93	42	5316	81	178	11
1079	21	27	68	12	13	108	4742	116	133	11
1080	4	14	73	24	13	107	4981	91	144	11
1081	148	95	82	43	52	146	6896	325	241	11
1082	7	6	37	0	31	3	1611	50	34	11
1083	57	34	105	44	18	150	6609	196	212	11
1084	150	149	77	131	101	115	7612	376	347	11
1085	40	33	109	43	13	141	6325	182	197	11
1086	150	128	74	150	132	122	7836	352	404	11
1087	137	107	89	150	74	136	7676	333	360	11
1088	1	18	39	0	38	45	3179	58	83	11
1089	48	25	82	19	15	126	5460	155	160	11
1090	74	57	89	143	10	119	6965	220	272	11
1091	0	36	58	45	113	35	5556	94	193	11
1092	11	0	72	74	34	147	5770	83	255	11
1093	93	82	95	149	9	150	7402	270	308	11
1094	94	150	68	150	150	134	7854	312	434	11
1095	2	1	23	0	53	0	2222	26	53	11
1096	9	0	62	2	32	54	3328	71	88	11
1097	1	4	34	2	57	47	3624	39	106	11
1098	42	7	101	21	29	101	5157	150	151	11
1099	60	64	86	150	15	150	7350	210	315	11
1100	89	109	64	45	85	129	6949	262	259	11
1101	9	0	29	2	25	0	1155	38	27	11
1102	9	18	3	9	7	29	1429	30	45	11
1103	54	30	83	2	12	92	3693	167	106	11
1104	12	10	5	1	31	20	1974	27	52	11
1105	64	106	77	142	40	150	7480	247	332	11
1106	62	28	99	36	21	150	6546	189	207	11
1107	150	150	81	150	82	134	7768	381	366	11
1108	3	7	35	2	59	51	3828	45	112	11
1109	1	0	2	73	39	60	2383	3	172	11
1110	143	133	84	150	83	148	7792	360	381	11
1111	32	26	63	76	47	106	6211	121	229	11
1112	67	134	77	42	87	122	6967	278	251	11
1113	27	43	71	44	28	150	6729	141	222	11
1114	2	20	34	19	56	46	4013	56	121	11
1115	0	36	58	45	105	33	5460	94	183	11
1116	98	139	84	150	0	141	7351	321	291	11
1117	8	0	0	47	10	47	2566	8	104	11
1118	143	148	79	142	73	112	7580	370	327	11
1119	0	13	10	3	22	1	1030	23	26	11
1120	132	95	68	37	74	134	6921	295	245	11
1121	24	48	105	150	18	148	7101	177	316	11
1122	41	0	96	26	28	98	5106	137	152	11
1123	0	0	23	12	43	16	2339	23	71	11
1124	0	15	4	0	11	21	1345	19	32	11
1125	9	0	0	34	9	37	2181	9	80	11
1126	48	106	76	150	79	150	7642	230	379	11
1127	0	0	12	14	43	35	2606	12	92	11
1128	149	82	59	42	85	122	6805	290	249	11
1129	53	48	89	134	12	139	7021	190	285	11
1130	10	99	44	4	2	103	3877	153	109	11
1131	113	150	67	39	79	101	6653	330	219	11
1132	0	28	47	77	94	42	5250	75	213	11
1133	102	121	77	150	111	115	7753	300	376	11
1134	19	19	63	70	44	94	5913	101	208	11
1135	150	134	82	141	73	113	7561	366	327	11
1136	0	19	19	5	0	0	632	38	5	11
1137	142	150	97	150	100	146	7833	389	396	11
1138	145	150	94	150	111	150	7848	389	411	11
1139	117	150	67	48	150	79	7138	334	277	11
1140	0	12	58	132	93	113	5813	70	338	11
1141	1	0	6	60	30	59	2576	7	149	11
1142	27	42	70	43	35	150	6784	139	228	11
1143	136	138	67	48	150	76	7121	341	274	11
1144	0	22	56	132	92	97	6125	78	321	11
1145	10	3	19	15	28	44	2835	32	87	11
1146	97	150	72	150	0	131	7260	319	281	11
1147	15	40	68	30	11	150	6234	123	191	11
1148	7	17	50	10	82	28	4325	74	120	11
1149	27	45	72	26	9	150	6066	144	185	11
1150	0	6	72	33	1	150	5373	78	184	11
1151	9	7	33	0	28	3	1473	49	31	11
1152	26	27	84	72	85	107	6690	137	264	11
1153	6	20	43	3	4	12	956	69	19	11
1154	150	124	84	150	87	136	7763	358	373	11
1155	2	11	42	0	32	42	2971	55	74	11
1156	0	0	0	34	136	29	2254	0	199	12
1157	64	38	103	150	79	3	6934	205	232	12
1158	2	12	67	150	150	150	6300	81	450	12
1159	0	3	26	0	0	0	569	29	0	12
1160	139	131	84	101	72	30	6607	354	203	12
1161	110	150	77	114	73	5	6410	337	192	12
1162	143	17	35	0	0	31	1456	195	31	12
1163	0	6	42	0	0	25	1269	48	25	12
1164	101	129	77	133	67	8	6685	307	208	12
1165	24	10	64	10	5	7	957	98	22	12
1166	136	85	71	127	63	15	6655	292	205	12
1167	56	52	78	121	56	18	6522	186	195	12
1168	55	21	80	15	41	37	3357	156	93	12
1169	38	14	88	27	48	38	4065	140	113	12
1170	105	150	70	88	79	3	5832	325	170	12
1171	0	17	51	127	130	141	5982	68	398	12
1172	58	27	82	20	53	37	3932	167	110	12
1173	70	139	65	145	18	13	5988	274	176	12
1174	0	3	40	122	150	132	5065	43	404	12
1175	3	28	71	146	60	111	6556	102	317	12
1176	77	143	66	139	41	6	6269	286	186	12
1177	14	23	50	95	107	107	6073	87	309	12
1178	1	21	85	40	53	33	4550	107	126	12
1179	150	18	85	0	23	49	2682	253	72	12
1180	80	0	80	0	51	3	2065	160	54	12
1181	2	1	33	80	106	119	4469	36	305	12
1182	8	19	68	41	9	56	3875	95	106	12
1183	0	2	0	13	112	141	2411	2	266	12
1184	92	150	78	83	81	6	5828	320	170	12
1185	46	7	61	23	54	41	4247	114	118	12
1186	11	43	75	76	45	8	4637	129	129	12
1187	0	0	0	87	99	68	2341	0	254	12
1188	53	31	77	0	28	39	2506	161	67	12
1189	5	2	30	0	2	14	952	37	16	12
1190	150	25	89	0	0	37	1588	264	37	12
1191	123	117	74	134	72	0	6658	314	206	12
1192	1	10	34	0	7	0	727	45	7	12
1193	11	26	29	54	106	81	5288	66	241	12
1194	2	0	31	88	98	150	4382	33	336	12
1195	0	8	17	83	100	93	3709	25	276	12
1196	31	45	75	89	54	3	5229	151	146	12
1197	0	0	21	90	144	150	3703	21	384	12
1198	0	8	31	1	0	8	803	39	9	12
1199	10	41	75	74	55	10	5017	126	139	12
1200	148	40	37	0	1	46	1967	225	47	12
1201	0	14	48	150	150	129	5869	62	429	12
1202	69	37	104	139	79	7	6876	210	225	12
1203	33	39	70	87	73	23	6248	142	183	12
1204	0	7	23	88	103	91	4130	30	282	12
1205	0	0	26	83	150	133	4147	26	366	12
1206	0	0	22	86	145	150	3797	22	381	12
1207	17	2	30	1	2	0	622	49	3	12
1208	125	4	71	11	48	27	3120	200	86	12
1209	47	44	78	121	47	9	6100	169	177	12
1210	0	18	55	138	132	150	6091	73	420	12
1211	42	16	53	8	17	13	1326	111	38	12
1212	1	9	50	150	137	150	5740	60	437	12
1213	74	44	95	131	73	5	6727	213	209	12
1214	29	40	80	85	44	15	5179	149	144	12
1215	3	11	35	98	117	108	5504	49	323	12
1216	74	46	84	82	55	14	5372	204	151	12
1217	127	18	32	0	4	37	1682	177	41	12
1218	13	25	27	51	115	79	5158	65	245	12
1219	0	1	28	90	150	133	4313	29	373	12
1220	0	10	28	86	99	83	4684	38	268	12
1221	70	0	93	0	47	3	1901	163	50	12
1222	63	43	86	86	60	7	5420	192	153	12
1223	123	16	38	0	9	37	1801	177	46	12
1224	0	0	18	88	104	132	3423	18	324	12
1225	115	60	62	112	68	1	6165	237	181	12
1226	135	0	83	0	28	33	2305	218	61	12
1227	2	2	2	12	132	104	2601	6	248	12
1228	2	1	20	91	150	110	3678	23	351	12
1229	11	19	70	50	10	62	4421	100	122	12
1230	35	20	79	9	35	55	3610	134	99	12
1231	0	5	24	7	13	0	838	29	20	12
1232	0	21	46	141	131	142	5930	67	414	12
1233	150	18	80	0	5	39	1756	248	44	12
1234	65	150	62	144	41	6	6391	277	191	12
1235	0	8	30	85	97	107	4762	38	289	12
1236	7	11	74	144	150	150	6362	92	444	12
1237	3	2	12	57	150	150	3218	17	357	12
1238	3	3	35	76	150	116	4826	41	342	12
1239	86	52	127	119	70	2	6385	265	191	12
1240	24	44	78	97	54	29	6141	146	180	12
1241	37	14	81	23	40	25	3185	132	88	12
1242	67	54	119	133	81	0	6773	240	214	12
1243	3	4	35	71	140	120	4897	42	331	12
1244	150	47	23	0	4	45	1903	220	49	12
1245	61	39	89	129	86	3	6817	189	218	12
1246	0	15	30	90	93	116	5250	45	299	12
1247	49	14	52	29	15	9	1810	115	53	12
1248	150	17	81	3	4	50	2179	248	57	12
1249	150	22	85	0	2	37	1610	257	39	12
1250	118	62	65	105	71	13	6367	245	189	12
1251	3	13	37	83	107	100	5588	53	290	12
1252	0	20	53	138	131	105	6077	73	374	12
1253	142	10	75	0	23	36	2233	227	59	12
1254	10	36	79	98	56	7	5677	125	161	12
1255	0	20	43	144	129	141	5867	63	414	12
1256	8	25	67	37	9	57	3747	100	103	12
1257	7	10	73	141	150	150	6342	90	441	12
1258	11	26	76	99	52	8	5626	113	159	12
1259	12	36	77	77	62	16	5508	125	155	12
1260	47	20	68	10	0	50	2289	135	60	12
1261	0	0	0	89	22	100	2142	0	211	13
1262	0	3	42	0	0	0	544	45	0	13
1263	24	62	106	149	89	4	7127	192	242	13
1264	102	79	150	0	113	0	3957	331	113	13
1265	0	7	0	150	139	150	2665	7	439	13
1266	109	45	136	3	121	0	4368	290	124	13
1267	115	57	142	2	117	0	4175	314	119	13
1268	9	0	46	4	0	0	619	55	4	13
1269	8	8	51	1	9	2	818	67	12	13
1270	117	54	89	13	71	3	2998	260	87	13
1271	80	53	100	90	68	2	5601	233	160	13
1272	1	4	39	124	150	150	4933	44	424	13
1273	3	14	69	29	32	15	2762	86	76	13
1274	129	97	92	1	115	3	4204	318	119	13
1275	19	95	71	75	72	11	5464	185	158	13
1276	138	39	89	0	94	7	3650	266	101	13
1277	0	0	21	112	150	150	3555	21	412	13
1278	142	58	81	0	84	0	3125	281	84	13
1279	110	37	73	30	78	1	3869	220	109	13
1280	16	29	72	100	143	150	6851	117	393	13
1281	40	36	74	52	105	6	5706	150	163	13
1282	7	39	47	105	100	112	6273	93	317	13
1283	1	0	47	5	1	8	937	48	14	13
1284	26	38	70	48	76	7	4651	134	131	13
1285	61	49	115	101	92	0	6464	225	193	13
1286	34	33	104	140	61	8	6798	171	209	13
1287	16	10	37	86	59	120	4698	63	265	13
1288	134	32	79	34	91	0	4407	245	125	13
1289	20	40	80	70	68	6	5133	140	144	13
1290	0	2	0	145	22	124	2369	2	291	13
1291	150	41	62	82	93	0	6023	253	175	13
1292	150	42	85	22	143	0	5791	277	165	13
1293	45	26	107	139	60	0	6578	178	199	13
1294	0	21	39	30	54	18	3413	60	102	13
1295	1	7	20	133	25	111	3723	28	269	13
1296	23	39	70	53	76	6	4804	132	135	13
1297	0	0	45	43	0	22	2132	45	65	13
1298	9	29	58	71	150	150	6536	96	371	13
1299	10	32	94	87	63	10	5586	136	160	13
1300	0	2	27	150	44	150	3978	29	344	13
1301	9	24	73	112	150	118	6807	106	380	13
1302	25	40	96	150	51	0	6735	161	201	13
1303	4	5	3	150	12	125	2739	12	287	13
1304	8	10	24	0	5	16	1195	42	21	13
1305	105	54	98	2	110	3	4084	257	115	13
1306	47	7	23	10	5	22	1505	77	37	13
1307	1	14	10	40	75	150	3484	25	265	13
1308	25	2	49	131	150	87	5391	76	368	13
1309	16	26	81	89	68	150	6150	123	307	13
1310	3	1	70	28	34	18	2703	74	80	13
1311	50	60	105	126	87	4	6916	215	217	13
1312	6	39	66	103	111	136	6765	111	350	13
1313	12	23	0	5	19	24	1316	35	48	13
1314	13	38	71	56	88	5	5350	122	149	13
1315	140	28	102	32	92	5	4517	270	129	13
1316	9	0	10	134	38	73	3023	19	245	13
1317	0	0	66	3	9	20	1488	66	32	13
1318	18	42	83	53	86	8	5214	143	147	13
1319	0	2	0	70	38	120	2269	2	228	13
1320	18	27	53	92	67	144	5997	98	303	13
1321	9	13	27	3	6	9	1024	49	18	13
1322	8	27	26	121	150	133	5446	61	404	13
1323	44	39	85	90	96	2	6395	168	188	13
1324	2	38	60	104	113	121	6573	100	338	13
1325	133	58	81	0	71	0	2661	272	71	13
1326	5	13	72	24	6	27	2154	90	57	13
1327	0	3	3	122	68	120	2621	6	310	13
1328	50	34	101	150	75	0	7018	185	225	13
1329	41	45	90	90	75	3	5843	176	168	13
1330	11	22	75	41	36	16	3194	108	93	13
1331	24	99	119	150	90	0	7087	242	240	13
1332	7	8	25	6	1	31	1618	40	38	13
1333	0	4	13	111	150	139	3265	17	400	13
1334	19	3	62	25	10	19	2008	84	54	13
1335	45	2	30	4	8	19	1415	77	31	13
1336	84	25	92	62	105	5	5895	201	172	13
1337	22	66	101	150	86	0	7069	189	236	13
1338	0	7	0	141	15	118	2582	7	274	13
1339	0	10	5	74	84	112	3076	15	270	13
1340	6	37	60	87	102	140	6643	103	329	13
1341	150	39	84	21	150	0	5946	273	171	13
1342	0	1	3	150	9	123	2509	4	282	13
1343	0	3	30	150	29	150	4119	33	329	13
1344	12	34	83	63	58	5	4465	129	126	13
1345	43	48	62	132	92	8	6895	153	232	13
1346	3	0	16	83	43	134	3164	19	260	13
1347	42	42	79	99	90	1	6457	163	190	13
1348	12	8	60	15	10	21	1829	80	46	13
1349	1	26	26	123	141	118	5315	53	382	13
1350	0	0	3	150	20	129	2477	3	299	13
1351	6	8	25	149	48	126	4257	39	323	13
1352	2	7	18	147	25	126	3677	27	298	13
1353	8	32	0	3	3	23	1123	40	29	13
1354	112	31	66	25	150	1	6051	209	176	13
1355	101	40	57	1	89	0	3371	198	90	13
1356	7	9	21	149	45	131	4037	37	325	13
1357	1	2	13	111	150	150	3214	16	411	13
1358	0	1	45	28	0	17	1693	46	45	13
1359	145	33	81	47	89	3	4940	259	139	13
1360	3	0	24	90	34	129	3552	27	253	13
1361	3	1	0	128	32	97	2401	4	257	13
1362	0	5	13	116	137	150	3317	18	403	13
1363	3	37	64	115	120	126	6665	104	361	13
1364	5	46	68	111	127	109	6784	119	347	13
1365	42	35	89	89	138	0	6970	166	227	13
1366	0	68	5	0	0	0	510	73	0	14
1367	0	0	0	147	122	90	2276	0	359	14
1368	137	46	88	150	150	149	7922	271	449	14
1369	104	45	113	150	150	150	7913	262	450	14
1370	0	52	0	0	0	0	500	52	0	14
1371	150	150	150	126	150	7	7703	450	283	14
1372	112	123	142	128	127	20	7680	377	275	14
1373	0	19	22	119	148	150	5009	41	417	14
1374	14	3	17	0	0	18	1091	34	18	14
1375	123	86	146	118	130	35	7700	355	283	14
1376	96	44	113	150	140	93	7870	253	383	14
1377	150	130	119	114	134	38	7707	399	286	14
1378	14	0	0	7	14	13	899	14	34	14
1379	1	58	8	0	12	26	1493	67	38	14
1380	99	43	104	150	142	134	7901	246	426	14
1381	26	0	12	1	0	24	1229	38	25	14
1382	16	0	5	2	0	7	764	21	9	14
1383	48	39	105	94	150	19	7676	192	263	14
1384	128	22	119	6	77	6	3016	269	89	14
1385	3	106	50	3	19	56	2713	159	78	14
1386	7	103	61	13	27	58	3218	171	98	14
1387	0	16	6	147	150	104	3883	22	401	14
1388	8	11	17	18	150	150	4389	36	318	14
1389	14	40	91	60	150	22	7325	145	232	14
1390	2	19	18	56	139	133	4671	39	328	14
1391	110	13	115	4	83	7	3262	238	94	14
1392	145	37	140	45	149	8	6785	322	202	14
1393	111	120	150	122	129	36	7707	381	287	14
1394	27	46	123	75	120	0	6515	196	195	14
1395	0	17	30	150	143	101	5598	47	394	14
1396	139	37	135	43	148	8	6715	311	199	14
1397	2	71	44	0	15	49	2379	117	64	14
1398	0	31	106	0	150	0	5250	137	150	14
1399	14	41	150	67	150	4	7161	205	221	14
1400	0	65	32	0	34	70	3065	97	104	14
1401	49	39	92	93	145	16	7615	180	254	14
1402	54	43	86	79	150	1	7416	183	230	14
1403	31	0	2	0	0	5	715	33	5	14
1404	34	39	150	69	148	2	7201	223	219	14
1405	0	0	0	98	62	101	2212	0	261	14
1406	99	26	106	3	86	2	3184	231	91	14
1407	0	63	35	6	3	27	1590	98	36	14
1408	150	49	141	48	140	3	6458	340	191	14
1409	150	36	145	46	150	14	6944	331	210	14
1410	149	148	148	127	146	15	7717	445	288	14
1411	2	13	111	36	150	0	6046	126	186	14
1412	2	4	0	150	145	141	2693	6	436	14
1413	111	44	135	150	149	148	7910	290	447	14
1414	10	12	33	83	94	113	4945	55	290	14
1415	136	29	138	59	149	7	7102	303	215	14
1416	7	10	12	69	149	150	3831	29	368	14
1417	148	137	148	150	147	0	7747	433	297	14
1418	2	16	73	21	148	21	6154	91	190	14
1419	41	9	33	0	123	0	4182	83	123	14
1420	47	36	129	109	134	0	7508	212	243	14
1421	0	39	94	7	146	8	5672	133	161	14
1422	0	23	78	34	136	0	5964	101	170	14
1423	0	54	48	16	0	30	1836	102	46	14
1424	36	5	68	59	104	3	5307	109	166	14
1425	138	40	138	40	142	7	6406	316	189	14
1426	95	104	147	115	140	44	7720	346	299	14
1427	23	2	59	0	113	2	4145	84	115	14
1428	1	2	8	119	52	126	2896	11	297	14
1429	0	31	111	0	150	10	5418	142	160	14
1430	11	4	9	2	4	23	1336	24	29	14
1431	0	28	85	2	135	7	5174	113	144	14
1432	1	20	25	56	138	150	5133	46	344	14
1433	17	9	18	13	5	33	1757	44	51	14
1434	108	20	101	8	90	0	3378	229	98	14
1435	139	131	150	131	150	0	7694	420	281	14
1436	1	1	28	104	69	118	4004	30	291	14
1437	46	43	88	93	142	2	7461	177	237	14
1438	0	32	81	0	112	0	4121	113	112	14
1439	3	40	4	36	28	3	1898	47	67	14
1440	78	19	118	7	76	0	2792	215	83	14
1441	35	44	126	67	144	0	7029	205	211	14
1442	47	39	92	150	144	14	7813	178	308	14
1443	2	16	70	28	140	0	5831	88	168	14
1444	0	39	116	3	146	3	5390	155	152	14
1445	85	5	96	23	86	0	3720	186	109	14
1446	3	0	13	116	145	76	3284	16	337	14
1447	116	150	145	131	150	0	7689	411	281	14
1448	15	2	9	7	37	16	1864	26	60	14
1449	120	36	139	30	150	14	6541	295	194	14
1450	0	60	0	0	0	1	518	60	1	14
1451	0	12	29	81	76	87	4553	41	244	14
1452	32	32	78	29	150	0	6326	142	179	14
1453	150	136	146	147	150	0	7745	432	297	14
1454	0	60	30	2	0	1	546	90	3	14
1455	56	55	116	147	150	81	7859	227	378	14
1456	96	30	150	28	150	22	6588	276	200	14
1457	3	23	44	119	143	137	6899	70	399	14
1458	108	18	136	56	149	0	6656	262	205	14
1459	0	5	40	12	127	4	4284	45	143	14
1460	8	4	23	2	0	27	1415	35	29	14
1461	37	3	31	5	119	3	3929	71	127	14
1462	125	41	114	119	139	81	7818	280	339	14
1463	31	42	143	98	150	0	7534	216	248	14
1464	30	40	81	4	148	3	5580	151	155	14
1465	0	14	5	56	144	150	3608	19	350	14
1466	150	36	149	49	149	7	6858	335	205	14
1467	55	42	90	94	139	17	7584	187	250	14
1468	0	1	3	126	82	123	2477	4	331	14
1469	2	15	72	11	150	14	5913	89	175	14
1470	135	38	128	41	150	9	6746	301	200	14
1471	149	134	99	150	71	22	7061	382	243	15
1472	0	0	0	11	61	35	1985	0	107	15
1473	8	31	10	0	0	0	550	49	0	15
1474	150	150	96	150	66	21	7036	396	237	15
1475	4	20	62	150	150	150	6431	86	450	15
1476	71	19	32	0	9	19	1389	122	28	15
1477	36	109	7	0	0	7	714	152	7	15
1478	119	70	83	150	15	3	5747	272	168	15
1479	0	0	16	150	81	78	3203	16	309	15
1480	6	27	69	113	121	150	6648	102	384	15
1481	130	7	54	0	6	36	1845	191	42	15
1482	5	9	37	123	144	103	5607	51	370	15
1483	97	44	74	4	114	10	4593	215	128	15
1484	136	150	81	128	40	25	6427	367	193	15
1485	0	2	3	75	103	142	2536	5	320	15
1486	16	17	28	86	145	106	5313	61	337	15
1487	2	3	20	133	147	120	3755	25	400	15
1488	86	62	57	75	40	43	5458	205	158	15
1489	43	19	113	18	130	12	5469	175	160	15
1490	109	68	82	148	13	3	5632	259	164	15
1491	0	1	57	0	31	14	1962	58	45	15
1492	41	1	77	0	0	20	1133	119	20	15
1493	150	123	71	96	53	23	5864	344	172	15
1494	8	58	76	7	61	48	4155	142	116	15
1495	102	97	83	150	70	5	6929	282	225	15
1496	89	38	58	20	130	50	6122	185	200	15
1497	14	0	0	0	51	0	1724	14	51	15
1498	49	9	73	54	42	52	4962	131	148	15
1499	0	0	0	66	144	115	2257	0	325	15
1500	24	12	71	18	43	36	3571	107	97	15
1501	10	20	63	25	56	40	4363	93	121	15
1502	150	91	79	124	51	21	6493	320	196	15
1503	89	79	67	56	82	1	4890	235	139	15
1504	128	150	76	110	42	22	5925	354	174	15
1505	3	23	78	146	148	67	6698	104	361	15
1506	78	111	123	150	50	7	6691	312	207	15
1507	1	4	21	70	112	80	3761	26	262	15
1508	0	7	3	77	106	118	2791	10	301	15
1509	4	74	52	0	4	40	1853	130	44	15
1510	6	55	85	28	54	64	5020	146	146	15
1511	1	7	29	87	101	92	4600	37	280	15
1512	0	0	23	96	82	80	3657	23	258	15
1513	6	2	26	65	86	140	4131	34	291	15
1514	1	7	28	87	104	95	4532	36	286	15
1515	0	2	40	61	102	113	4450	42	276	15
1516	102	84	87	150	72	6	6964	273	228	15
1517	4	0	35	49	74	150	4221	39	273	15
1518	4	28	46	0	52	20	2892	78	72	15
1519	145	147	98	144	63	23	6972	390	230	15
1520	9	8	26	74	115	81	4480	43	270	15
1521	25	36	70	142	139	65	6726	131	346	15
1522	0	18	30	0	46	35	3136	48	81	15
1523	0	0	73	1	26	9	1570	73	36	15
1524	149	94	95	149	77	7	7008	338	233	15
1525	10	3	57	0	2	62	2360	70	64	15
1526	3	11	38	123	139	147	5657	52	409	15
1527	148	96	82	127	59	0	6257	326	186	15
1528	23	23	34	84	130	83	5827	80	297	15
1529	0	0	20	89	81	84	3398	20	254	15
1530	106	40	76	27	146	17	6178	222	190	15
1531	0	7	39	119	143	89	5241	46	351	15
1532	142	86	147	104	85	3	6314	375	192	15
1533	21	55	150	96	62	41	6291	226	199	15
1534	65	129	110	150	65	1	6837	304	216	15
1535	109	91	93	126	64	20	6779	293	210	15
1536	8	18	61	19	56	45	4340	87	120	15
1537	5	1	0	19	49	0	2173	6	68	15
1538	8	24	81	146	150	91	6714	113	387	15
1539	76	35	58	21	76	54	5141	169	151	15
1540	8	0	62	0	27	6	1504	70	33	15
1541	5	11	31	133	133	150	5394	47	416	15
1542	150	92	89	114	85	0	6558	331	199	15
1543	0	18	25	18	42	55	3798	43	115	15
1544	21	10	89	19	88	2	3933	120	109	15
1545	66	8	24	3	3	13	1044	98	19	15
1546	38	4	76	9	0	53	2460	118	62	15
1547	8	77	76	6	60	47	4038	161	113	15
1548	0	0	3	72	146	135	2442	3	353	15
1549	2	3	0	19	38	0	1834	5	57	15
1550	34	106	4	0	1	10	823	144	11	15
1551	114	85	90	148	76	0	6929	289	224	15
1552	0	14	1	81	108	141	3047	15	330	15
1553	3	0	49	3	35	14	2068	52	52	15
1554	113	48	82	41	144	17	6396	243	202	15
1555	26	16	75	54	48	30	4708	117	132	15
1556	63	135	97	150	66	3	6888	295	219	15
1557	27	16	70	140	125	66	6584	113	331	15
1558	92	9	64	0	3	7	760	165	10	15
1559	3	16	0	0	9	33	1614	19	42	15
1560	6	20	62	130	150	150	6434	88	430	15
1561	18	38	19	44	39	59	3983	75	142	15
1562	0	24	7	8	44	56	2967	31	108	15
1563	0	15	17	19	50	44	3474	32	113	15
1564	150	150	83	139	38	28	6694	383	205	15
1565	38	1	75	3	2	10	872	114	15	15
1566	97	84	70	55	81	0	4768	251	136	15
1567	0	3	65	1	25	7	1439	68	33	15
1568	4	21	67	150	143	150	6564	92	443	15
1569	1	8	55	3	48	41	3517	64	92	15
1570	9	70	80	10	61	74	4974	159	145	15
1571	37	13	112	8	124	5	4811	162	137	15
1572	98	93	58	82	78	18	5972	249	178	15
1573	150	90	113	105	83	2	6300	353	190	15
1574	105	49	84	24	140	18	6035	238	182	15
1575	1	0	7	59	85	128	2688	8	272	15
1576	2	24	6	150	150	126	4217	32	426	16
1577	0	0	0	78	111	51	2311	0	240	16
1578	2	59	2	0	0	0	500	63	0	16
1579	107	35	94	150	117	13	7526	236	280	16
1580	138	137	58	0	61	39	3504	333	100	16
1581	150	58	85	150	128	0	7520	293	278	16
1582	150	114	65	0	62	27	3170	329	89	16
1583	131	60	72	0	18	30	1855	263	48	16
1584	3	25	36	100	134	148	6343	64	382	16
1585	0	0	4	143	114	150	2562	4	407	16
1586	95	78	71	1	0	12	810	244	13	16
1587	87	96	97	0	56	46	3570	280	102	16
1588	2	3	30	77	150	89	4498	35	316	16
1589	111	58	99	146	119	10	7504	268	275	16
1590	150	66	68	6	18	29	1903	284	53	16
1591	23	55	78	150	57	16	7239	156	223	16
1592	132	82	73	0	4	27	1312	287	31	16
1593	7	18	72	150	137	80	7060	97	367	16
1594	59	55	77	116	93	6	7165	191	215	16
1595	39	79	52	11	3	41	2056	170	55	16
1596	2	17	4	117	146	64	3743	23	327	16
1597	22	39	71	23	140	4	5912	132	167	16
1598	35	71	37	0	7	15	1098	143	22	16
1599	46	48	40	0	12	26	1637	134	38	16
1600	41	63	93	105	81	2	6495	197	188	16
1601	2	40	75	15	131	4	5392	117	150	16
1602	11	3	77	4	3	25	1456	91	32	16
1603	0	2	8	97	116	144	2908	10	357	16
1604	39	55	46	0	23	33	2183	140	56	16
1605	0	13	40	83	150	65	5779	53	298	16
1606	0	7	38	104	148	112	5229	45	364	16
1607	50	53	55	0	18	42	2314	158	60	16
1608	9	39	76	22	144	6	6073	124	172	16
1609	3	14	53	150	114	43	6423	70	307	16
1610	61	47	43	0	26	44	2624	151	70	16
1611	0	0	12	95	109	142	3034	12	346	16
1612	4	0	53	0	5	0	651	57	5	16
1613	4	6	56	3	0	12	964	66	15	16
1614	0	39	69	3	132	6	5095	108	141	16
1615	42	46	47	0	14	26	1687	135	40	16
1616	5	30	71	24	74	15	3945	106	113	16
1617	11	40	74	47	143	19	6955	125	209	16
1618	86	88	68	0	0	11	756	242	11	16
1619	8	35	46	79	138	76	6671	89	293	16
1620	57	46	65	142	82	8	7363	168	232	16
1621	1	33	68	18	138	0	5590	102	156	16
1622	83	67	87	139	124	9	7497	237	272	16
1623	49	62	95	104	91	6	6875	206	201	16
1624	8	0	75	0	0	24	1204	83	24	16
1625	25	23	31	84	150	52	5927	79	286	16
1626	26	41	79	22	150	9	6315	146	181	16
1627	0	2	0	100	139	73	2447	2	312	16
1628	10	29	99	23	135	2	5692	138	160	16
1629	76	52	51	1	0	28	1238	179	29	16
1630	15	1	65	3	90	26	4059	81	119	16
1631	149	121	60	0	62	31	3310	330	93	16
1632	1	25	77	16	136	0	5487	103	152	16
1633	40	45	38	0	16	27	1782	123	43	16
1634	0	39	73	2	129	0	4762	112	131	16
1635	25	11	75	6	71	22	3454	111	99	16
1636	60	67	95	112	83	4	6823	222	199	16
1637	1	29	91	0	76	5	2968	121	81	16
1638	6	18	50	150	124	73	6557	74	347	16
1639	4	18	0	118	148	68	3482	22	334	16
1640	2	33	83	8	137	1	5259	118	146	16
1641	5	25	38	134	136	148	6404	68	418	16
1642	82	50	77	133	124	8	7485	209	265	16
1643	6	18	51	102	133	64	6583	75	299	16
1644	0	0	18	68	122	150	3340	18	340	16
1645	28	41	82	14	148	1	5823	151	163	16
1646	1	1	28	81	107	71	4106	30	259	16
1647	4	5	58	21	18	4	1413	67	43	16
1648	71	39	77	110	61	8	6248	187	179	16
1649	80	45	75	139	89	10	7446	200	238	16
1650	40	51	87	99	84	10	6654	178	193	16
1651	0	0	40	118	139	63	4580	40	320	16
1652	56	48	80	14	150	1	5856	184	165	16
1653	105	33	90	150	118	14	7492	228	282	16
1654	3	54	43	1	3	3	663	100	7	16
1655	107	45	73	137	83	5	7310	225	225	16
1656	57	39	43	0	36	37	2681	139	73	16
1657	0	6	3	76	77	84	2785	9	237	16
1658	0	16	32	104	150	88	5645	48	342	16
1659	14	4	66	0	84	23	3790	84	107	16
1660	0	8	0	82	103	70	2755	8	255	16
1661	6	30	38	19	138	1	5267	74	158	16
1662	104	51	62	132	81	0	7108	217	213	16
1663	1	1	54	61	120	47	4854	56	228	16
1664	3	7	67	3	24	34	2385	77	61	16
1665	72	47	74	137	83	13	7393	193	233	16
1666	10	37	48	82	150	80	6700	95	312	16
1667	2	5	31	0	70	13	2897	38	83	16
1668	1	29	74	25	70	15	3911	104	110	16
1669	2	34	98	0	139	0	4994	134	139	16
1670	6	0	54	60	133	53	5057	60	246	16
1671	4	12	28	84	148	46	4924	44	278	16
1672	1	8	18	82	108	71	3797	27	261	16
1673	1	6	0	85	78	91	2684	7	254	16
1674	4	11	56	0	5	12	1021	71	17	16
1675	4	1	67	3	14	17	1451	72	34	16
1676	0	0	58	3	46	15	2319	58	64	16
1677	0	26	1	150	145	116	3836	27	411	16
1678	36	60	87	98	86	0	6405	183	184	16
1679	97	45	89	139	73	0	7114	231	212	16
1680	115	43	58	132	80	0	7041	216	212	16
1681	0	0	0	64	101	150	2435	0	315	17
1682	118	90	0	0	0	0	368	208	0	17
1683	32	114	48	0	0	0	351	194	0	17
1684	103	43	139	150	108	25	7521	285	283	17
1685	2	19	74	150	137	150	7110	95	437	17
1686	104	62	150	150	53	36	7405	316	239	17
1687	150	69	53	1	1	20	954	272	22	17
1688	5	0	32	146	80	150	4722	37	376	17
1689	59	51	87	6	109	27	5047	197	142	17
1690	3	12	36	131	150	150	5830	51	431	17
1691	140	100	52	4	0	16	847	292	20	17
1692	3	1	2	99	85	97	2719	6	281	17
1693	1	0	31	150	73	142	4600	32	365	17
1694	33	66	65	59	99	1	5632	164	159	17
1695	5	53	40	0	0	30	1393	98	30	17
1696	62	48	129	128	83	0	7049	239	211	17
1697	109	49	71	128	104	0	7388	229	232	17
1698	34	48	44	1	62	65	4507	126	128	17
1699	150	56	94	150	112	0	7495	300	262	17
1700	0	5	15	84	79	137	3509	20	300	17
1701	2	47	23	0	0	26	1221	72	26	17
1702	150	66	94	145	107	0	7450	310	252	17
1703	0	4	0	99	73	116	2593	4	288	17
1704	25	39	59	4	57	75	4825	123	136	17
1705	0	0	0	1	105	150	2288	0	256	17
1706	4	5	32	129	100	115	4931	41	344	17
1707	23	51	77	93	64	12	5968	151	169	17
1708	26	50	71	58	105	9	6057	147	172	17
1709	82	81	4	0	0	14	761	167	14	17
1710	66	76	58	59	96	42	6619	200	197	17
1711	25	4	15	0	48	9	1973	44	57	17
1712	148	100	49	4	0	14	804	297	18	17
1713	11	67	43	0	0	37	1630	121	37	17
1714	2	52	61	70	82	29	6199	115	181	17
1715	54	72	92	139	61	5	6956	218	205	17
1716	88	82	3	0	0	10	670	173	10	17
1717	33	137	47	0	3	93	3387	217	96	17
1718	2	21	70	141	141	136	7055	93	418	17
1719	28	56	73	112	69	109	7331	157	290	17
1720	5	9	26	109	95	150	4691	40	354	17
1721	2	18	36	119	138	150	6213	56	407	17
1722	9	0	35	122	106	111	4915	44	339	17
1723	123	69	51	1	0	6	606	243	7	17
1724	67	37	47	4	60	58	4291	151	122	17
1725	69	47	137	147	69	7	7234	253	223	17
1726	0	1	28	150	96	150	4398	29	396	17
1727	94	44	124	150	96	31	7511	262	277	17
1728	30	53	54	97	68	70	7046	137	235	17
1729	150	52	109	133	107	3	7428	311	243	17
1730	46	65	73	62	94	0	5526	184	156	17
1731	0	48	82	0	0	51	2081	130	51	17
1732	0	69	3	0	11	36	1616	72	47	17
1733	0	7	23	108	85	128	4156	30	321	17
1734	0	10	12	63	147	147	3668	22	357	17
1735	30	39	35	2	98	48	4840	104	148	17
1736	48	12	26	7	56	2	2076	86	65	17
1737	119	102	1	0	0	1	472	222	1	17
1738	29	11	28	0	68	23	3231	68	91	17
1739	1	23	55	144	117	127	6719	79	388	17
1740	33	61	83	87	132	0	7202	177	219	17
1741	25	2	56	135	97	117	6028	83	349	17
1742	7	28	106	79	150	101	7270	141	330	17
1743	46	3	0	10	57	22	2526	49	89	17
1744	34	144	48	3	1	95	3572	226	99	17
1745	32	24	19	0	64	49	3709	75	113	17
1746	0	8	9	66	149	146	3383	17	361	17
1747	0	0	11	63	84	139	3133	11	286	17
1748	33	7	12	2	36	2	1230	52	40	17
1749	46	72	73	79	92	11	6343	191	182	17
1750	46	0	0	10	58	4	2208	46	72	17
1751	42	10	20	3	41	2	1422	72	46	17
1752	4	68	38	0	0	3	561	110	3	17
1753	0	8	6	83	86	126	3185	14	295	17
1754	83	47	136	80	92	22	6605	266	194	17
1755	2	8	35	105	102	113	5253	45	320	17
1756	9	51	69	68	53	29	5356	129	150	17
1757	5	30	55	141	129	144	6806	90	414	17
1758	0	72	40	0	0	43	1847	112	43	17
1759	37	28	34	2	70	45	4112	99	117	17
1760	0	66	44	0	6	38	1776	110	44	17
1761	26	55	67	60	107	12	6250	148	179	17
1762	5	82	52	5	0	61	2513	139	66	17
1763	45	14	47	25	124	47	5751	106	196	17
1764	21	13	29	2	68	0	2374	63	70	17
1765	6	50	26	136	47	125	5573	82	308	17
1766	85	48	136	127	87	12	7263	269	226	17
1767	39	67	106	63	116	18	6717	212	197	17
1768	15	26	60	145	121	150	6897	101	416	17
1769	118	51	147	150	95	5	7441	316	250	17
1770	7	8	17	67	90	103	3884	32	260	17
1771	24	33	86	0	0	45	1887	143	45	17
1772	10	32	19	2	20	132	3837	61	154	17
1773	0	27	19	56	71	150	4480	46	277	17
1774	4	130	48	2	9	97	3854	182	108	17
1775	2	24	55	145	112	132	6760	81	389	17
1776	4	146	47	3	8	71	2940	197	82	17
1777	45	11	38	25	125	39	5200	94	189	17
1778	44	71	65	58	95	0	5398	180	153	17
1779	51	21	51	26	131	55	6413	123	212	17
1780	33	56	43	1	59	63	4340	132	123	17
1781	41	52	84	79	103	5	6501	177	187	17
1782	22	55	71	97	66	101	7288	148	264	17
1783	20	9	25	7	67	0	2383	54	74	17
1784	0	4	12	96	61	116	3323	16	273	17
1785	1	1	6	98	77	117	2902	8	292	17
1786	0	0	0	6	32	24	1826	0	62	18
1787	0	0	55	0	0	0	522	55	0	18
1788	150	150	150	27	150	22	6631	450	199	18
1789	19	44	78	150	145	150	7792	141	445	18
1790	108	146	80	150	0	150	7969	334	300	18
1791	146	150	150	28	142	18	6342	446	188	18
1792	38	46	82	142	132	150	7807	166	424	18
1793	126	150	150	30	137	19	6276	426	186	18
1794	15	3	23	6	28	29	2265	41	63	18
1795	122	44	94	0	90	10	3515	260	100	18
1796	36	48	63	0	0	9	755	147	9	18
1797	89	57	88	34	140	21	6614	234	195	18
1798	94	49	34	0	10	42	2159	177	52	18
1799	11	20	42	110	72	143	6094	73	325	18
1800	0	4	13	0	14	17	1466	17	31	18
1801	0	0	30	12	5	0	690	30	17	18
1802	116	47	47	0	72	8	3053	210	80	18
1803	72	108	68	150	32	76	7679	248	258	18
1804	58	25	65	19	71	51	5019	148	141	18
1805	30	51	79	150	140	150	7805	160	440	18
1806	117	150	131	36	150	33	7024	398	219	18
1807	0	0	1	7	12	18	1271	1	37	18
1808	135	32	63	36	120	0	5440	230	156	18
1809	41	57	51	6	76	20	3726	149	102	18
1810	129	36	59	53	117	0	5787	224	170	18
1811	56	30	84	4	90	0	3493	170	94	18
1812	53	150	79	146	34	65	7526	282	245	18
1813	6	0	2	2	2	49	1796	8	53	18
1814	129	150	144	25	150	38	6925	423	213	18
1815	101	48	57	10	96	11	4202	206	117	18
1816	15	21	56	5	65	38	4002	92	108	18
1817	15	0	25	0	37	12	2092	40	49	18
1818	99	150	138	38	148	31	6957	387	217	18
1819	7	1	41	0	0	40	1829	49	40	18
1820	115	142	150	34	145	22	6633	407	201	18
1821	6	28	45	150	88	133	6970	79	371	18
1822	8	9	20	120	115	111	4074	37	346	18
1823	116	150	150	29	150	23	6711	416	202	18
1824	98	113	81	150	10	128	7913	292	288	18
1825	147	150	68	144	63	43	7615	365	250	18
1826	133	118	74	129	68	29	7278	325	226	18
1827	75	150	99	150	0	86	7422	324	236	18
1828	1	22	43	150	80	150	6531	66	380	18
1829	80	43	65	70	95	56	6831	188	221	18
1830	9	27	50	116	125	105	7095	86	346	18
1831	57	24	72	20	79	44	5098	153	143	18
1832	86	136	86	146	7	129	7877	308	282	18
1833	4	37	23	13	91	62	4695	64	166	18
1834	3	1	22	29	52	45	3362	26	126	18
1835	120	150	123	35	150	23	6839	393	208	18
1836	103	51	71	29	150	10	6509	225	189	18
1837	42	22	52	0	0	22	1199	116	22	18
1838	0	13	47	87	82	130	5531	60	299	18
1839	8	11	51	62	146	125	5979	70	333	18
1840	0	49	39	0	29	31	2468	88	60	18
1841	49	23	56	20	88	40	5261	128	148	18
1842	35	31	66	17	99	35	5399	132	151	18
1843	132	60	64	62	111	1	5901	256	174	18
1844	56	56	43	0	3	10	868	155	13	18
1845	114	44	92	20	93	48	5626	250	161	18
1846	35	29	43	0	0	35	1609	107	35	18
1847	14	20	59	150	87	133	7206	93	370	18
1848	88	150	94	150	3	124	7864	332	277	18
1849	44	3	41	11	27	38	2633	88	76	18
1850	0	4	19	27	43	44	3195	23	114	18
1851	59	6	66	7	78	62	4816	131	147	18
1852	0	8	44	69	125	125	5202	52	319	18
1853	83	135	85	146	6	127	7857	303	279	18
1854	83	146	86	150	6	150	7960	315	306	18
1855	79	10	73	7	83	39	4596	162	129	18
1856	2	47	29	2	93	12	3835	78	107	18
1857	6	0	21	4	51	26	2849	27	81	18
1858	16	3	16	0	35	11	1941	35	46	18
1859	8	45	41	2	98	31	4485	94	131	18
1860	11	32	80	139	150	113	7741	123	402	18
1861	134	120	106	125	78	27	7311	360	230	18
1862	124	49	85	32	137	9	6166	258	178	18
1863	35	43	89	150	118	143	7811	167	411	18
1864	38	45	37	0	0	14	965	120	14	18
1865	54	137	90	147	35	59	7463	281	241	18
1866	3	30	75	117	121	81	7448	108	319	18
1867	4	57	33	2	66	21	3332	94	89	18
1868	64	138	85	150	0	146	7942	287	296	18
1869	50	122	80	145	0	78	7124	252	223	18
1870	5	28	43	150	79	134	6766	76	363	18
1871	106	119	150	26	148	25	6616	375	199	18
1872	54	40	79	149	117	90	7830	173	356	18
1873	51	126	93	150	13	92	7677	270	255	18
1874	51	47	102	132	134	142	7833	200	408	18
1875	97	43	55	70	98	23	6219	195	191	18
1876	76	146	84	150	0	142	7937	306	292	18
1877	3	20	42	103	73	137	5961	65	313	18
1878	2	0	12	0	14	20	1556	14	34	18
1879	46	31	47	0	38	30	2721	124	68	18
1880	86	146	86	150	8	150	7962	318	308	18
1881	6	0	3	3	3	49	1868	9	55	18
1882	139	134	67	150	68	35	7643	340	253	18
1883	114	126	132	27	128	28	6192	372	183	18
1884	36	39	83	132	96	135	7724	158	363	18
1885	1	29	42	150	74	112	6545	72	336	18
1886	77	146	130	29	138	20	6325	353	187	18
1887	36	31	69	15	108	40	5690	136	163	18
1888	52	135	91	145	32	88	7690	278	265	18
1889	7	54	56	9	95	0	3775	117	104	18
1890	96	150	87	150	1	117	7850	333	268	18
1891	53	46	0	0	0	0	458	99	0	19
1892	0	0	0	95	52	66	2243	0	213	19
1893	7	39	76	150	44	18	6605	122	212	19
1894	3	8	22	150	123	137	4350	33	410	19
1895	150	77	82	150	25	8	6156	309	183	19
1896	0	8	34	150	82	150	5128	42	382	19
1897	0	8	22	150	118	134	4302	30	402	19
1898	74	59	87	150	35	5	6327	220	190	19
1899	15	0	43	0	11	37	2117	58	48	19
1900	150	39	69	130	40	9	6087	258	179	19
1901	150	53	71	125	4	37	5699	274	166	19
1902	63	47	74	7	57	30	3492	184	94	19
1903	145	64	80	120	38	18	5959	289	176	19
1904	150	80	67	125	0	30	5433	297	155	19
1905	26	31	97	0	45	32	2976	154	77	19
1906	87	60	78	150	43	11	6511	225	204	19
1907	129	39	78	14	86	22	4422	246	122	19
1908	67	0	0	0	7	0	647	67	7	19
1909	121	37	77	40	54	23	4217	235	117	19
1910	36	64	74	97	47	10	5420	174	154	19
1911	9	1	28	2	2	26	1519	38	30	19
1912	31	40	118	150	46	0	6415	189	196	19
1913	135	55	88	143	21	8	5894	278	172	19
1914	13	2	47	0	18	37	2351	62	55	19
1915	26	0	27	0	2	15	1093	53	17	19
1916	0	0	8	64	92	112	2781	8	268	19
1917	0	0	12	104	59	74	3018	12	237	19
1918	32	61	117	150	26	3	6047	210	179	19
1919	26	0	65	0	11	17	1385	91	28	19
1920	64	29	37	0	0	12	877	130	12	19
1921	0	9	51	0	0	34	1644	60	34	19
1922	67	55	34	0	7	15	1125	156	22	19
1923	70	56	42	0	0	3	554	168	3	19
1924	0	30	67	67	45	0	4142	97	112	19
1925	3	18	67	116	125	76	6192	88	317	19
1926	0	0	19	87	57	72	3428	19	216	19
1927	4	15	62	119	125	78	6023	81	322	19
1928	3	3	22	150	86	134	4027	28	370	19
1929	0	16	47	117	150	71	5631	63	338	19
1930	149	37	69	124	1	36	5602	255	161	19
1931	0	2	0	150	63	39	2480	2	252	19
1932	39	67	38	0	60	35	3585	144	95	19
1933	0	10	25	149	80	133	4687	35	362	19
1934	14	6	40	4	0	41	2008	60	45	19
1935	35	72	73	99	58	2	5536	180	159	19
1936	69	59	75	2	43	24	2626	203	69	19
1937	56	49	34	1	0	14	926	139	15	19
1938	2	37	70	79	44	24	5256	109	147	19
1939	89	52	51	2	58	48	3961	192	108	19
1940	74	56	106	2	46	23	2650	236	71	19
1941	21	16	52	5	0	6	772	89	11	19
1942	9	22	81	142	85	47	6266	112	274	19
1943	5	37	66	42	46	17	3881	108	105	19
1944	9	41	86	80	44	0	4496	136	124	19
1945	2	9	38	150	53	130	5332	49	333	19
1946	42	66	38	0	75	24	3691	146	99	19
1947	43	75	39	0	64	24	3331	157	88	19
1948	1	20	55	150	119	40	5925	76	309	19
1949	1	9	27	150	89	108	4795	37	347	19
1950	0	0	0	17	0	19	1272	0	36	19
1951	1	34	82	150	39	32	6451	117	221	19
1952	0	33	74	90	43	3	4958	107	136	19
1953	1	15	39	150	65	35	5483	55	250	19
1954	5	0	20	87	64	82	3652	25	233	19
1955	8	39	78	106	54	3	5683	125	163	19
1956	68	43	86	36	65	21	4399	197	122	19
1957	4	23	76	148	95	60	6274	103	303	19
1958	116	33	78	150	29	2	6145	227	181	19
1959	8	45	85	60	47	20	4610	138	127	19
1960	0	2	7	150	65	39	2900	9	254	19
1961	12	17	41	150	99	48	5613	70	297	19
1962	20	8	44	0	0	6	723	72	6	19
1963	0	31	66	89	46	5	5093	97	140	19
1964	15	16	42	150	101	40	5583	73	291	19
1965	9	66	75	136	49	0	6206	150	185	19
1966	87	61	92	150	39	11	6461	240	200	19
1967	0	6	55	6	32	45	3254	61	83	19
1968	1	0	17	150	74	150	3390	18	374	19
1969	17	7	55	7	20	37	2549	79	64	19
1970	0	7	0	51	96	93	2696	7	240	19
1971	23	56	62	118	41	10	5831	141	169	19
1972	0	0	1	93	57	57	2324	1	207	19
1973	58	52	62	0	45	20	2579	172	65	19
1974	0	7	28	150	68	43	4524	35	261	19
1975	0	19	77	142	93	50	6174	96	285	19
1976	0	0	14	57	76	109	3139	14	242	19
1977	0	12	22	150	74	150	4456	34	374	19
1978	144	63	86	150	29	7	6239	293	186	19
1979	1	8	38	150	75	130	5259	47	355	19
1980	0	0	23	150	67	38	3755	23	255	19
1981	6	16	29	150	93	51	5307	51	294	19
1982	0	6	122	8	36	57	3623	128	101	19
1983	136	36	68	130	1	47	5955	240	178	19
1984	143	52	80	122	32	18	5875	275	172	19
1985	1	10	27	103	135	71	4786	38	309	19
1986	0	36	79	50	37	22	4000	115	109	19
1987	0	14	70	116	140	74	6075	84	330	19
1988	11	8	11	1	2	36	1770	30	39	19
1989	0	10	52	146	82	141	5634	62	369	19
1990	0	25	69	83	50	0	4879	94	133	19
1991	31	72	87	109	58	0	5728	190	167	19
1992	2	2	27	114	56	74	4224	31	244	19
1993	55	81	70	93	49	34	5888	206	176	19
1994	8	2	35	2	0	23	1348	45	25	19
1995	0	0	24	145	74	137	3972	24	356	19
1996	0	0	0	99	8	8	2138	0	115	20
1997	55	43	99	150	81	9	7081	197	240	20
1998	150	91	73	78	94	0	5927	314	172	20
1999	0	14	15	132	134	150	4039	29	416	20
[truncated: 101 more rows]
