# Supplementary material for: Precision agriculture management based on a surrogate model assisted multiobjective algorithmic framework
Source: Sci Rep. 2023 Jan 20;13:1142. doi: 10.1038/s41598-023-27990-w (PMC9860027; doi:10.1038/s41598-023-27990-w)
Supplement: Supplementary file 1 — Supplementary Information. [file 41598_2023_27990_MOESM1_ESM.zip › Supplementary material/Experimental results data/RBF_遍历日期灌溉施肥的date.csv]

	c.50..93..171.	c.17..78..142.	c.17..72..156.	c.58..110..172.	c.52..98..173.	c.57..70..154.	c.43..118..157.	c.19..100..130.	c.3..119..165.	c.44..95..168.	c.9..119..132.	c.48..79..125.	c.41..101..172.	c.20..71..170.	c.42..107..155.	c.32..64..168.	c.32..62..130.	c.22..113..153.	c.57..117..148.	c.43..67..176.
1	50	17	17	58	52	57	43	19	3	44	9	48	41	20	42	32	32	22	57	43
2	93	78	72	110	98	70	118	100	119	95	119	79	101	71	107	64	62	113	117	67
3	171	142	156	172	173	154	157	130	165	168	132	125	172	170	155	168	130	153	148	176
