# Supplementary material for: Precision agriculture management based on a surrogate model assisted multiobjective algorithmic framework
Source: Sci Rep. 2023 Jan 20;13:1142. doi: 10.1038/s41598-023-27990-w (PMC9860027; doi:10.1038/s41598-023-27990-w)
Supplement: Supplementary file 1 — Supplementary Information. [file 41598_2023_27990_MOESM1_ESM.zip › Supplementary material/Experimental results data/不固定日期_灌溉.csv]

	c.27..82..129.	c.27..77..147.	c.4..119..166.	c.26..76..121.	c.47..96..150.	c.33..112..150.	c.11..76..147.	c.17..74..142.	c.7..67..175.	c.51..69..173.	c.1..79..135.	c.11..107..142.	c.16..72..127.	c.31..78..128.	c.42..105..173.	c.34..118..171.	c.24..116..142.	c.51..99..149.	c.37..93..141.	c.45..84..160.
1	27	27	4	26	47	33	11	17	7	51	1	11	16	31	42	34	24	51	37	45
2	82	77	119	76	96	112	76	74	67	69	79	107	72	78	105	118	116	99	93	84
3	129	147	166	121	150	150	147	142	175	173	135	142	127	128	173	171	142	149	141	160
