# Supplementary material for: Precision agriculture management based on a surrogate model assisted multiobjective algorithmic framework
Source: Sci Rep. 2023 Jan 20;13:1142. doi: 10.1038/s41598-023-27990-w (PMC9860027; doi:10.1038/s41598-023-27990-w)
Supplement: Supplementary file 1 — Supplementary Information. [file 41598_2023_27990_MOESM1_ESM.zip › Supplementary material/Experimental results data/固定日期.csv]

	V1	V2	V3	V4	V5
1	0	0	0	2314	0
2	150	80	69	7410	299
3	0	0	0	2314	0
4	136	58	69	7407	263
5	146	73	69	7408	288
6	71	54	69	7382	194
7	64	46	65	7381	175
8	105	53	69	7398	227
9	125	58	69	7404	252
10	90	53	68	7390	211
11	106	67	69	7399	242
12	0	0	10	3081	10
13	2	1	28	4579	31
14	0	0	21	3936	21
15	0	0	9	2992	9
16	1	5	35	5133	41
17	31	48	65	7336	144
18	1	3	0	2570	4
19	0	0	7	2712	7
20	0	0	27	4317	27
21	41	43	65	7355	149
22	0	2	21	4044	23
23	0	15	38	5773	53
24	0	8	36	5281	44
25	1	1	0	2460	2
26	44	44	68	7356	156
27	0	0	29	4473	29
28	89	47	65	7388	201
29	8	27	57	6954	92
30	0	17	43	6106	60
31	0	8	35	5192	43
32	0	0	13	3391	13
33	10	28	66	7069	104
34	0	17	38	5877	55
35	50	47	69	7366	166
36	0	18	45	6250	63
37	0	18	43	6162	61
38	25	40	61	7271	126
39	32	40	65	7330	137
40	0	21	55	6616	76
41	0	0	28	4417	28
42	1	22	50	6548	73
43	0	15	32	5412	47
44	2	8	36	5357	46
45	50	44	67	7364	161
46	1	0	0	2405	1
47	19	36	66	7258	121
48	0	19	50	6455	69
49	1	0	25	4226	26
50	0	1	17	3732	18
51	23	43	64	7299	130
52	0	6	32	4961	38
53	1	1	18	3846	20
54	100	55	65	7397	220
55	116	58	69	7402	243
56	0	16	32	5507	48
57	0	0	8	2869	8
58	8	28	63	7051	99
59	58	45	69	7373	172
60	1	20	46	6405	67
61	0	2	30	4676	32
62	0	21	38	5995	59
63	0	5	31	4893	36
64	1	0	23	4106	24
65	18	36	63	7245	117
66	0	21	50	6516	71
67	94	54	69	7393	217
68	0	1	14	3549	15
69	17	35	62	7216	114
70	10	34	63	7113	107
71	0	1	16	3647	17
72	0	0	11	3223	11
73	18	30	63	7188	111
74	0	2	31	4710	33
75	1	0	24	4172	25
76	26	44	64	7313	134
77	0	18	38	5920	56
78	2	23	58	6767	83
79	0	20	45	6356	65
80	0	2	17	3792	19
81	0	25	56	6722	81
82	11	31	68	7126	110
83	0	14	37	5657	51
84	2	1	2	2635	5
85	0	19	45	6307	64
86	0	0	8	2869	8
87	0	14	36	5602	50
88	5	26	57	6884	88
89	3	26	57	6818	86
90	0	2	14	3607	16
91	0	5	34	5020	39
92	0	5	30	4849	35
93	0	16	33	5552	49
94	0	17	41	5976	58
95	88	46	65	7383	199
96	0	23	55	6653	78
97	0	23	56	6688	79
98	8	30	60	7002	98
99	1	3	2	2677	6
100	0	0	11	3223	11
101	0	0	12	3316	12
102	0	0	14	3481	14
103	7	25	63	6968	95
104	0	5	29	4798	34
105	5	26	57	6884	88
