# Supplementary material for: Precision agriculture management based on a surrogate model assisted multiobjective algorithmic framework
Source: Sci Rep. 2023 Jan 20;13:1142. doi: 10.1038/s41598-023-27990-w (PMC9860027; doi:10.1038/s41598-023-27990-w)
Supplement: Supplementary file 1 — Supplementary Information. [file 41598_2023_27990_MOESM1_ESM.zip › Supplementary material/Experimental results data/固定日期_RBF.csv]

	V1	V2	V3	V4	V5
1	0	0	0	2314	0
2	143	56	68	7407	267
3	0	0	0	2314	0
4	126	52	69	7403	247
5	113	48	69	7401	230
6	9	33	58	7026	100
7	0	22	45	6392	67
8	15	30	61	7095	106
9	0	0	14	3481	14
10	63	51	65	7383	179
11	0	21	51	6548	72
12	0	9	35	5305	44
13	0	0	10	3081	10
14	139	50	65	7404	254
15	0	18	43	6162	61
16	1	0	21	4009	22
17	0	20	44	6294	64
18	8	28	57	6975	93
19	143	50	68	7405	261
20	0	0	9	2992	9
21	44	45	65	7361	154
22	18	31	63	7196	112
23	0	5	0	2638	5
24	0	0	27	4317	27
25	0	16	33	5552	49
26	13	32	64	7159	109
27	1	9	37	5438	47
28	80	50	65	7386	195
29	84	54	65	7389	203
30	0	4	31	4791	35
31	6	25	57	6891	88
32	6	24	56	6833	86
33	60	49	65	7380	174
34	0	9	34	5179	43
35	103	53	65	7397	221
36	75	49	65	7384	189
37	0	9	37	5395	46
38	35	41	65	7340	141
39	0	1	17	3732	18
40	0	22	51	6567	73
41	40	44	65	7354	149
42	0	0	12	3316	12
43	18	35	64	7240	117
44	0	20	57	6640	77
45	1	2	28	4590	31
46	9	25	58	6926	92
47	0	17	43	6106	60
48	0	20	36	5870	56
49	108	53	65	7399	226
50	96	55	65	7395	216
51	3	0	30	4700	33
52	1	0	0	2405	1
53	0	2	18	3857	20
54	36	44	65	7346	145
55	0	7	29	4853	36
56	3	25	53	6700	81
57	0	1	14	3549	15
58	0	1	2	2519	3
59	0	0	17	3662	17
60	1	0	18	3813	19
61	52	44	65	7370	161
62	0	5	2	2745	7
63	0	0	11	3223	11
64	0	18	41	6023	59
65	0	1	24	4157	25
66	0	4	0	2573	4
67	0	19	46	6343	65
68	0	0	30	4534	30
69	0	0	29	4473	29
70	0	20	35	5799	55
71	0	15	37	5711	52
72	0	20	37	5937	57
73	0	2	0	2448	2
74	31	40	65	7328	136
75	0	2	14	3607	16
76	6	27	51	6760	84
77	0	2	30	4676	32
78	0	14	37	5657	51
79	0	6	31	4918	37
80	0	15	38	5773	53
81	0	14	36	5602	50
82	0	0	8	2869	8
83	0	0	8	2869	8
84	18	38	67	7261	123
85	50	53	65	7372	168
86	99	48	65	7394	212
87	3	24	51	6652	78
88	53	44	65	7371	162
89	20	34	65	7243	119
90	1	0	22	4062	23
91	1	5	34	5056	40
92	0	9	30	4993	39
93	1	0	23	4106	24
94	24	38	65	7302	127
95	0	0	12	3316	12
96	0	9	32	5089	41
97	0	5	2	2745	7
98	0	19	39	5986	58
99	59	45	65	7377	169
100	0	0	28	4417	28
101	89	55	65	7391	209
102	22	37	65	7288	124
103	85	56	65	7390	206
104	74	53	65	7385	192
105	29	40	65	7322	134
