# Supplementary material for: Precision agriculture management based on a surrogate model assisted multiobjective algorithmic framework
Source: Sci Rep. 2023 Jan 20;13:1142. doi: 10.1038/s41598-023-27990-w (PMC9860027; doi:10.1038/s41598-023-27990-w)
Supplement: Supplementary file 1 — Supplementary Information. [file 41598_2023_27990_MOESM1_ESM.zip › Supplementary material/Experimental results data/灌溉.csv]

1	Strategy 1	Strategy 2	Strategy 3	Strategy 4	Strategy 5	Strategy 6
2	0	0	0	156	0	3
3	299	385	260	0	83	401
4	0	0	0	363	276	39
5	263	328	161	27	248	259
6	288	317	89	110	78	0
7	194	356	181	340	371	185
8	175	289	241	157	319	281
9	227	364	116	114	355	162
10	252	244	143	228	300	195
11	211	36	228	113	284	269
12	242	39	203	357	3	394
13	10	260	193	120	142	207
14	31	168	132	54	137	146
15	21	2	17	151	290	53
16	9	13	121	291	41	11
17	41	112	215	178	56	230
18	144	59	42	23	16	70
19	4	63	43	98	103	48
20	7	69	217	319	363	182
21	27	3	18	193	21	127
22	149	26	19	92	280	37
23	23	138	34	311	148	180
24	53	281	65	128	237	112
25	44	30	1	14	114	158
26	2	32	5	162	44	71
27	156	19	27	328	119	134
28	29	20	28	34	220	132
29	201	1	69	236	94	151
30	92	272	49	41	63	292
31	60	6	3	11	295	382
32	43	47	6	197	97	161
33	13	177	7	187	42	199
34	104	4	39	33	69	170
35	55	28	36	259	190	4
36	166	210	33	65	24	216
37	63	219	22	301	87	124
38	61	232	11	28	35	102
39	126	127	45	247	110	9
40	137	24	48	241	265	215
41	76	53	38	268	253	153
42	28	119	84	143	116	74
43	73	156	37	303	73	46
44	47	49	4	21	182	365
45	46	23	16	59	149	356
46	161	224	1	133	259	92
47	1	22	2	47	30	75
48	121	40	18	222	112	115
49	69	188	19	169	62	191
50	26	97	20	25	256	56
51	18	143	8	88	71	64
52	130	56	9	138	76	40
53	38	25	78	60	225	235
54	20	150	7	74	272	189
55	220	33	8	282	28	34
56	243	34	15	109	94	127
57	48	18	16	52	27	239
58	8	205	54	182	9	118
59	99	19	35	76	81	54
60	172	1	44	48	162	15
61	67	238	57	17	228	20
62	32	265	62	68	167	24
63	59	94	32	31	33	100
64	36	102	30	63	132	134
65	24	45	32	81	178	311
66	117	5	52	81	80	223
67	71	183	9	38	25	120
68	217	14	10	123	144	28
69	15	17	82	42	129	84
70	114	18	21	55	45	60
71	107	15	71	265	159	14
72	17	16	13	44	199	340
73	11	17	14	254	231	319
74	111	43	6	17	173	167
75	33	52	14	275	186	164
76	25	20	15	177	163	27
77	134	21	50	47	86	165
78	56	89	79	137	123	346
79	83	12	59	37	107	377
80	65	196	24	145	193	299
81	19	77	25	70	250	307
82	81	82	30	221	243	150
83	110	55	118	168	214	154
84	51	15	51	78	37	18
85	5	16	2	43	187	302
86	64	21	20	38	8	29
87	8	41	21	178	152	174
88	50	42	73	98	48	238
89	88	44	26	7	206	224
90	86	198	35	95	111	248
91	16	106	25	3	17	206
92	39	8	40	13	151	15
93	35	9	40	184	261	185
94	49	50	26	89	209	113
95	58	7	41	26	159	13
96	199	10	29	18	126	352
97	78	11	55	13	168	43
98	79	12	46	359	96	30
99	98	11	47	34	202	10
100	6	8	56	15	110	258
101	11	90	10	103	92	251
102	12	7	41	204	89	90
103	14	9	61	134	223	310
104	95	10	23	114	193	32
105	34	81	24	56	202	344
106	88	29	29	93	123	116
107		196	0		240
108		0	320		0
109		0	0		320
110		168	272		42
111		146	225		229
112		129	79		74
113		117	106		265
114		175	241		94
115		183	206		156
116		189	52		299
117		108	132		114
118		138	114		105
119		45	251		52
120		31	53		27
121		43	17		168
122		5	3		15
123		114	29		101
124		90	15		145
125		56	22		62
126		55	31		78
127		39	258		28
128		58	4		241
129		80	51		26
130		1	195		171
131		48	42		179
132		21	47		145
133		140	9		49
134		86	27		120
135		76	40		222
136		26	43		22
137		53	23		271
138		94	37		29
139		18	172		197
140		19	188		294
141		44	7		185
142		96	48		65
143		28	44		252
144		41	33		274
145		40	1		88
146		42	35		28
147		22	202		205
148		83	36		240
149		102	38		118
150		63	46		57
151		52	16		309
152		46	14		152
153		44	158		75
154		27	73		184
155		6	183		137
156		7	110		190
157		12	26		129
158		36	58		281
159		6	18		219
160		72	164		84
161		101	153		148
162		47	45		28
163		68	50		279
164		33	141		91
165		74	150		96
166		66	63		163
167		17	61		20
168		18	49		5
169		35	1		81
170		61	2		142
171		29	19		102
172		30	20		276
173		19	8		35
174		20	56		47
175		70	8		108
176		1	21		183
177		2	18		111
178		34	19		190
179		65	65		288
180		20	68		250
181		16	57		126
182		17	55		276
183		59	6		316
184		8	16		59
185		9	178		211
186		7	265		60
187		8	265		185
188		37	20		165
189		23	21		72
190		24	60		115
191		24	11		303
192		25	12		70
193		25	139		201
194		15	2		121
195		16	34		6
196		37	34		139
197		3	70		313
198		4	12		139
199		50	13		27
200		23	54		13
201		14	176		60
202		15	113		89
203		50	32		127
204		13	24		209
205		2	163		133
206		3	13		55
207		14	146		41
208		51	10		259
209		9	11		120
210		10	145		124
211		4	25		78
212		0	119		0
213		0	0		252
214		277	0		191
215		244	93		379
216		156	52		160
217		267	35		17
218		146	37		30
219		253	88		27
220		103	113		10
221		20	100		309
222		53	41		57
223		22	54		114
224		45	85		153
225		51	14		368
226		87	12		63
227		1	2		66
228		2	69		299
229		16	66		255
230		97	3		185
231		12	96		323
232		155	11		270
233		13	67		245
234		56	47		233
235		129	21		226
236		273	16		331
237		54	107		124
238		63	104		221
239		58	45		7
240		139	4		182
241		70	46		72
242		41	110		267
243		29	72		5
244		48	77		125
245		3	83		163
246		26	20		172
247		32	62		359
248		39	70		97
249		77	98		18
250		50	17		166
251		250	18		203
252		5	19		21
253		19	87		213
254		42	43		205
255		35	42		91
256		79	5		33
257		109	60		210
258		47	33		197
259		38	9		247
260		91	39		54
261		25	32		291
262		6	6		343
263		4	51		261
264		107	55		88
265		62	73		220
266		64	48		315
267		115	50		215
268		31	7		140
269		136	59		281
270		43	8		327
271		8	81		77
272		7	48		169
273		72	39		51
274		55	64		81
275		11	22		264
276		96	23		44
277		36	58		7
278		24	76		199
279		69	23		139
280		23	24		338
281		61	75		167
282		49	105		40
283		94	38		148
284		33	79		175
285		28	1		47
286		86	15		355
287		34	112		119
288		65	27		346
289		46	28		312
290		116	28		105
291		68	29		98
292		81	24		114
293		67	25		85
294		14	13		352
295		126	30		90
296		80	31		98
297		75	25		25
298		17	26		130
299		74	79		151
300		76	29		64
301		37	30		225
302		82	34		178
303		93	1		236
304		9	34		279
305		120	82		202
306		73	26		256
307		83	10		108
308		84	27		75
309		14	64		85
310		43	38		226
311		123	63		146
312		40	15		98
313		85	31		176
314		92	22		9
315		18	56		144
316		27	44		43
317		0	0		52
318		392	87		232
319		0	0		0
320		322	75		285
321		374	83		107
322		289	13		151
323		38	25		143
324		36	24		264
325		271	6		218
326		171	20		170
327		93	19		247
328		108	21		198
329		19	70		16
330		20	44		103
331		282	1		208
332		131	29		21
333		234	46		227
334		33	11		38
335		162	12		19
336		120	49		210
337		248	32		163
338		63	45		195
339		146	10		117
340		206	11		160
341		115	9		84
342		45	10		182
343		41	56		76
344		215	22		258
345		241	12		52
346		262	53		164
347		31	8		60
348		257	9		274
349		14	61		177
350		15	55		17
351		28	50		95
352		224	35		140
353		12	85		32
354		13	63		4
355		23	67		94
356		56	26		54
357		2	27		51
358		3	52		151
359		180	73		281
360		50	66		127
361		30	4		149
362		18	7		130
363		19	5		14
364		66	16		63
365		24	17		45
366		11	59		182
367		12	26		156
368		140	39		271
369		43	3		261
370		83	4		65
371		52	14		29
372		1	14		13
373		101	15		188
374		153	62		42
375		47	64		11
376		25	51		279
377		55	65		71
378		10	27		274
379		17	7		109
380		18	8		35
381		11	28		165
382		15	68		23
383		16	38		99
384		27	1		155
385		1	2		26
386		16	57		226
387		4	17		114
388		17	18		51
389		5	18		49
390		2	5		223
391		183	37		69
392		71	23		138
393		75	2		123
394		135	3		87
395		79	15		238
396		3	47		187
397		4	16		93
398		87	48		133
399		20	43		241
400		9	73		19
401		10	59		120
402		21	47		42
403		76	30		79
404		13	48		93
405		14	40		184
406		42	42		44
407		156	41		19
408		7	41		98
409		8	42		34
410		197	43		144
411		90	69		281
412		201	84		31
413		190	31		73
414		6	57		163
415		7	28		91
416		26	30		156
417		68	31		243
418		5	33		139
419		6	54		57
420		101	36		258
421		49	23		136
422		0	0		311
423		281	267		74
424		0	0		66
425		147	231		0
426		83	215		95
427		210	211		378
428		168	245		358
429		270	25		59
430		224	237		159
431		246	200		226
432		155	15		15
433		15	27		236
434		51	17		215
435		53	106		176
436		259	46		259
437		257	42		335
438		80	1		304
439		47	262		95
440		46	134		171
441		56	60		93
442		7	57		314
443		24	49		27
444		26	76		117
445		72	28		247
446		28	148		133
447		4	44		71
448		44	75		4
449		33	36		78
450		35	101		243
451		52	7		72
452		240	97		105
453		16	109		373
454		1	2		110
455		2	5		209
456		230	14		53
457		17	252		148
458		18	70		199
459		40	255		21
460		48	118		228
461		31	22		203
462		32	24		307
463		52	32		9
464		42	152		113
465		39	18		275
466		45	45		35
467		58	10		154
468		50	73		165
469		1	13		188
470		27	21		49
471		152	123		44
472		41	95		32
473		22	157		271
474		8	30		52
475		23	55		67
476		2	23		135
477		19	9		52
478		3	35		293
479		20	100		83
480		55	53		328
481		5	39		128
482		63	51		56
483		66	141		64
484		236	37		141
485		8	142		63
486		9	192		203
487		18	197		30
488		30	93		179
489		19	19		50
490		6	114		196
491		233	33		87
492		43	80		85
493		3	62		62
494		37	63		34
495		38	86		54
496		34	69		142
497		20	81		107
498		12	185		181
499		13	31		123
500		21	54		131
501		54	20		127
502		16	189		262
503		17	56		87
504		62	87		65
505		9	34		93
506		34	171		24
507		13	175		144
508		21	182		141
509		22	178		49
510		14	38		81
511		10	85		169
512		30	130		213
513		23	8		73
514		10	6		71
515		11	6		272
516		11	3		194
517		12	91		23
518		68	67		145
519		43	89		46
520		36	83		180
521		37	12		83
522		36	79		98
523		49	65		165
524		70	160		322
525		59	11		192
526		61	116		124
527		0	0		0
528		117	380		65
529		0	0		266
530		109	346		383
531		102	280		71
532		50	372		354
533		106	1		74
534		97	59		92
535		33	29		317
536		75	246		294
537		79	94		327
538		45	27		95
539		52	55		107
540		88	24		313
541		37	4		250
542		31	102		220
543		43	80		110
544		5	14		187
545		4	19		154
546		85	20		87
547		47	233		99
548		21	13		72
549		30	7		246
550		28	23		209
551		35	110		128
552		91	21		192
553		29	254		18
554		49	48		68
555		38	50		167
556		44	41		35
557		1	2		51
558		2	261		135
559		69	211		139
560		72	64		174
561		15	6		74
562		16	268		201
563		17	5		255
564		18	120		211
565		53	40		124
566		48	203		165
567		81	220		120
568		83	46		102
569		34	230		54
570		41	73		69
571		95	114		16
572		93	97		283
573		46	25		243
574		54	274		86
575		58	188		77
576		27	32		25
577		51	17		39
578		62	18		105
579		51	171		84
580		26	182		96
581		63	68		4
582		1	177		265
583		55	18		45
584		14	19		102
585		15	34		36
586		59	35		232
587		3	162		118
588		6	147		186
589		57	42		149
590		19	45		80
591		20	20		286
592		60	26		130
593		61	16		3
594		73	17		275
595		18	31		325
596		19	43		82
597		56	194		137
598		39	44		274
599		41	2		235
600		7	15		21
601		8	16		39
602		39	53		70
603		64	39		36
604		66	15		269
605		36	36		125
606		22	165		321
607		23	217		76
608		42	11		9
609		13	12		40
610		42	12		199
611		11	31		29
612		14	198		118
613		12	155		151
614		67	131		90
615		23	9		175
616		24	10		137
617		16	141		68
618		17	66		12
619		24	8		132
620		25	9		61
621		10	8		47
622		11	153		76
623		65	135		79
624		8	79		165
625		9	33		57
626		32	10		93
627		22	11		250
628		34	38		89
629		9	22		181
630		10	37		8
631		68	126		181
632		0	0		58
633		227	363		357
634		0	0		181
635		189	175		57
636		172	272		0
637		121	311		327
638		139	282		313
639		9	156		348
640		161	333		274
641		133	353		301
642		11	343		292
643		47	13		128
644		45	141		46
645		50	6		356
646		151	56		259
647		149	149		221
648		43	87		105
649		87	44		93
650		164	40		82
651		2	91		87
652		113	11		66
653		107	320		75
654		3	8		281
655		1	9		108
656		26	77		118
657		4	38		52
658		41	12		16
659		21	133		95
660		83	42		236
661		44	96		63
662		18	21		166
663		19	68		88
664		117	57		169
665		44	3		20
666		93	5		14
667		22	111		112
668		51	15		6
669		37	34		4
670		57	20		225
671		52	83		66
672		59	4		3
673		6	18		84
674		7	23		67
675		33	70		32
676		42	36		231
677		46	51		204
678		13	45		21
679		28	54		208
680		40	29		38
681		5	98		79
682		6	62		245
683		31	92		152
684		103	103		231
685		80	126		25
686		36	33		218
687		54	25		148
688		17	67		133
689		18	50		36
690		38	28		99
691		60	31		130
692		55	26		160
693		19	58		14
694		20	41		71
695		30	275		92
696		1	47		179
697		35	82		117
698		34	114		7
699		29	59		201
700		67	24		42
701		134	85		174
702		69	76		200
703		20	27		9
704		16	132		197
705		17	65		34
706		8	319		74
707		7	1		135
708		8	2		17
709		56	48		130
710		96	79		89
711		23	52		69
712		24	46		26
713		76	16		93
714		24	116		78
715		25	105		147
716		25	60		160
717		15	74		238
718		16	71		210
719		70	63		150
720		23	86		103
721		32	122		204
722		74	120		248
723		14	64		176
724		15	66		43
725		62	97		195
726		14	53		257
727		100	49		169
728		12	80		215
729		5	37		189
730		27	22		239
731		72	1		190
732		64	2		1
733		94	22		78
734		98	32		253
735		66	17		182
736		65	19		226
737		0	0		0
738		113	353		117
739		0	0		295
740		100	277		257
741		90	189		67
742		106	23		94
743		106	176		253
744		5	33		86
745		4	28		189
746		9	292		122
747		56	249		154
748		14	35		282
749		34	37		160
750		1	199		199
751		63	25		110
752		18	305		215
753		19	46		180
754		88	168		228
755		2	1		139
756		3	30		5
757		13	133		135
758		10	141		236
759		58	267		23
760		42	238		161
761		12	12		13
762		36	206		194
763		75	107		290
764		7	39		105
765		8	322		207
766		35	11		57
767		80	95		81
768		85	99		134
769		61	160		208
770		65	27		265
771		43	48		79
772		44	31		168
773		77	225		118
774		6	344		72
775		7	332		124
776		28	94		78
777		82	64		145
778		50	120		117
779		44	70		16
780		45	214		247
781		48	45		151
782		32	148		83
783		51	49		38
784		49	233		133
785		6	51		64
786		60	79		36
787		47	295		222
788		19	9		43
789		20	83		275
790		46	67		29
791		16	36		92
792		17	336		242
793		18	256		66
794		17	14		63
795		53	91		49
796		1	102		148
797		52	104		75
798		72	7		227
799		74	219		11
800		8	75		71
801		78	261		66
802		15	312		62
803		16	21		233
804		84	52		270
805		23	6		73
806		24	42		68
807		33	8		102
808		20	60		39
809		21	4		175
810		89	18		108
811		29	16		67
812		30	113		107
813		66	114		100
814		25	20		59
815		26	126		21
816		22	73		59
817		23	54		73
818		67	89		16
819		15	19		2
820		54	17		61
821		30	57		104
822		26	62		169
823		31	85		3
824		27	66		45
825		68	81		44
826		38	41		176
827		39	44		53
828		71	350		52
829		37	15		273
830		24	58		131
831		25	82		91
832		38	59		54
833		69	124		41
834		11	56		14
835		11	154		6
836		31	43		56
837		70	40		141
838		40	153		46
839		41	21		27
840		43	77		50
841		27	2		123
842		0	0		0
843		104	257		65
844		0	0		317
845		81	213		123
846		55	150		139
847		58	241		261
848		94	229		242
849		98	161		192
850		100	14		151
851		10	124		115
852		52	22		251
853		14	10		173
854		44	66		159
855		38	95		305
856		31	141		230
857		85	9		91
858		46	70		283
859		36	132		202
860		43	24		216
861		15	1		107
862		9	90		70
863		32	44		296
864		41	48		167
865		4	58		224
866		73	4		313
867		24	60		274
868		25	33		133
869		33	27		293
870		78	238		141
871		75	110		42
872		47	56		48
873		8	49		132
874		68	72		68
875		42	114		152
876		89	82		25
877		27	46		121
878		28	7		50
879		13	15		145
880		21	34		5
881		16	6		209
882		17	61		112
883		34	30		59
884		25	171		73
885		26	180		143
886		26	176		55
887		27	29		185
888		19	78		177
889		12	198		45
890		13	185		77
891		11	12		35
892		12	75		8
893		23	231		69
894		24	21		11
895		70	53		59
896		87	43		37
897		1	47		188
898		92	107		95
899		35	20		181
900		71	80		30
901		28	38		275
902		29	26		90
903		30	204		17
904		29	2		8
905		17	52		85
906		18	41		181
907		50	11		80
908		91	85		126
909		77	16		72
910		20	120		205
911		6	40		134
912		22	19		16
913		23	17		128
914		7	105		38
915		39	25		6
916		5	88		68
917		5	195		97
918		6	3		110
919		61	118		127
920		16	62		82
921		67	207		70
922		30	76		101
923		59	55		76
924		62	54		64
925		11	63		39
926		50	8		20
927		2	37		162
928		3	98		48
929		7	36		120
930		65	18		33
931		60	12		99
932		40	167		23
933		66	50		26
934		1	8		43
935		2	165		187
936		86	189		36
937		18	191		88
938		49	42		141
939		48	71		38
940		49	31		26
941		48	28		137
942		64	39		40
943		63	138		57
944		53	99		134
945		22	64		129
946		54	11		83
947		0	0		0
948		136	0		231
949		0	278		121
950		129	262		354
951		125	176		28
952		35	233		105
953		37	161		331
954		7	185		352
955		62	221		152
956		120	215		327
957		9	200		172
958		60	98		93
959		71	45		11
960		74	156		249
961		111	51		313
962		44	90		82
963		46	117		39
964		135	242		85
965		39	204		225
966		38	253		24
967		69	33		16
968		28	148		58
969		15	112		210
970		107	40		30
971		67	42		143
972		6	81		264
973		34	122		148
974		10	18		76
975		32	41		132
976		64	47		72
977		76	103		3
978		18	107		13
979		21	12		47
980		33	34		112
981		14	1		206
982		43	13		64
983		59	131		292
984		84	10		168
985		19	17		78
986		82	68		54
987		97	7		123
988		78	36		99
989		47	23		48
990		117	126		198
991		20	182		257
992		93	15		222
993		40	4		161
994		42	29		92
995		81	37		261
996		2	66		51
997		4	85		209
998		5	79		137
999		104	44		179
1000		95	9		38
1001		100	39		23
1002		86	61		243
1003		49	19		158
1004		3	5		304
1005		101	2		284
1006		41	21		274
1007		79	48		154
1008		91	136		12
1009		56	6		131
1010		24	25		233
1011		25	245		270
1012		114	28		298
1013		58	70		135
1014		53	250		216
1015		50	26		2
1016		16	58		51
1017		26	57		276
1018		1	43		78
1019		16	20		20
1020		27	35		118
1021		17	73		252
1022		52	56		71
1023		55	30		220
1024		48	32		114
1025		66	60		156
1026		23	16		72
1027		24	77		113
1028		87	65		227
1029		105	30		25
1030		22	3		240
1031		23	75		86
1032		89	139		91
1033		54	22		246
1034		12	22		193
1035		13	71		162
1036		25	49		68
1037		27	50		181
1038		26	50		130
1039		51	63		66
1040		29	14		45
1041		30	11		160
1042		30	11		186
1043		11	14		280
1044		12	88		155
1045		31	72		61
1046		22	53		139
1047		1	59		227
1048		13	142		307
1049		115	32		191
1050		65	53		158
1051		31	64		122
1052		0	257		0
1053		122	0		170
1054		0	257		48
1055		109	0		5
1056		98	246		162
1057		67	202		398
1058		91	183		373
1059		104	153		361
1060		74	201		302
1061		1	1		153
1062		54	169		0
1063		34	128		135
1064		30	86		203
1065		2	98		339
1066		32	117		323
1067		19	170		144
1068		20	148		42
1069		82	40		292
1070		5	2		49
1071		64	44		309
1072		49	4		34
1073		52	35		17
1074		47	19		206
1075		12	20		350
1076		88	140		297
1077		44	38		313
1078		108	31		55
1079		28	3		41
1080		36	41		217
1081		42	6		200
1082		43	114		71
1083		7	43		48
1084		8	108		85
1085		17	62		14
1086		18	36		184
1087		85	59		285
1088		6	7		334
1089		7	22		187
1090		79	27		229
1091		59	42		248
1092		18	48		119
1093		16	18		295
1094		17	17		328
1095		19	18		164
1096		15	19		73
1097		16	13		143
1098		61	7		109
1099		62	16		138
1100		6	17		32
1101		45	8		228
1102		20	133		26
1103		21	83		159
1104		1	30		195
1105		46	105		243
1106		8	33		158
1107		9	101		29
1108		9	15		90
1109		10	16		277
1110		3	29		115
1111		57	9		133
1112		33	10		8
1113		75	73		257
1114		86	34		169
1115		24	80		126
1116		25	6		79
1117		77	45		58
1118		10	20		66
1119		11	21		62
1120		58	47		22
1121		43	34		165
1122		35	14		356
1123		14	15		177
1124		23	49		62
1125		15	68		57
1126		24	8		0
1127		50	9		323
1128		4	70		185
1129		40	66		355
1130		41	33		279
1131		51	64		96
1132		11	137		12
1133		22	14		258
1134		23	23		222
1135		29	75		269
1136		26	10		181
1137		27	11		267
1138		13	50		260
1139		14	46		193
1140		35	23		234
1141		25	24		186
1142		38	77		167
1143		26	53		77
1144		39	58		279
1145		37	24		281
1146		41	25		183
1147		38	55		193
1148		42	25		10
1149		29	26		51
1150		21	37		171
1151		22	57		162
1152		57	26		105
1153		39	135		262
1154		40	51		94
1155		78	43		236
1156		27	52		56
1157		0	0		0
1158		76	192		253
1159		0	0		318
1160		74	87		199
1161		70	115		40
1162		54	188		16
1163		57	160		306
1164		3	138		162
1165		50	77		146
1166		52	147		290
1167		37	129		277
1168		62	43		52
1169		64	6		257
1170		1	30		142
1171		30	1		283
1172		18	123		264
1173		19	153		250
1174		10	19		122
1175		13	20		209
1176		5	32		179
1177		47	68		148
1178		68	40		193
1179		42	72		62
1180		43	33		225
1181		32	29		105
1182		48	22		270
1183		53	158		154
1184		35	5		109
1185		7	7		57
1186		8	38		302
1187		6	3		54
1188		7	27		35
1189		31	28		81
1190		58	42		169
1191		19	13		12
1192		20	18		171
1193		16	17		65
1194		17	19		215
1195		18	18		229
1196		17	133		204
1197		1	7		51
1198		2	16		221
1199		43	17		86
1200		44	8		21
1201		8	149		73
1202		9	47		18
1203		2	119		118
1204		6	60		174
1205		61	1		47
1206		15	2		89
1207		16	46		156
1208		59	15		42
1209		33	16		5
1210		34	66		111
1211		23	9		297
1212		24	10		29
1213		20	58		105
1214		45	57		91
1215		46	62		84
1216		21	20		116
1217		65	21		8
1218		66	45		102
1219		4	135		94
1220		67	63		77
1221		24	34		117
1222		14	14		229
1223		26	15		245
1224		27	35		47
1225		25	8		92
1226		15	9		263
1227		25	74		190
1228		28	48		80
1229		26	65		242
1230		29	121		45
1231		38	56		155
1232		60	14		114
1233		21	49		82
1234		22	23		233
1235		29	10		77
1236		38	34		68
1237		11	11		158
1238		39	23		157
1239		12	24		80
1240		46	51		104
1241		33	52		297
1242		39	76		165
1243		40	24		237
1244		14	25		132
1245		36	35		32
1246		49	37		45
1247		27	36		183
1248		49	39		72
1249		28	25		46
1250		9	26		203
1251		41	44		25
1252		42	4		150
1253		11	2		78
1254		44	26		79
1255		45	41		88
1256		40	42		187
1257		41	41		8
1258		22	53		91
1259		23	36		136
1260		36	37		218
1261		34	54		31
1262		0	0		0
1263		379	352		179
1264		0	0		388
1265		344	331		40
1266		283	316		376
1267		303	38		348
1268		108	303		92
1269		344	192		127
1270		323	36		21
1271		310	6		105
1272		275	178		305
1273		3	48		198
1274		27	25		251
1275		197	2		189
1276		40	19		118
1277		95	20		35
1278		8	24		311
1279		263	40		135
1280		229	44		154
1281		9	53		2
1282		125	1		205
1283		116	99		135
1284		19	42		150
1285		20	263		129
1286		239	220		189
1287		46	211		11
1288		31	32		115
1289		52	30		291
1290		57	101		110
1291		42	26		233
1292		1	233		248
1293		55	271		214
1294		24	74		63
1295		49	7		270
1296		144	8		88
1297		205	225		103
1298		5	46		228
1299		67	167		339
1300		161	91		279
1301		39	22		17
1302		30	3		166
1303		168	62		63
1304		33	112		131
1305		257	129		276
1306		222	14		143
1307		35	15		323
1308		61	5		103
1309		323	239		196
1310		48	256		116
1311		153	245		51
1312		23	175		289
1313		130	157		102
1314		25	28		260
1315		18	163		320
1316		19	123		213
1317		14	282		205
1318		15	251		181
1319		29	277		139
1320		34	107		30
1321		186	18		223
1322		174	1		26
1323		2	19		81
1324		250	133		84
1325		179	68		15
1326		136	80		177
1327		75	116		239
1328		37	141		51
1329		17	201		48
1330		18	17		202
1331		12	18		221
1332		13	34		81
1333		4	58		164
1334		80	206		28
1335		38	12		59
1336		216	13		173
1337		245	11		83
1338		211	12		265
1339		112	196		169
1340		20	86		93
1341		16	15		65
1342		17	16		168
1343		21	137		46
1344		6	35		25
1345		1	20		33
1346		21	16		73
1347		2	17		75
1348		22	21		77
1349		15	82		33
1350		16	146		142
1351		7	153		132
1352		155	120		84
1353		11	10		58
1354		12	11		161
1355		70	21		60
1356		6	9		6
1357		10	9		98
1358		7	10		59
1359		11	29		87
1360		10	13		69
1361		140	14		254
1362		91	296		264
1363		13	288		242
1364		14	57		81
1365		82	4		330
1366		44	72		84
1367		402	0		0
1368		0	350		269
1369		402	0		257
1370		0	333		342
1371		348	296		67
1372		296	312		236
1373		380	322		199
1374		318	114		159
1375		262	125		244
1376		189	278		96
1377		173	30		188
1378		272	51		326
1379		246	247		75
1380		318	11		274
1381		380	27		32
1382		153	347		283
1383		232	204		84
1384		207	238		109
1385		31	268		231
1386		198	300		131
1387		141	42		128
1388		3	131		15
1389		9	222		31
1390		71	53		197
1391		19	60		291
1392		20	10		25
1393		24	25		116
1394		40	140		206
1395		42	193		19
1396		97	12		280
1397		1	28		3
1398		56	32		36
1399		159	77		302
1400		116	104		222
1401		220	23		218
1402		58	46		98
1403		78	44		273
1404		39	48		258
1405		166	256		93
1406		240	16		48
1407		28	94		264
1408		122	215		102
1409		1	17		94
1410		2	100		249
1411		35	89		143
1412		127	9		154
1413		102	80		213
1414		217	152		165
1415		5	6		40
1416		25	261		229
1417		14	8		176
1418		18	159		208
1419		19	20		52
1420		15	34		190
1421		34	31		88
1422		49	209		199
1423		44	87		170
1424		54	83		18
1425		85	13		64
1426		284	14		32
1427		284	107		190
1428		17	18		241
1429		18	50		124
1430		38	24		292
1431		30	1		182
1432		50	111		134
1433		104	171		68
1434		134	2		41
1435		53	74		260
1436		46	277		314
1437		32	56		13
1438		61	37		338
1439		20	55		317
1440		16	67		323
1441		17	127		173
1442		21	71		104
1443		64	148		83
1444		81	57		37
1445		12	230		224
1446		13	41		21
1447		110	185		175
1448		2	163		196
1449		6	54		45
1450		21	63		193
1451		22	144		123
1452		93	39		185
1453		15	40		253
1454		16	45		217
1455		7	167		307
1456		8	19		49
1457		33	190		147
1458		43	96		139
1459		4	73		342
1460		109	49		170
1461		11	15		139
1462		12	231		112
1463		6	38		195
1464		7	182		9
1465		48	62		154
1466		137	65		20
1467		29	177		333
1468		10	35		78
1469		11	70		55
1470		91	1		27
1471		8	98		68
1472		251	0		0
1473		0	269		278
1474		0	269		163
1475		195	0		84
1476		209	219		331
1477		150	110		211
1478		12	232		38
1479		78	8		270
1480		39	83		146
1481		10	6		6
1482		82	16		249
1483		46	1		58
1484		24	18		286
1485		134	20		67
1486		143	10		90
1487		23	11		244
1488		72	91		304
1489		128	11		139
1490		122	12		77
1491		37	39		60
1492		114	47		256
1493		22	43		117
1494		30	9		123
1495		54	10		310
1496		9	42		262
1497		40	44		11
1498		31	12		87
1499		15	13		27
1500		35	105		0
1501		97	37		30
1502		57	7		289
1503		75	79		32
1504		49	26		95
1505		2	27		195
1506		14	40		142
1507		86	3		322
1508		1	4		154
1509		60	41		158
1510		118	49		115
1511		48	22		242
1512		6	7		184
1513		109	21		185
1514		59	4		125
1515		61	24		34
1516		70	9		136
1517		8	25		136
1518		18	5		175
1519		41	98		2
1520		7	14		295
1521		84	15		14
1522		20	93		62
1523		44	56		288
1524		69	19		23
1525		51	1		127
1526		62	2		45
1527		21	51		81
1528		63	13		72
1529		89	14		109
1530		36	17		316
1531		145	19		110
1532		42	27		130
1533		76	28		169
1534		101	31		68
1535		68	50		174
1536		53	52		79
1537		17	54		95
1538		16	59		159
1539		64	25		82
1540		13	26		239
1541		5	23		42
1542		43	24		25
1543		26	101		92
1544		27	60		52
1545		94	32		105
1546		65	57		89
1547		132	48		70
1548		102	67		82
1549		47	15		232
1550		106	33		200
1551		55	23		42
1552		25	110		125
1553		52	29		55
1554		3	30		50
1555		27	62		67
1556		28	48		217
1557		29	36		68
1558		66	65		20
1559		4	17		299
1560		45	53		94
1561		25	2		100
1562		26	46		224
1563		34	3		32
1564		91	5		130
1565		32	63		76
1566		1	99		234
1567		67	61		165
1568		16	45		16
1569		32	28		285
1570		33	45		145
1571		28	29		155
1572		33	46		82
1573		29	30		65
1574		34	34		53
1575		19	77		196
1576		107	70		21
1577		0	0		0
1578		263	336		106
1579		263	0		282
1580		0	320		305
1581		160	289		68
1582		186	281		68
1583		233	177		214
1584		254	226		293
1585		223	246		89
1586		50	22		197
1587		33	198		266
1588		150	12		191
1589		207	20		55
1590		61	165		111
1591		63	3		303
1592		56	8		226
1593		31	209		167
1594		54	259		253
1595		195	150		0
1596		198	25		43
1597		30	10		4
1598		21	19		40
1599		4	110		180
1600		72	113		65
1601		102	158		172
1602		14	58		244
1603		118	269		93
1604		57	213		218
1605		212	91		83
1606		47	27		148
1607		46	53		214
1608		145	117		231
1609		6	105		28
1610		109	36		237
1611		1	55		37
1612		114	66		62
1613		35	46		22
1614		52	23		183
1615		38	47		49
1616		18	31		34
1617		12	192		75
1618		26	5		290
1619		22	59		24
1620		140	102		160
1621		65	17		106
1622		15	62		250
1623		40	96		53
1624		27	93		145
1625		79	1		136
1626		89	232		19
1627		39	82		113
1628		87	68		100
1629		126	77		16
1630		122	45		131
1631		25	99		47
1632		58	132		117
1633		3	41		105
1634		37	145		121
1635		60	136		78
1636		43	60		108
1637		86	42		272
1638		48	122		95
1639		44	48		151
1640		99	40		232
1641		53	61		21
1642		74	64		112
1643		70	84		77
1644		94	78		89
1645		41	184		138
1646		9	24		128
1647		130	87		73
1648		81	50		101
1649		97	128		70
1650		96	140		73
1651		136	81		162
1652		20	43		67
1653		42	79		11
1654		28	73		14
1655		11	51		157
1656		84	57		176
1657		91	237		109
1658		67	124		274
1659		7	75		141
1660		8	241		106
1661		16	261		7
1662		23	33		74
1663		92	30		31
1664		66	63		154
1665		133	49		67
1666		24	1		59
1667		68	72		76
1668		48	15		125
1669		111	35		97
1670		78	187		70
1671		19	268		143
1672		28	29		192
1673		2	37		13
1674		17	6		16
1675		83	16		78
1676		76	9		24
1677		10	13		60
1678		82	162		3
1679		69	71		60
1680		212	28		119
1681		75	14		143
1682		0	0		0
1683		104	90		48
1684		0	0		172
1685		82	12		36
1686		75	7		368
1687		43	19		327
1688		1	14		101
1689		27	10		68
1690		9	8		19
1691		4	6		110
1692		92	57		104
1693		32	83		107
1694		95	22		34
1695		28	86		74
1696		29	15		48
1697		70	3		49
1698		31	87		308
1699		18	30		231
1700		19	35		62
1701		67	29		14
1702		38	9		56
1703		37	24		159
1704		49	25		54
1705		13	46		153
1706		40	42		30
1707		2	17		325
1708		64	18		208
1709		12	21		124
1710		47	39		195
1711		21	43		256
1712		62	59		71
1713		86	63		99
1714		50	26		31
1715		84	13		28
1716		88	27		263
1717		7	5		58
1718		41	23		9
1719		8	24		227
1720		42	18		165
1721		53	51		215
1722		90	52		145
1723		97	23		244
1724		99	71		51
1725		45	40		289
1726		5	80		171
1727		6	25		153
1728		6	26		95
1729		7	41		4
1730		52	65		280
1731		19	53		185
1732		20	47		42
1733		42	78		91
1734		17	13		148
1735		16	48		47
1736		17	81		233
1737		18	54		128
1738		55	75		220
1739		58	1		243
1740		74	2		148
1741		72	4		160
1742		8	5		190
1743		45	16		34
1744		51	17		115
1745		59	11		202
1746		15	27		220
1747		3	28		41
1748		16	55		131
1749		57	11		218
1750		102	1		288
1751		46	70		16
1752		101	60		237
1753		23	20		254
1754		24	69		51
1755		60	61		82
1756		20	4		22
1757		33	33		248
1758		30	34		50
1759		56	31		184
1760		30	66		19
1761		22	28		23
1762		23	73		67
1763		61	2		271
1764		66	36		70
1765		14	36		64
1766		14	37		78
1767		15	67		253
1768		71	77		134
1769		26	20		47
1770		25	45		116
1771		26	31		229
1772		39	32		181
1773		24	76		139
1774		25	68		66
1775		36	73		121
1776		34	37		80
1777		41	38		84
1778		35	34		76
1779		10	16		269
1780		33	32		38
1781		34	33		245
1782		11	49		144
1783		11	44		119
1784		3	45		165
1785		5	50		305
1786		46	55		151
1787		0	0		282
1788		315	269		0
1789		0	0		35
1790		260	226		161
1791		222	195		344
1792		199	170		334
1793		243	213		318
1794		228	52		244
1795		99	53		277
1796		52	43		195
1797		53	15		307
1798		88	42		152
1799		25	10		185
1800		251	24		249
1801		163	40		299
1802		27	144		49
1803		37	91		130
1804		42	49		143
1805		170	2		52
1806		4	31		20
1807		154	83		175
1808		16	17		231
1809		11	135		178
1810		24	153		133
1811		194	19		126
1812		186	38		96
1813		46	5		203
1814		47	56		85
1815		35	127		150
1816		38	118		226
1817		43	54		54
1818		45	97		157
1819		41	44		82
1820		22	20		262
1821		5	77		273
1822		34	3		87
1823		106	87		258
1824		15	39		90
1825		1	33		119
1826		7	37		45
1827		82	11		41
1828		177	35		91
1829		12	70		21
1830		33	18		87
1831		17	150		165
1832		18	138		290
1833		6	30		26
1834		50	27		293
1835		117	28		17
1836		51	161		222
1837		23	46		169
1838		2	111		47
1839		19	23		35
1840		20	50		181
1841		3	51		242
1842		127	58		104
1843		13	14		209
1844		49	34		161
1845		32	12		237
1846		113	13		216
1847		48	163		3
1848		67	36		284
1849		31	64		23
1850		1	9		31
1851		2	8		56
1852		135	9		60
1853		181	1		33
1854		57	45		11
1855		30	22		110
1856		28	1		65
1857		64	73		34
1858		18	121		114
1859		19	215		83
1860		109	107		92
1861		132	16		99
1862		61	67		264
1863		20	7		136
1864		21	5		134
1865		141	21		76
1866		44	26		72
1867		44	13		74
1868		56	14		272
1869		54	47		6
1870		29	125		55
1871		3	66		136
1872		21	41		184
1873		148	104		99
1874		55	47		142
1875		143	63		102
1876		17	59		193
1877		72	220		131
1878		8	100		313
1879		9	26		30
1880		59	8		70
1881		122	32		66
1882		39	7		209
1883		10	102		59
1884		8	3		32
1885		9	41		82
1886		10	110		67
1887		71	220		100
1888		150	60		62
1889		123	75		15
1890		14	32		27
1891		77	29		287
1892		244	0		2
1893		0	408		0
1894		0	408		12
1895		105	0		159
1896		101	200		346
1897		85	252		297
1898		42	283		256
1899		18	319		285
1900		19	174		202
1901		1	393		329
1902		22	273		148
1903		3	370		315
1904		62	113		219
1905		5	93		267
1906		23	159		210
1907		43	147		77
1908		44	1		27
1909		13	49		102
1910		45	345		34
1911		40	11		90
1912		6	19		325
1913		7	20		48
1914		37	335		73
1915		105	42		65
1916		4	5		53
1917		50	25		53
1918		36	24		197
1919		49	26		189
1920		39	354		84
1921		31	41		341
1922		1	23		18
1923		2	327		175
1924		32	362		58
1925		17	2		37
1926		18	44		274
1927		12	85		54
1928		19	40		167
1929		20	135		289
1930		64	51		165
1931		60	37		136
1932		8	22		246
1933		9	29		151
1934		82	122		132
1935		79	17		185
1936		7	18		94
1937		8	53		31
1938		16	27		163
1939		17	30		55
1940		71	28		278
1941		48	1		235
1942		68	20		84
1943		15	21		310
1944		16	18		61
1945		66	46		99
1946		75	19		44
1947		53	4		45
1948		21	32		6
1949		47	16		71
1950		59	17		222
1951		2	34		169
1952		43	69		302
1953		28	15		80
1954		14	16		50
1955		15	66		62
1956		24	6		12
1957		29	14		114
1958		57	15		128
1959		34	7		113
1960		35	8		107
1961		9	31		239
1962		25	80		69
1963		26	33		128
1964		10	36		7
1965		14	8		70
1966		46	12		109
1967		51	9		81
1968		54	9		231
1969		20	10		271
1970		21	38		242
1971		6	10		51
1972		41	125		141
1973		76	130		116
1974		56	35		125
1975		41	55		56
1976		27	3		113
1977		28	6		97
1978		24	7		173
1979		33	45		91
1980		25	65		276
1981		34	59		66
1982		38	71		145
1983		29	13		48
1984		26	14		28
1985		27	72		143
1986		30	58		306
1987		35	77		57
1988		10	61		5
1989		11	39		127
1990		70	73		133
1991		55	123		151
1992		30	21		223
1993		11	12		231
1994		33	13		110
1995		38	60		121
1996		52	57		118
1997		0	0		0
1998		272	373		234
1999		0	0		56
2000		272	339		129
[truncated: 101 more rows]
