# Supplementary material for: Precision agriculture management based on a surrogate model assisted multiobjective algorithmic framework
Source: Sci Rep. 2023 Jan 20;13:1142. doi: 10.1038/s41598-023-27990-w (PMC9860027; doi:10.1038/s41598-023-27990-w)
Supplement: Supplementary file 1 — Supplementary Information. [file 41598_2023_27990_MOESM1_ESM.zip › Supplementary material/Experimental results data/灌溉施肥固定日期.csv]

	V1	V2	V3	V4	V5	V6	V7	V8	V9
1	43	44	69	150	147	127	8129	156	424
2	0	0	0	1	11	61	1955	0	73
3	150	146	67	150	67	80	7949	363	297
4	27	0	0	0	0	0	549	27	0
5	20	24	66	150	150	150	7867	110	450
6	123	150	67	150	66	82	7946	340	298
7	69	0	88	0	37	17	1904	157	54
8	20	30	64	3	150	10	5747	114	163
9	90	47	91	3	3	60	2419	228	66
10	21	16	76	10	122	27	5557	113	159
11	146	145	66	148	72	76	7937	357	296
12	19	32	69	150	150	137	8053	120	437
13	23	31	0	0	0	42	1632	54	42
14	36	39	76	144	150	150	8095	151	444
15	126	64	101	33	150	35	7258	291	218
16	55	52	71	3	148	47	6643	178	198
17	19	4	0	0	0	34	1429	23	34
18	0	8	90	0	0	22	1049	98	22
19	134	103	82	148	68	76	7922	319	292
20	64	57	72	27	129	51	6972	193	207
21	2	9	81	0	0	27	1232	92	27
22	149	59	103	30	150	36	7212	311	216
23	36	16	76	1	53	26	2861	128	80
24	0	0	14	4	21	21	1337	14	46
25	37	50	75	3	144	44	6475	162	191
26	122	142	64	150	88	94	8009	328	332
27	0	10	24	128	134	112	4383	34	374
28	84	73	79	51	150	35	7550	236	236
29	1	0	40	150	150	119	4977	41	419
30	11	0	0	0	0	8	679	11	8
31	60	57	80	93	150	39	7894	197	282
32	21	64	102	6	0	75	2923	187	81
33	18	9	6	0	10	49	2063	33	59
34	95	86	78	43	136	34	7092	259	213
35	7	18	40	140	68	150	6309	65	358
36	138	46	117	26	147	38	7013	301	211
37	3	0	25	96	148	150	4157	28	394
38	132	45	70	83	150	43	7874	247	276
39	105	40	96	16	150	36	6855	241	202
40	150	47	71	70	150	13	7496	268	233
41	50	19	74	0	5	0	566	143	5
42	147	55	101	39	150	35	7374	303	224
43	1	12	8	102	120	78	3438	21	300
44	25	34	0	0	0	40	1583	59	40
45	28	22	83	0	95	35	4667	133	130
46	10	7	30	123	114	80	4809	47	317
47	64	82	76	54	150	43	7653	222	247
48	46	52	71	26	132	62	7255	169	220
49	0	0	25	1	62	47	3366	25	110
50	0	9	79	8	73	2	2811	88	83
51	0	18	120	0	78	25	3682	138	103
52	11	18	31	3	48	118	4526	60	169
53	8	28	38	141	150	94	6864	74	385
54	150	39	93	43	117	24	6242	282	184
55	21	19	69	9	150	22	6191	109	181
56	37	9	6	0	15	58	2493	52	73
57	41	69	72	10	150	14	6050	182	174
58	0	0	76	8	109	0	4051	76	117
59	2	10	36	139	150	122	5441	48	411
60	11	1	5	3	23	6	882	17	32
61	23	12	33	143	21	95	5112	68	259
62	0	1	30	2	62	49	3548	31	113
63	10	14	39	150	64	122	5899	63	336
64	8	27	46	138	150	91	7328	81	379
65	52	3	26	2	0	9	780	81	11
66	0	0	38	142	149	115	4784	38	406
67	46	5	72	0	51	12	2292	123	63
68	5	8	29	147	123	82	4854	42	352
69	31	12	12	0	0	19	969	55	19
70	145	49	71	73	150	12	7523	265	235
71	41	0	3	3	34	34	2233	44	71
72	79	91	84	17	150	32	6757	254	199
73	2	13	2	101	111	56	3237	17	268
74	100	102	73	147	78	116	8002	275	341
75	54	52	71	126	86	150	8020	177	362
76	2	17	28	138	124	126	5367	47	388
77	36	24	77	0	47	26	2623	137	73
78	3	4	30	116	112	100	4653	37	328
79	34	41	70	136	139	125	8077	145	400
80	9	19	42	141	77	150	6528	70	368
81	104	43	74	32	150	47	7469	221	229
82	53	46	69	150	91	139	8054	168	380
83	3	24	51	88	117	138	7134	78	343
84	0	8	35	150	150	125	5208	43	425
85	13	21	4	104	124	65	3929	38	293
86	30	48	100	0	130	13	5051	178	143
87	3	8	87	0	77	21	3591	98	98
88	0	6	1	7	1	32	1261	7	40
89	10	25	60	9	150	17	6123	95	176
90	0	3	0	118	150	99	2523	3	367
91	11	2	0	0	2	15	805	13	17
92	19	62	103	7	0	77	3016	184	84
93	0	12	77	1	63	22	3155	89	86
94	0	3	23	122	93	88	3902	26	303
95	8	8	2	1	7	54	2151	18	62
96	3	10	0	0	41	50	2401	13	91
97	150	144	65	150	80	79	7949	359	309
98	1	8	25	8	75	53	3913	34	136
99	0	12	3	0	43	53	2611	15	96
100	12	17	74	2	102	45	5260	103	149
101	60	81	63	56	150	45	7611	204	251
102	0	11	123	0	63	27	3228	134	90
103	22	25	67	0	150	5	5449	114	155
104	3	19	34	142	148	125	6112	56	415
105	21	13	59	9	150	28	5998	93	187
