# Supplementary material for: Precision agriculture management based on a surrogate model assisted multiobjective algorithmic framework
Source: Sci Rep. 2023 Jan 20;13:1142. doi: 10.1038/s41598-023-27990-w (PMC9860027; doi:10.1038/s41598-023-27990-w)
Supplement: Supplementary file 1 — Supplementary Information. [file 41598_2023_27990_MOESM1_ESM.zip › Supplementary material/Experimental results data/灌溉施肥固定日期_RBF.csv]

	V1	V2	V3	V4	V5	V6	V7	V8	V9
1	1	2	0	14	0	0	458	3	14
2	150	150	101	150	150	28	7524	401	328
3	20	17	2	0	0	0	554	39	0
4	132	54	73	150	150	118	7694	259	418
5	0	0	0	115	130	19	2242	0	264
6	71	43	71	150	150	150	7666	185	450
7	138	63	80	57	139	24	6673	281	220
8	66	32	64	150	150	149	7593	162	449
9	59	76	60	15	32	114	5418	195	161
10	126	62	81	105	149	15	7175	269	269
11	149	144	101	150	150	55	7588	394	355
12	73	56	78	150	128	120	7616	207	398
13	40	29	77	31	98	42	5818	146	171
14	0	8	45	2	10	86	3564	53	98
15	11	0	0	9	19	38	1963	11	66
16	128	45	57	20	126	49	6240	230	195
17	21	8	41	1	4	58	2421	70	63
18	4	0	44	0	0	56	2301	48	56
19	73	40	69	143	133	134	7596	182	410
20	40	39	48	9	31	104	4930	127	144
21	1	0	36	3	0	67	2643	37	70
22	40	65	75	28	110	49	6140	180	187
23	37	12	63	0	3	77	3009	112	80
24	36	57	65	22	105	52	6005	158	179
25	7	3	61	1	6	84	3392	71	91
26	54	21	59	132	106	5	6598	134	243
27	57	11	64	8	0	118	4436	132	126
28	53	36	62	19	44	93	5322	151	156
29	143	60	89	66	150	15	6794	292	231
30	150	136	96	150	150	43	7574	382	343
31	65	32	64	0	0	42	1741	161	42
32	98	37	64	0	0	24	1058	199	24
33	41	62	67	33	103	46	6074	170	182
34	0	0	4	0	129	6	2526	4	135
35	69	65	82	123	150	99	7526	216	372
36	32	41	51	3	20	95	4136	124	118
37	52	1	49	0	8	20	1090	102	28
38	0	0	9	0	36	75	2951	9	111
39	107	50	58	21	133	48	6378	215	202
40	41	36	76	66	95	53	6488	153	214
41	0	32	42	11	66	149	5657	74	226
42	1	7	38	6	8	37	1646	46	51
43	134	150	81	150	146	24	7500	365	320
44	146	127	83	143	150	66	7582	356	359
45	51	0	41	0	0	11	786	92	11
46	7	15	53	1	13	80	3435	75	94
47	57	11	47	0	2	7	692	115	9
48	40	40	111	73	80	52	6358	191	205
49	4	6	46	3	2	102	3975	56	107
50	16	6	42	0	14	87	3684	64	101
51	20	14	6	0	0	0	561	40	0
52	115	56	64	149	126	0	7134	235	275
53	77	34	78	0	0	27	1152	189	27
54	9	3	22	0	18	59	2681	34	77
55	35	41	51	2	22	98	4311	127	122
56	85	77	77	65	134	39	6846	239	238
57	41	32	45	18	37	96	5100	118	151
58	3	6	45	4	14	65	2839	54	83
59	5	0	10	0	109	27	3266	15	136
60	16	4	0	1	0	38	1528	20	39
61	3	0	21	150	36	146	4039	24	332
62	24	38	38	131	113	2	6029	100	246
63	40	38	56	17	27	96	4793	134	140
64	140	76	95	137	105	39	7257	311	281
65	91	58	74	150	103	34	7310	223	287
66	21	43	56	0	37	93	4601	120	130
67	15	9	4	3	12	15	888	28	30
68	11	26	47	30	66	150	5894	84	246
69	0	9	51	41	53	145	5252	60	239
70	12	0	2	0	5	39	1605	14	44
71	105	150	85	150	150	8	7428	340	308
72	111	107	101	87	150	5	6910	319	242
73	52	54	61	8	28	115	5215	167	151
74	52	51	61	8	27	113	5128	164	148
75	9	11	7	1	1	31	1271	27	33
76	45	45	75	31	90	52	5841	165	173
77	95	150	101	100	150	0	6997	346	250
78	147	146	84	150	139	60	7576	377	349
79	125	72	102	132	103	44	7220	299	279
80	140	69	98	147	104	50	7366	307	301
81	25	62	63	34	112	50	6318	150	196
82	40	38	76	59	104	54	6519	154	217
83	8	0	10	4	11	69	2761	18	84
84	124	76	102	150	102	39	7318	302	291
85	3	3	23	150	37	136	4286	29	323
86	32	63	79	35	117	46	6350	174	198
87	93	69	76	150	137	92	7609	238	379
88	74	73	77	150	142	97	7611	224	389
89	96	71	81	111	126	14	7023	248	251
90	58	54	94	136	128	98	7492	206	362
91	15	0	0	1	0	36	1458	15	37
92	41	55	89	125	150	115	7519	185	390
93	6	39	68	137	79	150	7027	113	366
94	2	0	11	2	37	76	3153	13	115
95	141	121	90	113	144	0	7092	352	257
96	11	15	17	14	78	126	4522	43	218
97	6	10	14	2	107	27	3862	30	136
98	8	2	0	3	9	32	1370	10	44
99	89	65	104	107	139	38	7233	258	284
100	89	81	81	70	138	41	6941	251	249
101	16	30	44	3	62	150	5571	90	215
102	150	84	76	109	123	20	7046	310	252
103	4	10	18	6	31	100	4196	32	137
104	116	150	78	150	150	83	7615	344	383
105	54	13	49	6	5	7	788	116	18
