# Supplementary material for: Precision agriculture management based on a surrogate model assisted multiobjective algorithmic framework
Source: Sci Rep. 2023 Jan 20;13:1142. doi: 10.1038/s41598-023-27990-w (PMC9860027; doi:10.1038/s41598-023-27990-w)
Supplement: Supplementary file 1 — Supplementary Information. [file 41598_2023_27990_MOESM1_ESM.zip › Supplementary material/Experimental results data/遍历日期灌溉施肥.csv]

	V1	V2	V3	V4	V5	V6	V7	V8	V9	V10
1	0	0	0	65	90	4	2201	0	159	1
2	26	6	51	0	0	0	507	83	0	1
3	150	42	84	150	150	150	7977	276	450	1
4	109	47	92	150	150	150	7969	248	450	1
5	10	8	60	0	0	0	495	78	0	1
6	139	150	82	11	69	107	6390	371	187	1
7	150	83	86	17	44	118	6162	319	179	1
8	134	140	81	10	68	106	6307	355	184	1
9	150	45	105	25	55	100	6184	300	180	1
10	150	42	92	150	150	145	7973	284	445	1
11	3	0	0	64	150	138	2471	3	352	1
12	13	57	72	3	0	83	3057	142	86	1
13	0	69	68	0	13	68	2906	137	81	1
14	148	44	98	21	73	112	7002	290	206	1
15	0	20	21	68	145	55	4919	41	268	1
16	1	20	35	37	97	150	6152	56	284	1
17	0	0	16	123	91	13	3201	16	227	1
18	5	33	65	10	55	35	3389	103	100	1
19	129	150	84	13	64	97	6001	363	174	1
20	0	21	0	44	118	116	3716	21	278	1
21	150	42	88	150	150	123	7966	280	423	1
22	27	58	63	8	33	95	4714	148	136	1
23	119	42	76	150	142	79	7926	237	371	1
24	0	41	73	0	20	38	2085	114	58	1
25	2	30	12	47	107	107	4634	44	261	1
26	0	50	69	0	1	61	2277	119	62	1
27	128	28	64	3	60	86	5297	220	149	1
28	0	14	80	11	99	13	4307	94	123	1
29	1	23	39	121	121	150	6735	63	392	1
30	150	44	101	20	73	110	6906	295	203	1
31	32	5	60	16	96	50	5215	97	162	1
32	0	21	21	69	150	62	5021	42	281	1
33	0	24	45	142	121	150	6796	69	413	1
34	96	29	65	21	73	147	7559	190	241	1
35	3	18	3	63	115	145	3856	24	323	1
36	16	5	66	15	65	51	4457	87	131	1
37	0	8	27	60	128	108	4532	35	296	1
38	1	36	73	0	23	44	2405	110	67	1
39	88	74	103	0	57	62	4081	265	119	1
40	150	26	77	3	78	82	5787	253	163	1
41	34	19	63	0	25	13	1341	116	38	1
42	4	27	42	52	150	146	7145	73	348	1
43	64	27	91	30	95	137	7704	182	262	1
44	51	36	62	0	0	95	3537	149	95	1
45	150	36	73	122	149	93	7900	259	364	1
46	0	24	6	58	133	141	4252	30	332	1
47	52	0	60	0	0	32	1295	112	32	1
48	2	24	36	150	120	150	6556	62	420	1
49	100	80	76	2	70	71	4987	256	143	1
50	0	12	59	19	13	31	1934	71	63	1
51	4	8	64	1	0	26	1118	76	27	1
52	83	28	114	27	70	139	7496	225	236	1
53	150	28	94	10	63	96	5955	272	169	1
54	1	1	26	0	0	4	673	28	4	1
55	11	16	67	10	7	31	1497	94	48	1
56	0	21	6	63	117	125	4190	27	305	1
57	0	4	5	100	86	14	2834	9	200	1
58	37	3	41	3	19	32	1649	81	54	1
59	54	39	69	109	108	120	7864	162	337	1
60	106	37	85	19	81	150	7689	228	250	1
61	54	41	72	150	125	109	7936	167	384	1
62	8	5	20	56	84	3	3676	33	143	1
63	3	64	65	2	0	49	1768	132	51	1
64	65	39	74	16	72	121	7133	178	209	1
65	35	4	41	1	0	0	529	80	1	1
66	0	0	25	0	29	0	976	25	29	1
67	3	71	70	0	3	46	1685	144	49	1
68	0	59	70	0	0	72	2651	129	72	1
69	8	3	34	0	26	8	1138	45	34	1
70	36	64	59	0	22	93	4065	159	115	1
71	85	41	73	149	150	105	7963	199	404	1
72	88	35	108	26	69	133	7431	231	228	1
73	82	25	66	11	71	119	6885	173	201	1
74	72	38	76	7	69	112	6525	186	188	1
75	53	34	76	27	69	148	7626	163	244	1
76	0	32	54	0	22	66	3156	86	88	1
77	63	0	60	0	0	36	1434	123	36	1
78	0	40	67	0	36	41	2789	107	77	1
79	79	28	86	22	71	131	7414	193	224	1
80	150	35	65	44	106	150	7801	250	300	1
81	92	81	70	0	62	67	4504	243	129	1
82	96	42	76	139	145	112	7949	214	396	1
83	0	6	31	55	129	120	4772	37	304	1
84	73	38	76	12	52	150	7242	187	214	1
85	1	7	0	100	82	0	2724	8	182	1
86	2	50	100	0	47	63	3908	152	110	1
87	1	14	33	33	133	146	5610	48	312	1
88	92	41	73	150	150	106	7964	206	406	1
89	0	42	69	0	8	62	2564	111	70	1
90	4	8	5	75	92	10	3155	17	177	1
91	2	39	110	0	45	57	3619	151	102	1
92	123	59	79	6	65	96	5870	261	167	1
93	114	27	68	7	61	84	5401	209	152	1
94	9	43	107	1	51	60	3922	159	112	1
95	0	55	71	0	0	71	2617	126	71	1
96	77	25	66	16	75	129	7306	168	220	1
97	23	13	60	0	12	5	824	96	17	1
98	71	50	81	134	147	98	7914	202	379	1
99	16	18	76	15	61	27	3500	110	103	1
100	5	15	72	31	49	34	3808	92	114	1
101	29	15	45	59	150	100	6567	89	309	1
102	122	20	81	0	56	97	5435	223	153	1
103	79	27	87	18	70	131	7336	193	219	1
104	90	26	86	28	76	128	7488	202	232	1
105	1	35	87	0	26	50	2700	123	76	1
106	126	39	75	150	150	150	7986	240	450	2
107	0	0	0	122	0	29	2094	0	151	2
108	150	66	104	108	150	4	7720	320	262	2
109	0	2	40	0	0	0	546	42	0	2
110	105	46	78	150	135	114	7948	229	399	2
111	1	1	72	14	36	52	3550	74	102	2
112	138	51	76	138	112	111	7901	265	361	2
113	10	32	52	150	61	139	7455	94	350	2
114	31	14	111	0	10	78	3068	156	88	2
115	150	55	94	30	46	116	6519	299	192	2
116	22	21	71	1	47	93	5065	114	141	2
117	20	14	71	0	0	14	791	105	14	2
118	0	4	48	0	3	25	1122	52	28	2
119	8	19	0	150	0	18	3214	27	168	2
120	51	34	83	19	64	124	7038	168	207	2
121	0	0	15	0	0	38	1372	15	38	2
122	15	38	48	119	91	133	7403	101	343	2
123	0	50	95	6	28	90	4312	145	124	2
124	1	19	42	34	125	130	6581	62	289	2
125	0	22	56	1	29	103	4784	78	133	2
126	0	10	18	40	107	77	3898	28	224	2
127	119	48	74	150	121	150	7964	241	421	2
128	0	0	26	0	0	33	1255	26	33	2
129	37	37	97	150	133	147	7955	171	430	2
130	45	45	89	48	61	144	7648	179	253	2
131	38	30	77	14	67	131	7176	145	212	2
132	10	0	39	131	0	82	4595	49	213	2
133	18	19	83	0	57	90	5252	120	147	2
134	121	27	74	30	76	143	7627	222	249	2
135	0	3	19	0	9	43	1735	22	52	2
136	141	30	100	36	63	146	7591	271	245	2
137	0	18	11	36	65	76	4082	29	177	2
138	67	43	87	150	135	126	7954	197	411	2
139	126	71	97	149	150	17	7848	294	316	2
140	71	33	81	24	80	138	7581	185	242	2
141	9	23	33	23	21	81	4147	65	125	2
142	132	46	74	147	128	118	7944	252	393	2
143	150	50	74	121	144	70	7864	274	335	2
144	17	0	71	0	17	6	968	88	23	2
145	1	5	22	0	10	51	2040	28	61	2
146	79	36	90	32	70	134	7493	205	236	2
147	124	39	77	150	136	147	7975	240	433	2
148	37	4	77	5	0	36	1417	118	41	2
149	6	11	40	50	133	120	5844	57	303	2
150	147	63	99	106	150	24	7781	309	280	2
151	39	40	73	26	52	119	6733	152	197	2
152	3	3	69	23	33	39	3101	75	95	2
153	72	30	82	29	65	126	7298	184	220	2
154	36	37	64	0	60	123	6224	137	183	2
155	76	36	78	17	60	123	6833	190	200	2
156	25	23	81	2	63	104	5946	129	169	2
157	105	65	111	150	150	13	7840	281	313	2
158	112	28	79	32	93	146	7737	219	271	2
159	15	0	69	0	17	2	878	84	19	2
160	46	24	78	15	37	131	6366	148	183	2
161	0	3	25	0	8	0	666	28	8	2
162	150	52	77	137	150	80	7912	279	367	2
163	7	7	77	0	8	38	1630	91	46	2
164	10	3	83	0	11	65	2758	96	76	2
165	26	48	89	150	80	91	7831	163	321	2
166	3	17	0	0	0	66	2154	20	66	2
167	5	0	0	115	0	19	2342	5	134	2
168	0	24	57	0	39	100	4993	81	139	2
169	37	25	80	15	63	96	6102	142	174	2
170	48	17	37	0	1	53	1917	102	54	2
171	150	40	86	22	63	150	7495	276	235	2
172	1	0	34	1	23	27	1625	35	51	2
173	5	0	42	133	0	84	4486	47	217	2
174	31	1	76	0	7	36	1520	108	43	2
175	57	45	81	0	44	108	5391	183	152	2
176	0	38	73	1	40	118	5612	111	159	2
177	43	39	108	150	132	142	7949	190	424	2
178	121	64	103	103	150	14	7743	288	267	2
179	138	24	88	33	87	147	7662	250	267	2
180	29	17	80	0	4	7	674	126	11	2
181	150	51	75	145	150	88	7933	276	383	2
182	150	67	99	121	150	13	7793	316	284	2
183	0	2	57	23	54	52	4221	59	129	2
184	74	44	93	150	98	22	7717	211	270	2
185	0	25	35	29	17	65	3641	60	111	2
186	70	31	84	28	64	133	7387	185	225	2
187	34	11	120	4	0	80	2911	165	84	2
188	3	4	65	1	0	47	1862	72	48	2
189	16	18	81	19	56	103	6140	115	178	2
190	134	66	103	118	140	5	7710	303	263	2
191	2	0	68	0	33	46	2881	70	79	2
192	75	47	79	111	130	123	7883	201	364	2
193	27	21	73	0	49	112	5665	121	161	2
194	0	5	1	99	0	0	2399	6	99	2
195	43	25	71	3	64	150	7063	139	217	2
196	150	57	106	97	130	32	7716	313	259	2
197	37	38	64	0	64	122	6325	139	186	2
198	7	14	6	80	13	10	2642	27	103	2
199	4	9	0	125	0	43	2847	13	168	2
200	3	18	39	14	39	60	3745	60	113	2
201	12	0	77	0	11	59	2570	89	70	2
202	39	23	65	0	9	60	2430	127	69	2
203	80	39	90	34	69	121	7342	209	224	2
204	37	17	79	7	63	142	6889	133	212	2
205	0	1	54	32	53	52	4238	55	137	2
206	2	2	37	9	6	65	2544	41	80	2
207	136	49	74	123	139	113	7916	259	375	2
208	16	19	85	12	58	93	5747	120	163	2
209	24	20	80	7	62	104	6047	124	173	2
210	9	26	43	59	25	96	5745	78	180	2
211	0	0	0	3	73	13	2118	0	89	3
212	139	44	69	150	150	150	8117	252	450	3
213	83	108	0	0	0	0	366	191	0	3
214	150	139	90	7	3	150	5588	379	160	3
215	45	48	67	150	150	150	8102	160	450	3
216	2	10	5	120	74	150	3223	17	344	3
217	0	24	6	21	127	85	4158	30	233	3
218	0	14	13	136	81	150	3989	27	367	3
219	0	10	0	49	114	43	2850	10	206	3
220	120	59	130	19	150	125	7922	309	294	3
221	0	15	42	87	109	137	6344	57	333	3
222	3	40	71	150	150	104	7986	114	404	3
223	79	63	11	0	1	9	617	153	10	3
224	133	123	112	23	31	145	6757	368	199	3
225	0	21	42	95	117	149	6688	63	361	3
226	2	20	44	110	126	150	6877	66	386	3
227	118	104	77	43	48	126	7197	299	217	3
228	102	35	118	0	28	67	3378	255	95	3
229	97	8	80	4	27	47	2725	185	78	3
230	135	144	44	2	0	0	417	323	2	3
231	111	102	57	4	3	97	3528	270	104	3
232	97	38	110	0	0	58	2114	245	58	3
233	96	74	63	1	0	45	1650	233	46	3
234	89	70	67	0	0	41	1532	226	41	3
235	117	134	80	8	4	150	5677	331	162	3
236	4	51	69	8	24	118	5344	124	150	3
237	85	32	104	0	6	48	1902	221	54	3
238	3	2	2	97	70	150	2572	7	317	3
239	102	2	78	10	27	32	2234	182	69	3
240	10	24	38	121	78	104	6572	72	303	3
241	113	77	77	0	0	65	2377	267	65	3
242	1	2	2	0	73	0	2288	5	73	3
243	1	55	69	8	26	129	5812	125	163	3
244	46	51	66	150	141	145	8076	163	436	3
245	66	39	67	150	150	145	8091	172	445	3
246	150	137	72	8	3	150	5652	359	161	3
247	15	23	59	56	103	150	7722	97	309	3
248	3	7	8	132	75	143	3262	18	350	3
249	78	79	9	0	0	3	534	166	3	3
250	78	56	69	0	0	14	756	203	14	3
251	0	21	0	20	150	80	3698	21	250	3
252	47	35	131	33	46	132	7099	213	211	3
253	65	48	92	0	42	83	4496	205	125	3
254	3	46	42	0	35	3	1341	91	38	3
255	32	0	1	10	44	10	1834	33	64	3
256	76	66	68	3	3	30	1182	210	36	3
257	67	42	88	0	34	85	4288	197	119	3
258	92	94	61	1	8	102	3900	247	111	3
259	0	13	41	86	108	128	6067	54	322	3
260	107	108	76	50	58	131	7577	291	239	3
261	140	125	78	10	18	148	6098	343	176	3
262	90	101	70	53	59	128	7556	261	240	3
263	3	44	41	2	52	5	2001	88	59	3
264	80	66	74	0	0	29	1118	220	29	3
265	109	73	133	10	77	94	6206	315	181	3
266	74	66	75	0	5	80	3062	215	85	3
267	3	48	89	9	0	116	4386	140	125	3
268	128	98	55	0	0	23	954	281	23	3
269	117	60	150	29	93	100	7396	327	222	3
270	6	22	49	45	85	131	7035	77	261	3
271	46	58	65	142	141	145	8060	169	428	3
272	2	11	38	75	107	46	5252	51	228	3
273	1	13	67	83	132	142	7049	81	357	3
274	91	111	62	0	1	36	1323	264	37	3
275	1	24	19	58	136	70	4859	44	264	3
276	0	4	3	26	82	23	2526	7	131	3
277	25	56	118	66	37	150	7645	199	253	3
278	12	57	70	6	25	136	5905	139	167	3
279	133	55	150	9	84	84	6091	338	177	3
280	46	56	65	127	149	142	8055	167	418	3
281	0	40	0	45	82	57	3627	40	184	3
282	3	47	98	0	0	117	4232	148	117	3
283	18	50	107	62	29	134	7280	175	225	3
284	3	24	20	20	118	80	5003	47	218	3
285	150	57	148	37	94	113	7690	355	244	3
286	2	48	69	7	29	109	5182	119	145	3
287	147	118	81	12	20	149	6260	346	181	3
288	109	68	135	18	127	127	7861	312	272	3
289	0	29	76	0	5	124	4693	105	129	3
290	12	27	59	53	97	150	7831	98	300	3
291	3	41	70	150	150	110	7995	114	410	3
292	0	24	61	51	90	141	7163	85	282	3
293	150	132	70	8	1	150	5578	352	159	3
294	1	49	40	35	21	140	5927	90	196	3
295	13	26	59	52	84	149	7754	98	285	3
296	1	24	0	119	150	116	3925	25	385	3
297	8	53	69	8	26	119	5454	130	153	3
298	40	40	71	4	6	38	1586	151	48	3
299	0	25	39	136	73	112	6575	64	321	3
300	69	63	93	0	39	104	5067	225	143	3
301	88	71	19	8	8	14	814	178	30	3
302	100	73	63	0	0	41	1533	236	41	3
303	113	104	62	0	0	101	3632	279	101	3
304	49	48	105	33	52	119	6968	202	204	3
305	120	85	51	0	0	18	842	256	18	3
306	4	45	59	40	77	131	7565	108	248	3
307	33	37	5	10	52	0	1742	75	62	3
308	6	24	55	99	83	108	7446	85	290	3
309	85	66	75	0	0	26	1025	226	26	3
310	18	47	81	29	33	138	6916	146	200	3
311	9	38	51	0	39	42	2939	98	81	3
312	46	64	66	150	129	145	8070	176	424	3
313	7	1	1	10	104	21	2685	9	135	3
314	16	47	81	9	39	134	6398	144	182	3
315	1	24	18	50	150	67	4809	43	267	3
316	0	52	0	0	0	0	500	52	0	4
317	100	42	90	150	150	149	7978	232	449	4
318	0	0	0	8	99	147	2293	0	254	4
319	150	53	82	150	150	108	7956	285	408	4
320	23	23	61	21	85	63	5880	107	169	4
321	43	46	62	1	5	14	819	151	20	4
322	30	28	85	8	49	117	6154	143	174	4
323	133	44	87	150	78	94	7863	264	322	4
324	59	59	100	16	69	110	6705	218	195	4
325	64	30	76	14	51	150	7278	170	215	4
326	138	44	65	135	150	62	7915	247	347	4
327	53	27	118	22	77	113	7103	198	212	4
328	1	15	0	90	142	150	3348	16	382	4
329	24	27	52	28	98	63	6313	103	189	4
330	76	56	76	35	104	150	7769	208	289	4
331	0	21	0	0	0	48	1630	21	48	4
332	65	58	104	15	76	107	6774	227	198	4
333	1	29	8	14	0	22	992	38	36	4
334	0	15	4	85	118	135	3566	19	338	4
335	62	51	97	16	67	130	7198	210	213	4
336	33	41	89	139	150	150	7961	163	439	4
337	76	36	83	53	51	149	7670	195	253	4
338	18	17	82	0	29	131	5610	117	160	4
339	44	29	87	8	49	124	6356	160	181	4
340	18	23	43	13	75	57	4993	84	145	4
341	39	88	55	0	21	85	3662	182	106	4
342	16	26	34	13	72	62	4948	76	147	4
343	128	49	81	97	66	95	7704	258	258	4
344	6	33	13	1	6	39	1372	52	46	4
345	35	62	67	0	30	0	1039	164	30	4
346	6	4	50	38	41	150	5196	60	229	4
347	150	46	78	150	113	108	7918	274	371	4
348	48	46	83	54	67	128	7626	177	249	4
349	1	0	16	3	125	150	3315	17	278	4
350	20	28	47	70	118	143	7353	95	331	4
351	15	33	92	1	0	93	3405	140	94	4
352	0	21	11	85	124	144	4492	32	353	4
353	0	4	0	8	150	133	2590	4	291	4
354	30	18	46	7	73	58	4776	94	138	4
355	0	31	23	0	7	0	660	54	7	4
356	0	51	0	2	6	6	579	51	14	4
357	33	40	78	119	146	145	7943	151	410	4
358	150	42	89	150	130	145	7968	281	425	4
359	3	64	60	47	94	81	7127	127	222	4
360	32	24	93	21	74	90	6416	149	185	4
361	34	33	63	19	28	109	5465	130	156	4
362	0	14	0	103	143	150	3240	14	396	4
363	32	31	0	2	21	17	1074	63	40	4
364	11	27	7	2	36	25	1921	45	63	4
365	40	85	57	0	20	84	3585	182	104	4
366	31	57	68	0	31	8	1288	156	39	4
367	146	40	85	92	68	108	7732	271	268	4
368	121	46	94	150	54	94	7821	261	298	4
369	9	20	36	6	97	65	5303	65	168	4
370	2	20	7	116	99	150	4225	29	365	4
371	0	13	0	0	98	142	3005	13	240	4
372	45	52	91	6	76	132	7148	188	214	4
373	3	37	2	4	29	27	1764	42	60	4
374	0	11	0	8	96	140	3016	11	244	4
375	150	49	80	110	69	87	7745	279	266	4
376	3	17	51	65	108	140	6942	71	313	4
377	149	50	75	150	139	100	7940	274	389	4
378	11	13	85	0	7	150	5448	109	157	4
379	1	21	13	85	125	145	4616	35	355	4
380	35	42	88	135	142	150	7953	165	427	4
381	0	16	7	84	122	138	3857	23	344	4
382	0	17	82	4	10	74	3163	99	88	4
383	38	31	86	22	69	114	7018	155	205	4
384	18	4	4	21	36	29	2508	26	86	4
385	67	57	102	47	59	127	7459	226	233	4
386	26	19	69	28	100	62	6408	114	190	4
387	1	49	1	16	20	59	2736	51	95	4
388	1	16	32	95	126	141	5769	49	362	4
389	117	34	72	150	76	90	7822	223	316	4
390	10	23	36	8	103	66	5517	69	177	4
391	44	23	71	13	41	133	6521	138	187	4
392	17	18	88	4	11	101	4121	123	116	4
393	3	37	47	8	1	64	2385	87	73	4
394	130	43	65	150	69	109	7880	238	328	4
395	43	45	99	17	48	138	6954	187	203	4
396	0	36	57	0	0	53	2011	93	53	4
397	34	26	73	19	38	133	6603	133	190	4
398	102	45	94	150	69	91	7829	241	310	4
399	19	0	0	22	36	9	1818	19	67	4
400	17	17	86	4	0	87	3260	120	91	4
401	9	13	20	94	115	138	4356	42	347	4
402	1	11	67	5	0	144	5231	79	149	4
403	17	28	48	13	71	64	5139	93	148	4
404	80	33	71	38	53	131	7339	184	222	4
405	0	14	30	76	85	125	5233	44	286	4
406	9	8	2	31	105	138	3134	19	274	4
407	2	13	83	2	23	147	5788	98	172	4
408	9	17	8	25	58	48	3757	34	131	4
409	51	46	47	0	17	62	2655	144	79	4
410	150	52	79	150	70	85	7832	281	305	4
411	9	21	1	85	120	138	3903	31	343	4
412	0	37	36	0	2	47	1728	73	49	4
413	56	24	83	14	21	124	5632	163	159	4
414	27	21	43	8	150	73	6469	91	231	4
415	36	34	86	23	71	114	7081	156	208	4
416	90	61	92	14	73	150	7526	243	237	4
417	26	54	59	2	35	0	1190	139	37	4
418	8	12	37	0	25	98	4319	57	123	4
419	129	54	75	150	150	101	7950	258	401	4
420	30	25	81	11	0	118	4541	136	129	4
421	150	57	104	150	115	92	7780	311	357	5
422	48	0	26	0	0	0	547	74	0	5
423	4	25	37	0	0	0	516	66	0	5
424	0	0	0	111	145	53	2318	0	309	5
425	7	13	75	150	146	145	7168	95	441	5
426	150	150	78	33	120	58	7038	378	211	5
427	135	150	73	27	123	59	6991	358	209	5
428	19	1	39	0	66	22	3094	59	88	5
429	83	24	52	1	3	126	4675	159	130	5
430	73	81	72	150	29	111	7666	226	290	5
431	0	15	0	116	134	46	3333	15	296	5
432	105	60	71	40	147	51	7444	236	238	5
433	131	28	56	4	15	127	5169	215	146	5
434	65	51	60	3	20	103	4408	176	126	5
435	119	38	102	15	48	150	7107	259	213	5
436	150	97	88	25	150	81	7554	335	256	5
437	150	52	102	120	108	92	7711	304	320	5
438	0	22	73	121	150	142	7161	95	413	5
439	68	40	63	3	0	116	4267	171	119	5
440	0	33	60	2	91	55	5288	93	148	5
441	130	62	122	137	107	71	7703	314	315	5
442	2	20	5	0	8	41	1621	27	49	5
443	8	3	106	4	60	17	2827	117	81	5
444	97	51	99	43	80	134	7556	247	257	5
445	57	24	52	2	0	126	4639	133	128	5
446	5	28	38	0	1	3	612	71	4	5
447	1	3	0	138	107	0	2521	4	245	5
448	0	0	78	0	37	0	1417	78	37	5
449	105	58	80	41	150	40	7374	243	231	5
450	2	30	40	150	149	98	6747	72	397	5
451	4	25	76	10	86	56	5465	105	152	5
452	129	150	94	28	150	73	7527	373	251	5
453	0	3	107	5	45	10	2102	110	60	5
454	35	49	125	147	35	92	7607	209	274	5
455	2	23	28	150	138	137	5921	53	425	5
456	22	51	75	0	43	57	3608	148	100	5
457	39	47	113	122	41	115	7615	199	278	5
458	0	15	6	129	133	47	3735	21	309	5
459	96	31	101	24	82	122	7361	228	228	5
460	79	38	86	55	72	92	7207	203	219	5
461	150	72	85	34	2	150	6369	307	186	5
462	0	9	0	109	143	52	2771	9	304	5
463	20	6	87	0	0	92	3412	113	92	5
464	142	43	90	37	60	127	7285	275	224	5
465	10	16	9	6	8	42	1698	35	56	5
466	23	58	73	0	49	66	4114	154	115	5
467	45	38	82	42	75	84	6853	165	201	5
468	21	56	111	0	0	79	2811	188	79	5
469	7	8	34	92	113	46	4920	49	251	5
470	4	0	40	0	31	33	2272	44	64	5
471	10	22	0	1	0	27	929	32	28	5
472	150	49	72	0	5	98	3687	271	103	5
473	0	21	31	150	137	143	6067	52	430	5
474	4	26	37	2	9	0	737	67	11	5
475	9	43	83	86	148	149	7588	135	383	5
476	5	7	40	4	34	35	2424	52	73	5
477	118	70	105	142	145	69	7772	293	356	5
478	2	28	53	23	81	57	5599	83	161	5
479	139	91	98	34	140	73	7498	328	247	5
480	7	39	82	25	80	65	5976	128	170	5
481	4	28	24	3	8	23	1091	56	34	5
482	9	9	46	0	30	22	1874	64	52	5
483	6	51	84	25	79	74	6198	141	178	5
484	3	24	36	0	7	21	1051	63	28	5
485	88	43	72	1	7	104	3972	203	112	5
486	3	15	12	146	108	14	4029	30	268	5
487	35	41	103	31	47	111	6513	179	189	5
488	0	6	44	0	33	4	1343	50	37	5
489	43	63	90	42	71	83	6663	196	196	5
490	15	16	56	1	37	29	2363	87	67	5
491	4	55	26	2	0	21	871	85	23	5
492	26	0	36	6	80	18	3505	62	104	5
493	14	11	9	22	26	16	1838	34	64	5
494	2	25	27	118	150	84	5802	54	352	5
495	9	52	81	25	84	71	6255	142	180	5
496	11	33	63	55	145	145	7313	107	345	5
497	47	55	79	46	74	87	6981	181	207	5
498	20	0	103	0	28	27	2002	123	55	5
499	28	0	103	6	38	35	2740	131	79	5
500	0	47	80	24	82	68	6053	127	174	5
501	111	42	109	12	50	150	7050	262	212	5
502	0	40	47	144	144	87	6634	87	375	5
503	1	26	38	143	150	94	6578	65	387	5
504	2	32	59	39	81	36	5434	93	156	5
505	0	10	14	122	129	44	3634	24	295	5
506	9	52	83	26	80	70	6135	144	176	5
507	22	10	109	1	39	35	2633	141	75	5
508	0	22	27	124	149	105	5703	49	378	5
509	1	27	53	22	76	44	5002	81	142	5
510	46	39	84	45	76	83	6911	169	204	5
511	41	46	126	124	33	106	7578	213	263	5
512	18	8	47	15	48	18	2589	73	81	5
513	33	0	38	6	90	0	3225	71	96	5
514	143	32	97	150	84	102	7691	272	336	5
515	46	44	104	150	38	116	7687	194	304	5
516	0	23	0	150	150	105	3860	23	405	5
517	10	54	81	20	98	73	6583	145	191	5
518	14	7	25	33	12	0	1157	46	45	5
519	35	41	104	30	47	106	6332	180	183	5
520	0	35	48	0	103	19	4378	83	122	5
521	0	24	74	130	125	150	7176	98	405	5
522	16	45	104	27	65	103	6649	165	195	5
523	150	53	119	140	114	72	7732	322	326	5
524	72	74	46	20	150	91	7060	192	261	5
525	20	0	104	33	38	37	3693	124	108	5
526	0	0	0	0	149	40	2225	0	189	6
527	60	5	0	3	0	0	513	65	3	6
528	132	38	96	150	150	150	7946	266	450	6
529	150	131	102	22	117	105	7646	383	244	6
530	62	0	9	0	0	0	563	71	0	6
531	141	122	91	22	150	150	7851	354	322	6
532	0	0	74	0	4	31	1421	74	35	6
533	22	19	51	67	71	147	7099	92	285	6
534	119	104	94	21	147	150	7849	317	318	6
535	150	75	69	20	65	131	7280	294	216	6
536	146	85	96	21	72	140	7516	327	233	6
537	10	1	84	0	0	44	1721	95	44	6
538	66	17	24	0	0	20	890	107	20	6
539	150	66	97	22	87	150	7739	313	259	6
540	113	41	96	150	92	91	7848	250	333	6
541	94	42	84	150	136	150	7935	220	436	6
542	0	31	79	7	57	135	6676	110	199	6
543	16	64	107	0	90	56	5156	187	146	6
544	28	28	98	21	52	131	7027	154	204	6
545	1	0	86	0	5	25	1202	87	30	6
546	56	17	26	0	6	1	668	99	7	6
547	15	26	31	148	66	137	6245	72	351	6
548	129	41	76	150	148	118	7933	246	416	6
549	88	42	79	150	129	150	7934	209	429	6
550	9	39	80	18	38	107	5758	128	163	6
551	55	43	94	150	146	142	7928	192	438	6
552	0	18	0	150	64	136	3644	18	350	6
553	0	0	68	5	30	64	3568	68	99	6
554	91	10	66	0	63	45	3933	167	108	6
555	0	0	35	72	139	40	4212	35	251	6
556	0	10	41	88	121	54	5496	51	263	6
557	4	46	85	19	33	150	6950	135	202	6
558	61	1	77	0	14	44	2166	139	58	6
559	42	49	83	23	101	86	7169	174	210	6
560	8	0	66	0	10	83	3451	74	93	6
561	78	40	83	150	133	125	7927	201	408	6
562	128	41	86	150	88	132	7887	255	370	6
563	90	40	81	150	126	117	7918	211	393	6
564	3	37	84	8	45	134	6512	124	187	6
565	29	34	102	16	79	132	7486	165	227	6
566	41	0	79	0	0	47	1858	120	47	6
567	4	19	79	0	0	103	3813	102	103	6
568	5	11	38	76	150	51	5603	54	277	6
569	3	0	66	1	19	52	2674	69	72	6
570	9	3	4	1	123	14	2807	16	138	6
571	150	53	80	150	121	103	7891	283	374	6
572	126	41	76	126	122	130	7894	243	378	6
573	14	15	57	70	140	46	6785	86	256	6
574	0	3	74	0	7	17	1053	77	24	6
575	4	11	10	61	148	64	3669	25	273	6
576	3	19	17	13	122	22	4387	39	157	6
577	3	22	80	16	47	109	6066	105	172	6
578	4	0	80	0	0	50	2002	84	50	6
579	16	4	76	0	3	24	1104	96	27	6
580	0	4	0	9	121	0	2499	4	130	6
581	130	53	82	150	109	108	7879	265	367	6
582	0	11	34	62	111	58	5021	45	231	6
583	4	22	76	10	67	100	6241	102	177	6
584	2	19	15	21	143	48	4500	36	212	6
585	102	37	93	149	150	150	7944	232	449	6
586	3	45	70	1	24	88	4086	118	113	6
587	6	68	112	1	96	53	5269	186	150	6
588	9	49	91	17	26	145	6540	149	188	6
589	6	21	53	1	17	120	4963	80	138	6
590	118	49	119	21	81	137	7603	286	239	6
591	8	39	83	6	47	114	5916	130	167	6
592	0	2	1	0	143	17	2399	3	160	6
593	121	59	95	16	51	141	7087	275	208	6
594	125	101	99	19	86	130	7539	325	235	6
595	0	10	72	0	0	59	2316	82	59	6
596	11	41	85	1	46	106	5441	137	153	6
597	121	58	95	19	84	142	7692	274	245	6
598	124	39	72	150	110	123	7910	235	383	6
599	5	16	0	18	113	3	3283	21	134	6
600	3	20	16	19	150	39	4645	39	208	6
601	3	0	67	3	23	62	3172	70	88	6
602	1	19	16	22	111	50	4409	36	183	6
603	143	50	76	135	107	119	7871	269	361	6
604	9	35	81	6	51	132	6554	125	189	6
605	150	74	97	22	89	150	7744	321	261	6
606	1	3	72	8	14	31	1770	76	53	6
607	2	3	4	0	122	6	2717	9	128	6
608	0	8	32	53	136	59	4788	40	248	6
609	88	39	72	116	138	133	7868	199	387	6
610	1	5	23	55	102	10	3830	29	167	6
611	0	43	75	2	28	93	4444	118	123	6
612	10	50	91	16	33	146	6764	151	195	6
613	17	1	72	0	18	68	3248	90	86	6
614	68	31	76	107	150	141	7890	175	398	6
615	37	29	71	18	103	150	7816	137	271	6
616	2	0	66	1	20	57	2885	68	78	6
617	0	12	0	47	150	60	3066	12	257	6
618	27	31	74	18	61	142	7440	132	221	6
619	1	25	35	63	101	84	6058	61	248	6
620	2	8	37	62	97	19	4709	47	178	6
621	5	4	67	13	1	50	2047	76	64	6
622	5	14	60	0	4	63	2527	79	67	6
623	53	28	84	150	150	148	7869	165	448	6
624	0	18	39	64	118	58	5965	57	240	6
625	5	12	76	0	3	53	2106	93	56	6
626	100	40	110	146	111	101	7861	250	358	6
627	58	20	11	1	2	18	777	89	21	6
628	64	41	76	133	150	148	7910	181	431	6
629	3	5	0	0	150	23	2533	8	173	6
630	66	39	76	112	150	143	7894	181	405	6
631	12	3	43	0	0	0	531	58	0	7
632	103	150	104	0	0	58	1979	357	58	7
633	64	50	67	150	150	150	8048	181	450	7
634	0	0	57	0	0	0	518	57	0	7
635	0	0	0	131	150	149	2251	0	430	7
636	90	132	105	0	0	55	1874	327	55	7
637	83	132	98	0	0	41	1376	313	41	7
638	91	150	107	0	0	58	1976	348	58	7
639	150	48	76	149	141	56	7938	274	346	7
640	150	84	67	141	150	147	8017	301	438	7
641	150	62	80	11	102	61	6020	292	174	7
642	26	1	101	0	6	39	1522	128	45	7
643	2	15	29	114	74	150	5318	46	338	7
644	103	150	103	0	0	61	2083	356	61	7
645	103	86	70	142	104	98	7909	259	344	7
646	103	34	84	33	113	71	7187	221	217	7
647	17	7	81	0	0	21	947	105	21	7
648	17	11	65	0	23	27	1753	93	50	7
649	4	21	57	2	62	9	2469	82	73	7
650	4	15	68	2	0	28	1162	87	30	7
651	4	0	62	0	56	38	3368	66	94	7
652	16	19	40	0	0	26	1067	75	26	7
653	77	67	137	28	133	73	7414	281	234	7
654	4	28	76	0	44	99	5150	108	143	7
655	18	9	91	0	21	32	1816	118	53	7
656	6	12	34	1	69	0	2283	52	70	7
657	0	11	5	150	127	139	3250	16	416	7
658	0	24	71	0	32	91	4479	95	123	7
659	108	50	78	150	139	67	7949	236	356	7
660	12	7	44	0	0	13	833	63	13	7
661	44	52	70	4	48	106	5573	166	158	7
662	8	16	64	4	47	32	2807	88	83	7
663	30	73	66	5	90	116	7026	169	211	7
664	0	20	0	122	107	150	3727	20	379	7
665	0	7	7	150	84	0	3078	14	234	7
666	0	22	90	0	29	99	4609	112	128	7
667	0	3	3	134	143	150	2620	6	427	7
668	0	4	0	141	88	77	2515	4	306	7
669	6	69	150	24	111	120	7660	225	255	7
670	0	0	66	0	0	9	733	66	9	7
671	3	0	0	118	98	104	2349	3	320	7
672	3	15	66	0	0	33	1318	84	33	7
673	2	25	40	93	131	150	6900	67	374	7
674	0	17	15	104	65	67	4238	32	236	7
675	113	36	82	5	103	82	6517	231	190	7
676	78	64	62	112	138	136	7966	204	386	7
677	0	16	5	95	53	59	3530	21	207	7
678	84	58	66	143	149	150	8038	208	442	7
679	3	3	32	3	68	19	2939	38	90	7
680	7	33	39	137	89	63	6596	79	289	7
681	87	83	75	122	109	94	7868	245	325	7
682	7	35	110	5	60	106	5975	152	171	7
683	112	37	82	3	103	81	6422	231	187	7
684	0	3	22	142	77	63	3650	25	282	7
685	96	32	90	33	108	83	7323	218	224	7
686	0	65	83	11	82	107	6787	148	200	7
687	20	42	71	0	19	82	3602	133	101	7
688	0	20	16	116	132	150	4692	36	398	7
689	0	27	72	4	34	99	4912	99	137	7
690	16	50	64	7	5	150	5722	130	162	7
691	1	69	90	9	87	99	6657	160	195	7
692	0	6	8	150	73	62	3107	14	285	7
693	0	14	57	0	12	24	1345	71	36	7
694	0	0	92	0	22	20	1517	92	42	7
695	53	40	86	4	105	73	6293	179	182	7
696	5	28	84	4	43	95	5027	117	142	7
697	0	4	3	144	123	135	2751	7	402	7
698	77	57	67	134	150	133	8010	201	417	7
699	4	25	13	82	109	30	4546	42	221	7
700	53	41	80	7	89	70	5830	174	166	7
701	15	86	99	20	150	128	7820	200	298	7
702	6	3	0	92	96	60	2594	9	248	7
703	67	61	69	126	113	93	7905	197	332	7
704	0	19	15	111	150	150	4583	34	411	7
705	0	33	41	41	0	93	4301	74	134	7
706	3	58	74	1	84	109	6540	135	194	7
707	10	1	6	149	77	0	2868	17	226	7
708	3	59	68	0	49	64	3988	130	113	7
709	7	30	52	136	86	49	7111	89	271	7
710	0	29	40	46	0	103	4777	69	149	7
711	3	12	11	2	11	3	642	26	16	7
712	1	44	48	150	89	75	7304	93	314	7
713	0	13	65	2	3	0	593	78	5	7
714	0	66	81	10	80	107	6711	147	197	7
715	0	67	93	9	111	129	7466	160	249	7
716	11	77	150	15	113	115	7529	238	243	7
717	90	55	65	106	150	150	8003	210	406	7
718	0	65	85	13	82	108	6860	150	203	7
719	14	6	83	0	7	0	607	103	7	7
720	66	56	82	5	50	101	5443	204	156	7
721	112	51	85	150	142	71	7956	248	363	7
722	54	51	71	5	49	100	5398	176	154	7
723	2	14	27	121	76	69	4835	43	266	7
724	64	61	70	122	109	97	7892	195	328	7
725	28	79	150	16	150	92	7715	257	258	7
726	7	77	85	23	111	94	7411	169	228	7
727	97	52	66	150	125	96	7966	215	371	7
728	57	38	94	4	98	83	6380	189	185	7
729	113	50	76	150	150	71	7970	239	371	7
730	13	82	95	14	126	132	7762	190	272	7
731	0	0	1	134	74	70	2202	1	278	7
732	2	32	44	44	0	89	4161	78	133	7
733	37	74	142	15	150	109	7766	253	274	7
734	67	49	66	144	150	100	7999	182	394	7
735	102	52	72	0	84	56	4937	226	140	7
736	0	0	0	69	59	88	2115	0	216	8
737	0	60	57	0	0	0	408	117	0	8
738	150	67	78	24	96	140	7726	295	260	8
739	150	38	69	145	146	138	7992	257	429	8
740	5	20	42	150	150	150	6870	67	450	8
741	6	47	41	1	0	9	693	94	10	8
742	139	44	70	123	150	111	7925	253	384	8
743	6	41	39	0	0	2	539	86	2	8
744	39	56	94	11	90	114	7218	189	215	8
745	2	49	71	0	40	62	3671	122	102	8
746	25	34	95	19	27	148	6659	154	194	8
747	146	61	75	32	106	144	7775	282	282	8
748	24	30	106	0	39	138	6118	160	177	8
749	67	56	76	12	137	92	7567	199	241	8
750	0	58	52	0	0	14	775	110	14	8
751	31	50	134	22	118	93	7454	215	233	8
752	45	56	79	21	150	119	7804	180	290	8
753	111	52	65	132	132	130	7950	228	394	8
754	20	26	93	15	56	115	6438	139	186	8
755	5	0	0	101	89	130	2478	5	320	8
756	9	50	76	4	43	64	3868	135	111	8
757	121	51	64	89	112	129	7854	236	330	8
758	0	23	0	64	88	142	3759	23	294	8
759	39	42	80	20	92	130	7621	161	242	8
760	0	13	0	150	116	142	3110	13	408	8
761	72	27	95	16	99	110	7387	194	225	8
762	150	61	79	26	93	135	7681	290	254	8
763	0	60	45	0	11	31	1399	105	42	8
764	90	44	73	35	118	113	7742	207	266	8
765	0	6	51	0	15	16	1142	57	31	8
766	0	30	51	0	8	53	2189	81	61	8
767	0	82	52	0	0	38	1354	134	38	8
768	104	39	65	32	119	124	7758	208	275	8
769	143	47	75	122	123	111	7890	265	356	8
770	0	26	53	65	68	148	7095	79	281	8
771	0	94	74	18	60	75	5266	168	153	8
772	0	41	77	20	65	75	5612	118	160	8
773	2	7	63	0	22	23	1576	72	45	8
774	11	19	94	8	53	105	5846	124	166	8
775	0	29	49	0	0	44	1663	78	44	8
776	19	35	91	15	29	126	5939	145	170	8
777	6	32	79	16	150	25	6540	117	191	8
778	0	5	11	150	118	110	3275	16	378	8
779	140	44	63	123	106	110	7885	247	339	8
780	24	32	95	12	36	149	6785	151	197	8
781	0	27	56	0	0	29	1192	83	29	8
782	0	0	38	27	11	0	914	38	38	8
783	16	34	83	14	47	142	6957	133	203	8
784	2	0	62	0	20	36	2001	64	56	8
785	9	3	24	86	64	115	4039	36	265	8
786	108	41	73	149	150	144	7986	222	443	8
787	1	5	37	150	120	150	5202	43	420	8
788	150	51	74	121	145	49	7848	275	315	8
789	0	4	25	133	115	123	4145	29	371	8
790	26	10	56	0	58	25	2867	92	83	8
791	129	44	69	145	148	135	7984	242	428	8
792	1	8	57	0	7	59	2389	66	66	8
793	0	0	63	0	56	41	3495	63	97	8
794	15	7	27	18	74	79	4323	49	171	8
795	41	28	79	17	150	53	7342	148	220	8
796	9	0	66	19	68	57	4690	75	144	8
797	113	44	70	142	147	150	7987	227	439	8
798	1	8	2	94	85	130	3038	11	309	8
799	3	7	61	0	0	48	1893	71	48	8
800	8	11	47	19	39	87	4820	66	145	8
801	7	18	37	57	89	150	6251	62	296	8
802	116	26	91	17	90	106	7140	233	213	8
803	150	46	74	16	100	143	7701	270	259	8
804	12	18	43	147	138	150	6884	73	435	8
805	8	3	57	8	8	74	2906	68	90	8
806	0	54	48	0	0	21	956	102	21	8
807	0	5	34	139	97	112	4837	39	348	8
808	48	51	76	21	106	111	7550	175	238	8
809	0	33	75	2	61	91	5529	108	154	8
810	2	4	61	1	0	49	1922	67	50	8
811	13	34	60	1	0	92	3387	107	93	8
812	0	43	57	0	10	65	2680	100	75	8
813	0	0	59	0	56	24	2819	59	80	8
814	3	18	0	67	94	139	3593	21	300	8
815	1	29	29	9	48	94	4885	59	151	8
816	7	2	64	4	0	70	2654	73	74	8
817	0	0	16	134	82	136	3193	16	352	8
818	1	1	0	142	60	135	2288	2	337	8
819	6	10	45	8	33	81	4138	61	122	8
820	0	55	49	0	8	19	1033	104	27	8
821	41	55	73	24	92	112	7431	169	228	8
822	0	3	0	96	60	117	2354	3	273	8
823	0	14	31	150	149	150	5434	45	449	8
824	1	4	39	150	116	149	5129	44	415	8
825	50	50	76	4	57	68	4465	176	129	8
826	0	30	23	90	64	150	5309	53	304	8
827	0	0	52	8	24	25	1766	52	57	8
828	150	52	71	127	150	84	7891	273	361	8
829	9	31	91	20	150	49	7253	131	219	8
830	15	9	67	20	57	52	4348	91	129	8
831	0	26	28	2	44	96	4626	54	142	8
832	1	19	21	150	144	150	5038	41	444	8
833	1	13	0	150	116	150	3132	14	416	8
834	1	0	5	150	66	150	2621	6	366	8
835	1	29	26	118	123	124	5782	56	365	8
836	0	63	78	6	67	87	5681	141	160	8
837	1	15	30	76	80	150	5363	46	306	8
838	0	16	11	129	127	137	4060	27	393	8
839	2	31	17	63	92	129	4930	50	284	8
840	6	33	84	8	150	25	6318	123	183	8
841	0	0	0	8	53	102	2145	0	163	9
842	21	1	43	0	0	0	529	65	0	9
843	150	68	99	51	150	56	7705	317	257	9
844	24	31	68	150	150	150	8067	123	450	9
845	32	36	71	150	150	149	8091	139	449	9
846	127	52	82	150	104	52	7930	261	306	9
847	130	45	67	150	150	105	8075	242	405	9
848	85	43	64	121	135	97	8009	192	353	9
849	31	44	76	36	51	150	7557	151	237	9
850	18	32	65	141	150	145	8005	115	436	9
851	119	46	86	139	74	68	7856	251	281	9
852	28	48	97	30	50	127	6937	173	207	9
853	56	35	68	133	148	110	8050	159	391	9
854	121	77	107	59	150	64	7786	305	273	9
855	86	44	100	150	150	42	7982	230	342	9
856	16	28	47	118	150	108	7497	91	376	9
857	132	60	91	150	74	66	7869	283	290	9
858	56	50	96	25	83	150	7754	202	258	9
859	50	76	90	35	71	150	7689	216	256	9
860	3	27	77	6	59	116	6306	107	181	9
861	1	31	38	12	1	129	4910	70	142	9
862	136	66	94	141	99	48	7865	296	288	9
863	57	37	73	96	150	125	7981	167	371	9
864	82	65	77	150	150	24	7964	224	324	9
865	150	79	84	87	150	33	7824	313	270	9
866	126	58	90	135	108	54	7891	274	297	9
867	11	42	80	23	13	150	6424	133	186	9
868	148	57	88	150	111	50	7940	293	311	9
869	6	45	90	0	62	140	6697	141	202	9
870	22	20	0	0	0	60	2038	42	60	9
871	15	4	29	0	0	13	845	48	13	9
872	12	41	79	19	0	149	5900	132	168	9
873	26	0	42	0	0	3	612	68	3	9
874	30	57	65	0	45	109	5462	152	154	9
875	0	19	6	3	0	92	3039	25	95	9
876	8	35	78	3	25	134	5743	121	162	9
877	9	31	10	0	13	70	2673	50	83	9
878	55	27	63	133	111	122	7931	145	366	9
879	5	0	0	4	19	57	2334	5	80	9
880	69	55	85	143	150	0	7888	209	293	9
881	18	28	66	150	128	142	8000	112	420	9
882	1	24	34	11	16	109	4580	59	136	9
883	0	15	58	44	144	150	6851	73	338	9
884	18	45	80	23	17	150	6547	143	190	9
885	0	16	39	0	0	16	947	55	16	9
886	66	53	66	128	113	92	7959	185	333	9
887	72	42	63	124	141	78	7995	177	343	9
888	1	22	22	2	63	84	4417	45	149	9
889	2	29	46	13	1	121	4695	77	135	9
890	10	12	13	1	1	42	1520	35	44	9
891	0	0	8	0	0	46	1725	8	46	9
892	7	19	43	4	69	82	5273	69	155	9
893	1	6	4	8	6	122	2853	11	136	9
894	1	15	43	17	0	110	4309	59	127	9
895	1	21	15	1	0	52	1927	37	53	9
896	78	45	65	148	149	101	8069	188	398	9
897	0	22	73	0	33	127	5549	95	160	9
898	17	83	81	16	17	147	6241	181	180	9
899	0	22	8	74	56	118	4069	30	248	9
900	127	59	89	136	108	54	7895	275	298	9
901	1	22	67	3	66	73	5043	90	142	9
902	0	11	6	0	0	118	2971	17	118	9
903	0	8	0	0	0	141	2515	8	141	9
904	3	23	59	0	4	19	1004	85	23	9
905	73	45	63	124	142	95	8026	181	361	9
906	0	22	58	22	143	149	7117	80	314	9
907	7	53	66	24	47	140	7057	126	211	9
908	2	21	49	15	0	108	4191	72	123	9
909	61	57	87	150	150	2	7919	205	302	9
910	4	53	77	0	18	128	5212	134	146	9
911	0	14	2	19	1	114	3184	16	134	9
912	10	41	77	30	70	150	7681	128	250	9
913	10	0	28	0	0	33	1360	38	33	9
914	3	2	1	8	46	102	2386	6	156	9
915	35	27	6	0	0	41	1496	68	41	9
916	5	23	69	4	5	31	1375	97	40	9
917	6	42	62	18	47	130	6598	110	195	9
918	25	32	70	150	150	144	8070	127	444	9
919	9	24	49	57	150	129	7416	82	336	9
920	4	33	33	17	108	104	6008	70	229	9
921	2	24	75	0	32	126	5591	101	158	9
922	3	24	49	0	4	20	1041	76	24	9
923	11	23	30	9	67	94	5136	64	170	9
924	8	30	1	0	5	64	2230	39	69	9
925	6	11	3	4	21	51	2278	20	76	9
926	28	56	78	0	49	122	5940	162	171	9
927	7	0	41	0	0	8	757	48	8	9
928	14	41	65	16	14	144	6069	120	174	9
929	7	0	26	0	0	30	1245	33	30	9
930	1	23	75	0	33	126	5602	99	159	9
931	1	20	2	20	53	99	3607	23	172	9
932	2	17	7	0	3	55	2002	26	58	9
933	8	19	16	3	4	96	3525	43	103	9
934	45	53	89	24	150	150	7912	187	324	9
935	2	16	18	1	43	84	3946	36	128	9
936	0	21	67	0	0	72	2803	88	72	9
937	33	43	65	135	150	128	8052	141	413	9
938	1	19	18	10	8	95	3700	38	113	9
939	0	19	7	5	0	33	1192	26	38	9
940	30	32	75	116	137	150	8009	137	403	9
941	5	30	5	3	12	75	2780	40	90	9
942	2	15	40	0	10	99	3871	57	109	9
943	7	40	87	46	72	150	7767	134	268	9
944	9	56	64	27	47	150	7288	129	224	9
945	3	27	53	50	115	145	7490	83	310	9
946	0	0	0	70	145	16	2298	0	231	10
947	70	53	108	150	150	37	7726	231	337	10
948	116	4	1	0	0	0	533	121	0	10
949	150	70	134	150	48	68	7611	354	266	10
950	0	4	24	150	150	150	4131	28	450	10
951	105	0	0	0	0	1	533	105	1	10
952	147	58	126	136	27	100	7573	331	263	10
953	143	86	123	150	99	59	7668	352	308	10
954	60	34	58	8	6	68	2742	152	82	10
955	147	54	126	132	26	100	7566	327	258	10
956	85	31	56	45	16	138	6574	172	199	10
957	0	8	85	0	88	11	3561	93	99	10
958	0	1	10	124	140	78	2950	11	342	10
959	150	36	63	0	0	70	2635	249	70	10
960	141	60	112	150	42	58	7551	313	250	10
961	3	7	72	0	99	9	3807	82	108	10
962	0	7	32	110	147	136	4956	39	393	10
963	1	4	80	0	88	0	3139	85	88	10
964	150	18	57	0	0	25	1079	225	25	10
965	0	0	24	107	144	148	3885	24	399	10
966	0	15	1	127	147	91	3463	16	365	10
967	0	15	43	147	138	150	6289	58	435	10
968	107	44	59	0	0	36	1393	210	36	10
969	0	3	27	107	145	129	4355	30	381	10
970	81	4	58	0	0	38	1562	143	38	10
971	116	62	86	85	120	18	7285	264	223	10
972	87	22	39	0	0	62	2383	148	62	10
973	8	19	49	150	124	98	6783	76	372	10
974	70	9	53	0	0	19	950	132	19	10
975	43	27	2	10	25	31	1946	72	66	10
976	0	3	0	59	90	24	2420	3	173	10
977	3	5	5	71	150	76	2971	13	297	10
978	0	22	25	146	131	133	5562	47	410	10
979	3	31	78	0	125	22	5215	112	147	10
980	102	38	66	2	14	104	4162	206	120	10
981	2	21	41	149	140	150	6625	64	439	10
982	147	75	70	131	141	0	7616	292	272	10
983	105	31	32	0	0	50	1903	168	50	10
984	0	6	72	13	0	29	1473	78	42	10
985	0	19	35	115	121	91	6096	54	327	10
986	6	34	83	19	125	17	5667	123	161	10
987	8	17	74	7	86	49	5038	99	142	10
988	0	21	27	150	150	146	5695	48	446	10
989	72	60	66	133	150	2	7651	198	285	10
990	121	53	83	84	112	17	7120	257	213	10
991	109	50	63	80	122	2	6885	222	204	10
992	75	31	55	0	0	54	2093	161	54	10
993	0	9	83	1	101	10	4002	92	112	10
994	125	61	75	12	16	150	6189	261	178	10
995	0	11	40	146	137	149	5840	51	432	10
996	106	40	63	0	2	33	1262	209	35	10
997	125	0	12	3	1	0	547	137	4	10
998	62	57	60	150	142	27	7406	179	319	10
999	3	2	33	126	150	150	4815	38	426	10
1000	6	4	13	102	134	113	3365	23	349	10
1001	140	40	63	4	0	138	5072	243	142	10
1002	86	14	58	4	5	0	634	158	9	10
1003	150	79	75	150	116	0	7599	304	266	10
1004	150	63	71	82	113	22	7176	284	217	10
1005	150	56	68	16	13	140	5915	274	169	10
1006	60	41	53	0	0	28	1161	154	28	10
1007	0	1	11	124	136	76	3016	12	336	10
1008	55	17	59	28	25	43	3195	131	96	10
1009	122	43	68	90	122	7	7217	233	219	10
1010	119	83	68	88	114	4	6895	270	206	10
1011	149	78	71	150	133	0	7639	298	283	10
1012	43	40	52	10	22	36	2147	135	68	10
1013	95	53	68	0	22	128	5296	216	150	10
1014	0	0	2	72	144	60	2489	2	276	10
1015	0	25	26	141	126	150	5683	51	417	10
1016	130	68	78	35	2	149	6391	276	186	10
1017	8	24	46	115	117	112	6785	78	344	10
1018	6	3	11	111	134	110	3227	20	355	10
1019	20	19	79	4	118	43	5756	118	165	10
1020	108	70	74	47	0	134	6230	252	181	10
1021	4	7	60	3	97	13	3838	71	113	10
1022	149	16	55	3	2	12	805	220	17	10
1023	29	34	51	12	0	110	4259	114	122	10
1024	96	24	36	0	0	46	1801	156	46	10
1025	8	24	40	150	150	123	6697	72	423	10
1026	7	26	80	1	96	47	5137	113	144	10
1027	131	34	62	43	5	144	6492	227	192	10
1028	0	1	24	112	118	150	3934	25	380	10
1029	138	39	63	4	0	133	4901	240	137	10
1030	9	23	54	115	108	109	6948	86	332	10
1031	87	4	0	0	15	17	860	91	32	10
1032	125	47	74	36	31	121	6453	246	188	10
1033	93	47	53	10	0	124	4692	193	134	10
1034	73	37	52	3	10	139	5333	162	152	10
1035	0	25	43	116	107	102	6499	68	325	10
1036	86	42	53	14	0	140	5415	181	154	10
1037	79	0	51	6	0	5	713	130	11	10
1038	39	27	0	10	24	43	2324	66	77	10
1039	0	16	29	148	49	101	5382	45	298	10
1040	74	31	55	0	1	58	2210	160	59	10
1041	63	60	63	142	150	16	7510	186	308	10
1042	150	67	63	84	115	32	7324	280	231	10
1043	86	9	60	6	6	3	735	155	15	10
1044	20	17	24	137	19	87	4921	61	243	10
1045	74	0	65	11	13	34	1773	139	58	10
1046	122	42	63	0	0	119	4282	227	119	10
1047	149	72	86	94	108	37	7476	307	239	10
1048	78	45	68	0	20	112	4643	191	132	10
1049	67	31	60	8	7	60	2479	158	75	10
1050	49	23	50	0	5	44	1713	122	49	10
1051	0	0	0	134	4	25	2002	0	163	11
1052	65	37	68	149	150	150	8118	170	449	11
1053	28	18	2	0	0	0	549	48	0	11
1054	5	0	0	3	0	0	498	5	3	11
1055	49	46	67	150	150	150	8117	162	450	11
1056	145	145	108	22	102	125	7683	398	249	11
1057	150	132	91	28	107	119	7721	373	254	11
1058	144	147	70	0	33	88	4166	361	121	11
1059	140	71	91	0	0	59	2054	302	59	11
1060	66	18	69	0	0	84	3137	153	84	11
1061	0	0	0	0	0	36	1222	0	36	11
1062	26	11	98	2	3	80	2999	135	85	11
1063	77	52	74	1	33	94	4499	203	128	11
1064	142	47	150	150	58	133	7970	339	341	11
1065	129	96	98	5	7	86	3194	323	98	11
1066	44	31	69	150	141	150	8071	144	441	11
1067	2	20	20	150	79	143	4990	42	372	11
1068	110	98	84	25	68	137	7487	292	230	11
1069	3	26	20	148	84	150	5254	49	382	11
1070	125	88	96	0	3	71	2483	309	74	11
1071	9	8	17	5	1	63	2204	34	69	11
1072	3	14	0	120	27	147	3290	17	294	11
1073	43	79	84	36	58	150	7678	206	244	11
1074	117	150	83	37	96	119	7696	350	252	11
1075	133	70	94	0	0	65	2262	297	65	11
1076	150	87	76	8	25	147	6234	313	180	11
1077	22	18	15	3	2	26	973	55	31	11
1078	0	1	40	130	79	141	4614	41	350	11
1079	95	59	63	3	50	48	3373	217	101	11
1080	39	78	83	37	53	125	7204	200	215	11
1081	8	23	40	150	0	134	6502	71	284	11
1082	18	25	5	128	37	140	4288	48	305	11
1083	17	27	41	150	72	141	7167	85	363	11
1084	0	14	0	88	5	22	2834	14	115	11
1085	75	36	73	9	60	115	6410	184	184	11
1086	98	119	68	14	42	150	6961	285	206	11
1087	150	50	134	150	56	83	7890	334	289	11
1088	84	57	46	0	36	97	4662	187	133	11
1089	69	83	77	3	40	103	5095	229	146	11
1090	136	57	55	3	19	150	5916	248	172	11
1091	55	21	43	3	8	11	851	119	22	11
1092	119	54	122	148	52	78	7853	295	278	11
1093	143	43	142	150	58	150	7998	328	358	11
1094	100	0	64	0	0	41	1583	164	41	11
1095	1	32	40	91	0	129	6126	73	220	11
1096	29	11	103	0	0	52	1896	143	52	11
1097	51	21	37	0	5	10	764	109	15	11
1098	83	5	50	0	6	13	860	138	19	11
1099	14	0	18	131	5	11	3403	32	147	11
1100	134	20	74	42	60	17	3799	228	119	11
1101	6	20	0	147	25	150	3745	26	322	11
1102	54	37	68	150	137	146	8105	159	433	11
1103	93	62	40	0	56	24	2570	195	80	11
1104	85	90	68	7	37	147	6543	243	191	11
1105	109	0	49	30	68	98	4898	158	196	11
1106	4	22	3	145	23	150	4086	29	318	11
1107	14	37	39	150	7	150	6934	90	307	11
1108	117	55	105	0	0	47	1595	277	47	11
1109	18	49	48	136	75	148	7600	115	359	11
1110	28	9	96	0	0	49	1806	133	49	11
1111	0	1	7	0	0	41	1421	8	41	11
1112	24	123	110	0	61	47	3673	257	108	11
1113	82	26	61	57	58	0	3535	169	115	11
1114	20	37	69	123	150	138	8038	126	411	11
1115	10	28	41	143	42	150	7097	79	335	11
1116	9	23	26	111	2	27	3921	58	140	11
1117	0	25	41	95	101	150	6850	66	346	11
1118	6	24	32	150	108	150	6309	62	408	11
1119	6	12	4	108	20	141	3371	22	269	11
1120	51	43	71	150	117	148	8068	165	415	11
1121	119	142	95	25	112	121	7769	356	258	11
1122	43	57	77	110	110	150	7979	177	370	11
1123	0	35	27	150	31	150	5807	62	331	11
1124	5	29	23	150	86	150	5584	57	386	11
1125	0	0	0	0	0	39	1331	0	39	11
1126	150	46	127	149	62	137	7989	323	348	11
1127	68	49	68	0	46	57	3611	185	103	11
1128	150	150	55	0	36	81	4012	355	117	11
1129	67	130	82	37	47	128	7059	279	212	11
1130	56	0	40	0	5	3	690	96	8	11
1131	4	4	4	142	10	30	2747	12	182	11
1132	93	81	84	3	49	100	5308	258	152	11
1133	95	85	42	7	36	140	5866	222	183	11
1134	133	43	93	8	42	145	6723	269	195	11
1135	67	46	68	0	0	81	2971	181	81	11
1136	133	35	99	2	34	76	3863	267	112	11
1137	94	58	108	146	66	85	7914	260	297	11
1138	115	14	64	22	50	89	5496	193	161	11
1139	66	77	91	37	56	150	7623	234	243	11
1140	50	59	77	63	65	94	7309	186	222	11
1141	52	48	67	143	148	135	8093	167	426	11
1142	10	33	34	134	30	150	6519	77	314	11
1143	68	131	80	36	48	150	7521	279	234	11
1144	100	90	91	9	49	106	5667	281	164	11
1145	68	47	68	0	46	83	4576	183	129	11
1146	3	107	83	6	50	55	3726	193	111	11
1147	7	3	0	24	2	0	676	10	26	11
1148	0	32	19	89	0	150	4820	51	239	11
1149	69	41	61	25	55	123	6845	171	203	11
1150	53	36	73	150	128	146	8074	162	424	11
1151	22	47	36	109	36	150	6677	105	295	11
1152	100	95	67	10	39	150	6784	262	199	11
1153	21	41	32	92	26	145	6278	94	263	11
1154	109	61	66	0	50	21	2373	236	71	11
1155	2	23	31	150	104	150	6084	56	404	11
1156	0	0	0	32	40	15	1921	0	87	12
1157	150	36	67	150	150	150	8054	253	450	12
1158	150	107	61	0	49	52	3521	318	101	12
1159	84	40	75	150	150	150	8023	199	450	12
1160	7	0	33	0	0	0	554	40	0	12
1161	2	3	11	6	0	0	538	16	6	12
1162	150	76	80	7	47	36	2943	306	90	12
1163	36	62	64	5	75	90	5948	162	170	12
1164	60	0	86	0	8	37	1621	146	45	12
1165	150	74	66	0	56	43	3500	290	99	12
1166	149	55	73	0	45	64	3853	277	109	12
1167	17	21	14	6	39	2	1323	52	47	12
1168	131	44	82	8	80	67	5419	257	155	12
1169	52	5	85	0	0	5	581	142	5	12
1170	149	46	88	0	53	55	3808	283	108	12
1171	150	46	68	0	68	77	5164	264	145	12
1172	150	33	67	150	121	141	8012	250	412	12
1173	7	44	71	9	56	117	6370	122	182	12
1174	98	46	65	150	144	140	8037	209	434	12
1175	45	39	95	0	76	87	5663	179	163	12
1176	47	27	74	1	36	36	2594	148	73	12
1177	79	40	74	150	149	149	8020	193	448	12
1178	0	17	45	132	57	126	6510	62	315	12
1179	128	32	65	150	139	140	8001	225	429	12
1180	10	34	61	150	114	136	7891	105	400	12
1181	150	53	67	2	56	77	4761	270	135	12
1182	32	28	94	19	100	99	7389	154	218	12
1183	19	41	49	24	74	90	6252	109	188	12
1184	1	7	49	36	76	150	5579	57	262	12
1185	149	72	81	0	0	66	2322	302	66	12
1186	0	34	20	29	80	116	4900	54	225	12
1187	4	5	26	30	77	99	4238	35	206	12
1188	0	13	68	4	11	20	1267	81	35	12
1189	40	33	96	14	79	98	6618	169	191	12
1190	0	6	6	32	35	38	2815	12	105	12
1191	59	37	75	146	144	148	8003	171	438	12
1192	0	18	47	121	74	145	6732	65	340	12
1193	97	51	67	0	61	52	4031	215	113	12
1194	121	28	80	0	64	57	4324	229	121	12
1195	51	71	82	6	20	95	4162	204	121	12
1196	2	19	30	150	61	144	5769	51	355	12
1197	116	41	64	99	150	137	7989	221	386	12
1198	11	27	48	96	88	114	7271	86	298	12
1199	2	16	3	65	46	42	3333	21	153	12
1200	10	14	49	32	79	123	6461	73	234	12
1201	0	18	0	0	52	0	1740	18	52	12
1202	29	8	81	5	24	34	2166	118	63	12
1203	17	50	107	0	50	80	4621	174	130	12
1204	0	22	25	150	61	134	5311	47	345	12
1205	13	53	23	9	121	44	4921	89	174	12
1206	41	39	76	0	85	83	5813	156	168	12
1207	0	21	21	150	60	150	5063	42	360	12
1208	0	2	3	17	50	0	1893	5	67	12
1209	20	27	64	103	89	115	7765	111	307	12
1210	149	68	80	0	41	38	2739	297	79	12
1211	0	9	20	148	60	150	4001	29	358	12
1212	18	33	54	90	92	106	7581	105	288	12
1213	18	40	33	6	39	52	3180	91	97	12
1214	0	25	59	85	84	112	7245	84	281	12
1215	26	32	58	66	150	150	7850	116	366	12
1216	0	8	0	0	55	0	1829	8	55	12
1217	19	53	30	1	94	44	4502	102	139	12
1218	17	0	77	0	10	14	1013	94	24	12
1219	5	22	50	45	86	125	7005	77	256	12
1220	31	10	76	1	11	5	796	117	17	12
1221	76	59	94	24	100	150	7906	229	274	12
1222	146	33	66	150	119	150	8024	245	419	12
1223	10	37	0	32	85	45	3725	47	162	12
1224	6	25	61	80	83	130	7612	92	293	12
1225	150	51	62	0	53	67	4272	263	120	12
1226	62	30	98	30	109	99	7627	190	238	12
1227	0	12	68	0	16	12	1142	80	28	12
1228	141	36	65	150	89	141	7981	242	380	12
1229	0	17	28	7	31	0	1141	45	38	12
1230	52	29	74	2	40	28	2433	155	70	12
1231	5	33	76	27	74	108	7082	114	209	12
1232	0	9	73	0	16	3	903	82	19	12
1233	130	37	66	141	130	150	8028	233	421	12
1234	1	23	53	137	68	147	7162	77	352	12
1235	1	19	48	120	73	143	6878	68	336	12
1236	0	55	103	1	70	69	4951	158	140	12
1237	36	28	93	32	108	106	7733	157	246	12
1238	6	0	74	3	10	0	726	80	13	12
1239	25	46	33	39	94	54	5571	104	187	12
1240	150	94	53	0	48	48	3298	297	96	12
1241	36	34	95	30	124	150	7965	165	304	12
1242	117	38	82	0	74	70	5135	237	144	12
1243	53	3	76	0	34	40	2738	132	74	12
1244	4	20	8	0	50	1	1681	32	51	12
1245	3	3	39	150	58	121	4719	45	329	12
1246	60	26	97	34	100	107	7637	183	241	12
1247	3	16	53	150	71	150	6966	72	371	12
1248	7	9	30	30	78	102	4834	46	210	12
1249	43	52	108	3	34	80	4046	203	117	12
1250	0	14	11	39	39	37	3312	25	115	12
1251	0	40	110	6	71	81	5575	150	158	12
1252	0	10	68	5	19	3	1054	78	27	12
1253	0	29	50	140	75	133	7023	79	348	12
1254	3	6	79	3	3	16	917	88	22	12
1255	38	77	72	0	72	82	5384	187	154	12
1256	3	2	3	1	54	26	2413	8	81	12
1257	15	16	60	38	88	88	6638	91	214	12
1258	8	59	69	11	76	112	6870	136	199	12
1259	113	42	63	90	150	136	7970	218	376	12
1260	0	23	8	1	61	8	2289	31	70	12
1261	0	0	0	85	125	45	2183	0	255	13
1262	63	47	69	150	150	150	7997	179	450	13
1263	150	150	88	30	97	139	7716	388	266	13
1264	0	0	40	0	0	0	551	40	0	13
1265	147	141	88	32	94	125	7598	376	251	13
1266	138	128	82	27	109	121	7684	348	257	13
1267	0	27	65	0	58	64	4448	92	122	13
1268	51	23	53	0	0	24	1035	127	24	13
1269	0	0	21	109	119	147	3559	21	375	13
1270	32	18	55	2	0	34	1288	105	36	13
1271	149	60	96	27	111	150	7787	305	288	13
1272	5	127	66	0	38	102	4972	198	140	13
1273	136	38	77	93	117	94	7814	251	304	13
1274	125	3	61	0	17	53	2381	189	70	13
1275	13	23	82	12	99	65	6146	118	176	13
1276	5	22	8	68	125	54	4240	35	247	13
1277	136	91	84	24	109	103	7491	311	236	13
1278	33	44	58	0	66	68	4763	135	134	13
1279	53	38	63	150	109	105	7920	154	364	13
1280	0	0	2	83	145	47	2390	2	275	13
1281	134	0	71	1	18	56	2594	205	75	13
1282	11	50	74	15	110	66	6559	135	191	13
1283	33	44	73	6	118	83	7024	150	207	13
1284	4	30	95	8	83	109	6884	129	200	13
1285	84	36	69	150	136	150	7991	189	436	13
1286	0	11	0	150	112	75	2926	11	337	13
1287	2	50	63	0	37	60	3421	115	97	13
1288	129	81	81	30	107	142	7746	291	279	13
1289	2	44	64	0	37	53	3169	110	90	13
1290	80	75	78	0	44	86	4555	233	130	13
1291	129	40	79	98	150	66	7842	248	314	13
1292	14	133	67	0	58	96	5435	214	154	13
1293	1	25	37	127	136	122	6577	63	385	13
1294	150	43	77	91	132	99	7846	270	322	13
1295	18	25	45	57	95	89	6698	88	241	13
1296	10	32	61	5	40	127	6043	103	172	13
1297	11	150	67	0	58	86	5089	228	144	13
1298	126	128	85	29	96	134	7698	339	259	13
1299	67	122	90	0	0	127	4533	279	127	13
1300	0	14	3	150	139	124	3405	17	413	13
1301	17	40	109	1	112	69	6272	166	182	13
1302	0	15	48	0	0	38	1473	63	38	13
1303	28	26	77	3	63	47	3968	131	113	13
1304	73	143	60	0	1	85	3021	276	86	13
1305	39	39	65	0	57	49	3698	143	106	13
1306	150	87	86	29	113	126	7725	323	268	13
1307	9	31	63	5	44	114	5796	103	163	13
1308	5	125	66	8	64	84	5410	196	156	13
1309	12	22	82	9	115	62	6438	116	186	13
1310	12	0	39	0	0	5	670	51	5	13
1311	150	56	83	91	150	94	7858	289	335	13
1312	10	30	62	9	7	150	5928	102	166	13
1313	125	57	78	93	137	63	7797	260	293	13
1314	150	85	85	31	120	125	7728	320	276	13
1315	150	2	61	0	1	45	1675	213	46	13
1316	29	104	72	1	60	124	6355	205	185	13
1317	77	36	68	150	120	150	7972	181	420	13
1318	22	32	85	0	63	45	3833	139	108	13
1319	2	20	8	142	126	91	4169	30	359	13
1320	18	140	65	0	75	84	5576	223	159	13
1321	0	26	0	135	139	97	3906	26	371	13
1322	0	16	65	25	33	77	4616	81	135	13
1323	6	22	56	119	81	150	7499	84	350	13
1324	1	14	0	150	144	125	3218	15	419	13
1325	91	9	77	1	0	54	1994	177	55	13
1326	0	150	89	0	37	70	3741	239	107	13
1327	0	21	30	143	142	123	5897	51	408	13
1328	0	20	28	143	133	118	5672	48	394	13
1329	33	99	70	0	59	102	5664	202	161	13
1330	150	0	71	0	11	50	2107	221	61	13
1331	0	16	65	35	32	81	4995	81	148	13
1332	54	39	71	118	124	103	7874	164	345	13
1333	3	22	3	150	120	84	4079	28	354	13
1334	0	26	33	147	150	129	6389	59	426	13
1335	67	37	69	137	117	150	7949	173	404	13
1336	29	0	54	2	0	47	1729	83	49	13
1337	73	136	56	0	0	84	3002	265	84	13
1338	53	47	69	147	150	150	7992	169	447	13
1339	16	11	66	4	40	72	4073	93	116	13
1340	1	26	38	145	138	131	6719	65	414	13
1341	93	0	75	0	0	49	1882	168	49	13
1342	0	9	37	0	18	0	828	46	18	13
1343	3	0	22	88	125	16	3624	25	229	13
1344	0	10	23	34	29	17	2239	33	80	13
1345	7	0	66	2	100	117	5327	73	219	13
1346	7	30	38	54	67	44	5167	75	165	13
1347	8	18	51	103	103	88	6856	77	294	13
1348	0	10	23	15	31	18	1811	33	64	13
1349	20	44	78	16	107	116	7591	142	239	13
1350	8	42	82	15	124	86	7406	132	225	13
1351	3	30	51	18	37	48	3286	84	103	13
1352	0	12	46	0	0	18	953	58	18	13
1353	53	24	84	0	49	15	2163	161	64	13
1354	8	15	37	1	0	31	1170	60	32	13
1355	0	5	1	126	150	124	2737	6	400	13
1356	9	31	58	12	46	150	6933	98	208	13
1357	2	27	30	128	146	114	6173	59	388	13
1358	9	20	58	95	107	85	7202	87	287	13
1359	0	22	47	15	41	53	3590	69	109	13
1360	48	142	64	0	59	98	5516	254	157	13
1361	78	106	80	1	52	94	5152	264	147	13
1362	150	8	84	0	27	52	2755	242	79	13
1363	6	7	68	34	109	120	6295	81	263	13
1364	136	108	86	31	95	141	7721	330	267	13
1365	3	16	65	0	37	50	3120	84	87	13
1366	0	0	0	34	52	0	2027	0	86	14
1367	150	40	79	150	150	150	7973	269	450	14
1368	132	37	88	150	150	150	7967	257	450	14
1369	138	75	129	119	96	93	7793	342	308	14
1370	49	6	12	0	0	0	558	67	0	14
1371	105	53	78	149	150	131	7954	236	430	14
1372	52	44	103	55	140	56	7640	199	251	14
1373	55	29	75	7	69	0	2496	159	76	14
1374	95	79	70	150	148	95	7918	244	393	14
1375	70	4	22	3	1	3	623	96	7	14
1376	105	10	73	2	48	34	2895	188	84	14
1377	150	84	92	145	97	77	7838	326	319	14
1378	33	35	7	0	18	20	1090	75	38	14
1379	150	44	80	21	149	104	7722	274	274	14
1380	10	15	7	0	42	15	1818	32	57	14
1381	145	53	85	12	123	77	7126	283	212	14
1382	0	22	62	26	150	67	7173	84	243	14
1383	28	33	48	101	34	85	6695	109	220	14
1384	102	46	83	135	120	127	7912	231	382	14
1385	3	57	71	18	97	78	6622	131	193	14
1386	16	35	77	25	94	61	6254	128	180	14
1387	6	9	0	13	78	0	2677	15	91	14
1388	1	13	17	150	106	3	4053	31	259	14
1389	76	38	83	0	79	42	4234	197	121	14
1390	101	117	73	29	150	53	7400	291	232	14
1391	0	25	0	132	150	34	3851	25	316	14
1392	5	43	68	2	94	61	5583	116	157	14
1393	42	79	85	32	41	116	6451	206	189	14
1394	0	11	8	1	42	0	1289	19	43	14
1395	134	60	86	16	136	84	7489	280	236	14
1396	0	0	3	42	73	15	2315	3	130	14
1397	2	8	26	51	49	16	3543	36	116	14
1398	119	74	109	150	37	97	7750	302	284	14
1399	126	19	77	1	26	38	2214	222	65	14
1400	81	68	69	150	103	117	7903	218	370	14
1401	25	38	35	6	7	0	712	98	13	14
1402	150	41	82	23	150	90	7686	273	263	14
1403	116	62	80	150	120	86	7886	258	356	14
1404	38	55	0	0	16	17	909	93	33	14
1405	3	37	8	6	0	20	803	48	26	14
1406	127	55	82	12	142	48	6849	264	202	14
1407	0	24	78	0	88	64	5449	102	152	14
1408	22	44	28	1	13	32	1371	94	46	14
1409	113	59	77	150	150	98	7934	249	398	14
1410	35	32	76	0	101	53	5492	143	154	14
1411	26	30	98	21	81	72	6097	154	174	14
1412	74	71	68	150	118	91	7895	213	359	14
1413	57	32	76	0	73	36	3860	165	109	14
1414	2	18	20	112	112	3	4573	40	227	14
1415	104	48	77	150	134	137	7953	229	421	14
1416	62	32	82	0	87	26	3964	176	113	14
1417	33	77	98	15	48	115	6170	208	178	14
1418	1	17	34	121	150	59	5882	52	330	14
1419	76	30	84	6	88	46	4846	190	140	14
1420	1	25	62	9	93	63	5815	88	165	14
1421	80	54	65	148	109	86	7882	199	343	14
1422	62	18	90	0	1	55	1997	170	56	14
1423	0	2	16	6	97	0	3099	18	103	14
1424	0	23	41	58	61	73	5713	64	192	14
1425	0	20	12	150	113	31	4384	32	294	14
1426	75	32	83	5	87	46	4793	190	138	14
1427	109	38	94	150	114	147	7946	241	411	14
1428	73	0	51	0	0	17	887	124	17	14
1429	117	78	97	148	68	81	7783	292	297	14
1430	71	38	73	0	69	36	3712	182	105	14
1431	1	50	83	11	90	84	6422	134	185	14
1432	3	28	37	3	28	75	3637	68	106	14
1433	3	27	11	128	150	31	4663	41	309	14
1434	119	64	77	147	150	108	7937	260	405	14
1435	139	67	108	150	62	74	7774	314	286	14
1436	3	10	0	7	79	0	2578	13	86	14
1437	147	69	122	150	101	79	7852	338	330	14
1438	112	134	71	26	150	55	7383	317	231	14
1439	145	63	115	150	64	69	7756	323	283	14
1440	45	38	90	54	116	52	7287	173	222	14
1441	31	34	39	12	6	0	761	104	18	14
1442	28	24	31	0	30	42	2392	83	72	14
1443	1	26	10	112	150	38	4517	37	300	14
1444	126	18	80	1	13	38	1690	224	52	14
1445	7	6	8	45	70	11	3162	21	126	14
1446	47	38	90	72	114	52	7491	175	238	14
1447	34	72	90	26	39	134	6802	196	199	14
1448	0	21	24	0	57	40	3323	45	97	14
1449	39	72	82	28	65	114	7016	193	207	14
1450	60	0	63	2	0	39	1480	123	41	14
1451	70	39	76	0	72	35	3772	185	107	14
1452	131	40	82	23	150	89	7683	253	262	14
1453	94	43	80	120	130	128	7903	217	378	14
1454	127	74	106	150	45	97	7788	307	292	14
1455	3	27	19	150	146	39	5152	49	335	14
1456	80	0	67	0	27	40	2360	147	67	14
1457	23	35	81	8	109	55	6026	139	172	14
1458	145	74	123	150	97	92	7859	342	339	14
1459	45	36	89	3	94	45	4973	170	142	14
1460	12	55	72	10	93	66	5948	139	169	14
1461	16	34	62	104	148	52	7783	112	304	14
1462	107	12	76	3	58	33	3267	195	94	14
1463	3	6	0	19	70	14	2615	9	103	14
1464	25	30	99	28	121	74	7359	154	223	14
1465	8	0	12	19	73	9	2955	20	101	14
1466	142	62	129	150	67	70	7776	333	287	14
1467	1	24	53	1	99	73	5868	78	173	14
1468	2	17	36	87	148	45	5891	55	280	14
1469	3	17	7	150	115	30	3898	27	295	14
1470	0	27	41	63	25	78	5343	68	166	14
1471	0	0	0	74	0	51	2093	0	125	15
1472	117	60	101	144	150	84	7857	278	378	15
1473	33	45	85	150	130	139	7789	163	419	15
1474	17	39	28	0	0	0	500	84	0	15
1475	144	84	103	142	87	70	7756	331	299	15
1476	44	49	118	149	80	150	7834	211	379	15
1477	0	27	11	104	73	132	4462	38	309	15
1478	150	49	71	109	39	86	7436	270	234	15
1479	24	54	68	44	81	51	6092	146	176	15
1480	0	6	0	60	9	46	2530	6	115	15
1481	123	39	87	150	92	124	7852	249	366	15
1482	37	18	3	4	6	45	1703	58	55	15
1483	150	48	88	150	42	131	7787	286	323	15
1484	0	3	64	1	0	44	1856	67	45	15
1485	1	4	85	3	0	3	607	90	6	15
1486	117	42	85	144	67	135	7824	244	346	15
1487	146	72	86	150	67	64	7736	304	281	15
1488	24	38	77	28	128	12	5937	139	168	15
1489	0	12	65	6	0	57	2348	77	63	15
1490	0	8	52	9	4	66	2674	60	79	15
1491	150	38	68	26	150	103	7721	256	279	15
1492	3	33	81	9	150	0	5663	117	159	15
1493	6	40	77	32	150	18	6809	123	200	15
1494	150	61	99	145	86	77	7780	310	308	15
1495	113	52	97	25	150	81	7637	262	256	15
1496	1	7	3	0	23	36	1960	11	59	15
1497	3	47	37	0	61	108	5174	87	169	15
1498	0	23	4	82	75	93	3871	27	250	15
1499	0	0	0	0	0	39	1451	0	39	15
1500	0	10	20	0	36	48	2933	30	84	15
1501	150	65	74	34	97	46	6129	289	177	15
1502	4	25	3	149	72	150	4176	32	371	15
1503	5	0	90	25	24	53	3585	95	102	15
1504	34	86	75	24	124	80	7417	195	228	15
1505	33	16	93	17	44	14	2456	142	75	15
1506	150	92	80	150	142	42	7813	322	334	15
1507	34	50	70	128	75	135	7762	154	338	15
1508	18	48	92	8	150	7	5828	158	165	15
1509	2	33	80	8	135	0	5098	115	143	15
1510	116	41	85	150	72	132	7848	242	354	15
1511	78	35	71	25	150	51	7415	184	226	15
1512	30	87	68	25	98	63	6408	185	186	15
1513	15	52	58	0	50	40	3212	125	90	15
1514	1	22	11	142	0	4	3767	34	146	15
1515	47	26	63	3	150	3	5551	136	156	15
1516	27	39	70	1	134	47	6231	136	182	15
1517	68	34	73	18	138	63	7306	175	219	15
1518	0	2	0	60	10	46	2216	2	116	15
1519	138	70	87	39	150	10	6766	295	199	15
1520	0	0	14	86	0	14	2739	14	100	15
1521	9	8	45	15	40	106	4981	62	161	15
1522	150	45	93	34	123	47	6944	288	204	15
1523	0	20	3	138	0	0	3319	23	138	15
1524	31	40	56	7	48	82	4846	127	137	15
1525	7	25	13	98	72	104	4653	45	274	15
1526	15	6	60	14	3	76	3084	81	93	15
1527	0	8	64	7	8	20	1252	72	35	15
1528	14	6	89	19	38	26	2814	109	83	15
1529	150	87	79	150	10	102	7669	316	262	15
1530	3	47	60	11	6	124	4958	110	141	15
1531	0	59	71	5	0	15	852	130	20	15
1532	30	48	91	10	150	33	6677	169	193	15
1533	7	18	43	135	31	135	6494	68	301	15
1534	55	43	76	21	147	69	7547	174	237	15
1535	16	18	45	0	5	115	4324	79	120	15
1536	0	23	72	0	150	0	5314	95	150	15
1537	10	60	89	6	130	45	6287	159	181	15
1538	14	37	31	0	6	6	730	82	12	15
1539	102	43	94	34	124	49	7020	239	207	15
1540	6	16	20	18	32	56	3479	42	106	15
1541	0	0	25	77	27	13	3251	25	117	15
1542	2	10	80	7	124	3	4752	92	134	15
1543	2	26	24	117	80	96	5366	52	293	15
1544	0	46	59	0	6	103	3960	105	109	15
1545	0	0	89	1	0	27	1172	89	28	15
1546	13	49	8	0	26	42	2202	70	68	15
1547	16	19	47	0	0	111	4093	82	111	15
1548	101	61	70	33	127	65	7353	232	225	15
1549	16	104	80	1	2	19	854	200	22	15
1550	6	25	11	65	71	101	4458	42	237	15
1551	19	9	97	20	51	37	3724	125	108	15
1552	47	5	3	6	0	43	1528	55	49	15
1553	28	15	7	2	6	42	1575	50	50	15
1554	45	15	7	11	8	52	2162	67	71	15
1555	75	49	93	33	150	86	7666	217	269	15
1556	0	6	62	6	27	62	3391	68	95	15
1557	0	0	20	104	74	69	3444	20	247	15
1558	150	53	96	32	125	61	7250	299	218	15
1559	11	0	83	2	16	19	1322	94	37	15
1560	1	3	96	1	2	22	1030	100	25	15
1561	107	41	76	43	145	53	7549	224	241	15
1562	7	19	6	8	11	15	974	32	34	15
1563	11	42	77	6	127	19	5429	130	152	15
1564	51	1	24	0	0	51	1962	76	51	15
1565	118	46	70	150	10	130	7748	234	290	15
1566	11	79	75	0	0	16	786	165	16	15
1567	8	4	4	82	2	46	2856	16	130	15
1568	150	46	89	137	64	131	7798	285	332	15
1569	21	31	93	22	150	20	6652	145	192	15
1570	35	47	73	128	81	150	7779	155	359	15
1571	0	38	44	4	0	124	4579	82	128	15
1572	6	14	45	9	9	15	1083	65	33	15
1573	1	25	27	81	74	100	5508	53	255	15
1574	63	40	93	19	147	77	7588	196	243	15
1575	0	20	1	129	0	0	3098	21	129	15
1576	0	0	0	146	98	90	2285	0	334	16
1577	10	40	56	150	150	150	7467	106	450	16
1578	150	41	91	150	147	141	7945	282	438	16
1579	150	65	90	22	138	148	7866	305	308	16
1580	0	0	68	0	0	0	499	68	0	16
1581	0	2	66	0	0	0	499	68	0	16
1582	71	65	78	22	144	87	7758	214	253	16
1583	124	68	101	22	145	113	7833	293	280	16
1584	0	20	69	10	76	55	5109	89	141	16
1585	59	60	78	21	150	150	7904	197	321	16
1586	138	41	87	30	135	146	7861	266	311	16
1587	46	74	71	11	0	109	4177	191	120	16
1588	10	18	27	83	108	109	5414	55	300	16
1589	14	29	68	16	150	50	7366	111	216	16
1590	150	65	88	23	115	132	7811	303	270	16
1591	82	63	81	25	148	86	7779	226	259	16
1592	24	58	85	5	150	2	5616	167	157	16
1593	116	48	89	149	143	142	7937	253	434	16
1594	0	0	0	132	139	135	2346	0	406	16
1595	1	16	26	131	117	112	5203	43	360	16
1596	2	2	0	146	99	101	2512	4	346	16
1597	2	13	25	136	117	113	4820	40	366	16
1598	44	40	96	136	150	138	7924	180	424	16
1599	15	29	21	0	1	50	1855	65	51	16
1600	37	64	71	6	0	109	4075	172	115	16
1601	120	2	122	0	2	74	2785	244	76	16
1602	1	20	72	18	72	49	4942	93	139	16
1603	75	65	78	25	148	89	7793	218	262	16
1604	4	19	60	0	97	0	3596	83	97	16
1605	57	24	67	4	11	46	2112	148	61	16
1606	73	60	81	150	150	99	7914	214	399	16
1607	90	65	76	34	150	48	7524	231	232	16
1608	3	12	13	102	110	95	3885	28	307	16
1609	102	45	90	148	143	139	7935	237	430	16
1610	1	4	32	93	92	150	4753	37	335	16
1611	15	10	37	1	93	33	4390	62	127	16
1612	0	22	0	150	120	106	3808	22	376	16
1613	52	35	96	150	150	147	7932	183	447	16
1614	0	20	29	99	121	110	5737	49	330	16
1615	0	31	3	0	1	46	1676	34	47	16
1616	2	4	69	3	0	2	600	75	5	16
1617	150	2	138	0	0	64	2399	290	64	16
1618	0	21	3	150	123	98	3958	24	371	16
1619	75	24	61	0	33	39	2662	160	72	16
1620	8	28	70	11	76	61	5298	106	148	16
1621	123	36	91	150	124	132	7923	250	406	16
1622	9	17	27	82	101	108	5334	53	291	16
1623	99	9	37	0	1	27	1127	145	28	16
1624	3	64	69	16	150	0	5884	136	166	16
1625	0	13	6	148	146	131	3579	19	425	16
1626	10	31	72	18	150	41	7226	113	209	16
1627	11	40	49	0	7	26	1229	100	33	16
1628	1	15	0	97	103	102	3350	16	302	16
1629	50	22	59	8	29	46	2809	131	83	16
1630	1	15	31	2	29	15	1534	47	46	16
1631	1	20	96	0	63	38	3706	117	101	16
1632	5	33	67	18	118	43	6293	105	179	16
1633	11	44	66	115	150	125	7672	121	390	16
1634	5	38	35	5	1	85	3122	78	91	16
1635	11	27	70	13	102	59	6182	108	174	16
1636	107	15	150	0	0	78	2867	272	78	16
1637	7	0	88	7	1	2	646	95	10	16
1638	25	54	72	25	149	49	7471	151	223	16
1639	63	91	78	27	150	69	7714	232	246	16
1640	3	18	0	55	113	75	3628	21	243	16
1641	13	29	70	17	138	41	6868	112	196	16
1642	4	9	64	1	8	7	829	77	16	16
1643	4	23	62	0	89	0	3313	89	89	16
1644	33	41	64	13	148	41	7016	138	202	16
1645	0	55	73	17	90	83	6537	128	190	16
1646	12	12	49	0	83	25	3977	73	108	16
1647	7	23	71	13	91	58	5823	101	162	16
1648	0	0	70	0	43	23	2578	70	66	16
1649	0	30	43	106	75	104	6635	73	285	16
1650	25	62	75	17	82	84	6432	162	183	16
1651	0	0	67	0	11	0	761	67	11	16
1652	0	11	0	96	99	92	2961	11	287	16
1653	0	14	0	141	103	75	3258	14	319	16
1654	58	29	70	0	0	52	2002	157	52	16
1655	54	32	90	150	150	144	7905	176	444	16
1656	15	29	65	3	77	74	5547	109	154	16
1657	142	4	128	0	0	78	2898	274	78	16
1658	41	25	75	3	10	46	2060	141	59	16
1659	3	23	80	0	109	49	5544	106	158	16
1660	6	0	1	142	96	150	2591	7	388	16
1661	2	36	36	0	1	36	1433	74	37	16
1662	0	20	11	116	65	55	4234	31	236	16
1663	27	47	80	8	150	13	6094	154	171	16
1664	2	36	29	0	0	41	1600	67	41	16
1665	0	19	40	4	23	15	1427	59	42	16
1666	0	0	76	8	3	11	945	76	22	16
1667	10	29	86	18	117	47	6418	125	182	16
1668	28	36	33	6	123	4	4601	97	133	16
1669	0	3	67	0	20	3	1042	70	23	16
1670	25	45	73	26	150	50	7512	143	226	16
1671	65	55	72	127	141	116	7878	192	384	16
1672	0	0	13	150	150	138	3080	13	438	16
1673	0	14	2	109	103	113	3478	16	325	16
1674	0	30	48	122	77	116	6729	78	315	16
1675	0	20	4	55	101	83	3850	24	239	16
1676	14	9	37	0	100	32	4467	60	132	16
1677	2	1	0	141	99	89	2453	3	329	16
1678	3	17	40	3	24	14	1382	60	41	16
1679	13	30	76	18	150	65	7628	119	233	16
1680	56	26	61	0	38	35	2702	143	73	16
1681	0	0	0	48	115	87	2190	0	250	17
1682	0	0	48	0	0	0	535	48	0	17
1683	66	36	70	25	150	150	7980	172	325	17
1684	3	0	33	150	150	150	4673	36	450	17
1685	150	150	68	0	44	94	4847	368	138	17
1686	122	141	64	0	32	73	3682	327	105	17
1687	35	10	56	0	1	23	1040	101	24	17
1688	0	9	59	0	12	22	1361	68	34	17
1689	1	17	1	70	144	150	3681	19	364	17
1690	4	21	85	0	59	0	2157	110	59	17
1691	10	29	65	0	45	8	1963	104	53	17
1692	14	26	67	2	57	30	3177	107	89	17
1693	0	2	32	111	150	125	4475	34	386	17
1694	6	9	59	1	4	36	1514	74	41	17
1695	2	6	40	150	150	127	5594	48	427	17
1696	0	7	42	150	150	150	5650	49	450	17
1697	150	68	90	23	91	150	7830	308	264	17
1698	150	30	51	2	15	93	3823	231	110	17
1699	0	21	41	122	150	150	6604	62	422	17
1700	0	14	0	71	150	135	3286	14	356	17
1701	0	1	55	0	17	1	947	56	18	17
1702	37	48	74	15	57	124	6770	159	196	17
1703	3	3	48	11	0	9	765	54	20	17
1704	25	42	86	0	17	96	4015	153	113	17
1705	0	1	29	0	4	0	673	30	4	17
1706	150	75	100	22	130	95	7743	325	247	17
1707	96	28	84	14	50	112	6139	208	176	17
1708	35	23	66	19	52	144	7300	124	215	17
1709	76	34	85	17	89	102	7146	195	208	17
1710	146	34	76	8	21	99	4421	256	128	17
1711	3	1	67	0	16	28	1716	71	44	17
1712	9	26	64	1	38	25	2313	99	64	17
1713	1	18	12	85	124	75	4292	31	284	17
1714	1	0	27	142	105	99	4071	28	346	17
1715	150	35	78	9	28	107	5002	263	144	17
1716	0	2	56	0	21	27	1853	58	48	17
1717	3	5	1	44	146	110	2851	9	300	17
1718	121	37	69	23	103	150	7892	227	276	17
1719	44	48	73	15	52	134	6924	165	201	17
1720	96	36	83	28	150	134	7917	215	312	17
1721	62	21	62	14	59	150	7315	145	223	17
1722	118	30	96	13	58	115	6434	244	186	17
1723	2	2	47	12	2	0	697	51	14	17
1724	131	50	108	28	59	150	7584	289	237	17
1725	41	39	91	9	34	150	6644	171	193	17
1726	28	40	85	0	27	123	5260	153	150	17
1727	0	31	64	4	42	49	3397	95	95	17
1728	1	3	0	59	137	87	2445	4	283	17
1729	127	49	104	22	69	150	7684	280	241	17
1730	64	34	87	19	86	102	7111	185	207	17
1731	0	15	27	89	89	150	5220	42	328	17
1732	7	9	75	2	22	58	2987	91	82	17
1733	34	44	70	20	47	99	5787	148	166	17
1734	0	0	47	0	19	65	3016	47	84	17
1735	114	41	78	11	31	131	6034	233	173	17
1736	19	39	70	144	113	144	7881	128	401	17
1737	127	22	71	0	25	96	4352	220	121	17
1738	148	20	75	8	53	99	5653	243	160	17
1739	44	35	69	9	61	99	5964	148	169	17
1740	39	33	88	2	24	110	4819	160	136	17
1741	87	20	83	10	43	113	5841	190	166	17
1742	0	0	34	0	35	43	2776	34	78	17
1743	1	25	89	2	11	104	4173	115	117	17
1744	117	8	77	4	32	95	4599	202	131	17
1745	132	18	70	13	70	98	6252	220	181	17
1746	0	15	26	87	100	150	5100	41	337	17
1747	20	35	76	150	111	130	7864	131	391	17
1748	96	39	83	36	107	150	7860	218	293	17
1749	88	138	62	0	28	79	3724	288	107	17
1750	14	2	0	67	113	89	2614	16	269	17
1751	110	32	95	12	57	112	6274	237	181	17
1752	143	33	78	5	31	109	5112	254	145	17
1753	3	5	43	150	129	129	5531	51	408	17
1754	0	12	70	0	29	38	2541	82	67	17
1755	0	11	11	82	123	137	3619	22	342	17
1756	135	37	76	10	27	130	5866	248	167	17
1757	0	8	42	146	150	121	5693	50	417	17
1758	67	21	96	3	24	107	4719	184	134	17
1759	5	7	7	43	150	113	3281	19	306	17
1760	6	0	17	123	106	104	3483	23	333	17
1761	0	17	50	0	18	54	2662	67	72	17
1762	127	43	101	21	60	146	7512	271	227	17
1763	1	17	52	0	20	58	2862	70	78	17
1764	0	19	45	0	22	44	2433	64	66	17
1765	4	30	44	121	89	141	7266	78	351	17
1766	150	49	54	0	9	95	3658	253	104	17
1767	26	36	72	150	111	143	7903	134	404	17
1768	2	5	40	141	114	132	5385	47	387	17
1769	39	25	52	13	12	100	4201	116	125	17
1770	100	43	86	28	138	150	7925	229	316	17
1771	56	34	91	15	87	106	7117	181	208	17
1772	28	38	73	22	39	121	6308	139	182	17
1773	0	11	55	0	8	29	1440	66	37	17
1774	36	24	61	15	66	150	7485	121	231	17
1775	0	18	62	0	33	13	1750	80	46	17
1776	3	30	51	71	85	141	7374	84	297	17
1777	3	30	43	122	80	150	7215	76	352	17
1778	125	44	100	20	72	150	7718	269	242	17
1779	0	4	34	5	28	41	2453	38	74	17
1780	133	37	75	10	35	130	6110	245	175	17
1781	50	25	69	39	64	143	7620	144	246	17
1782	37	26	56	6	21	131	5577	119	158	17
1783	44	48	73	19	48	136	6985	165	203	17
1784	150	61	94	24	82	150	7808	305	256	17
1785	37	44	70	19	43	122	6377	151	184	17
1786	131	55	96	150	136	42	7715	282	328	18
1787	0	0	0	38	97	52	2240	0	187	18
1788	0	0	35	150	150	150	4714	35	450	18
1789	72	23	66	0	0	0	400	161	0	18
1790	150	61	133	88	142	7	7439	344	237	18
1791	150	56	128	100	142	0	7509	334	242	18
1792	144	49	125	74	140	0	7122	318	214	18
1793	135	39	70	135	75	83	7649	244	293	18
1794	150	40	87	60	73	86	7217	277	219	18
1795	124	3	68	16	0	87	3500	195	103	18
1796	150	47	110	150	108	0	7588	307	258	18
1797	73	9	70	2	0	85	3194	152	87	18
1798	117	1	67	0	28	82	3913	185	110	18
1799	130	40	79	60	13	96	5918	249	169	18
1800	150	52	97	96	118	9	7308	299	223	18
1801	0	19	30	150	139	138	5895	49	427	18
1802	36	39	55	0	15	0	763	130	15	18
1803	23	33	87	0	23	95	4215	143	118	18
1804	0	20	32	150	126	133	6106	52	409	18
1805	0	20	0	102	97	115	3631	20	314	18
1806	85	25	65	0	0	19	883	175	19	18
1807	142	12	77	0	0	40	1498	231	40	18
1808	94	9	75	0	3	0	518	178	3	18
1809	35	29	69	0	28	10	1355	133	38	18
1810	17	37	72	0	0	121	4388	126	121	18
1811	0	34	62	0	5	107	4100	96	112	18
1812	103	29	71	0	1	23	961	203	24	18
1813	0	0	85	0	0	47	1890	85	47	18
1814	67	24	59	1	5	1	610	150	7	18
1815	135	12	79	0	0	27	1075	226	27	18
1816	0	20	34	58	150	150	6184	54	358	18
1817	100	20	37	0	0	59	2182	157	59	18
1818	0	0	82	0	18	44	2364	82	62	18
1819	150	38	74	59	51	90	6870	262	200	18
1820	150	45	78	106	144	29	7624	273	279	18
1821	0	0	87	0	22	52	2803	87	74	18
1822	150	33	75	94	49	117	7553	258	260	18
1823	0	32	58	13	16	116	5172	90	145	18
1824	23	32	64	2	16	117	4840	119	135	18
1825	5	6	34	60	128	148	5094	45	336	18
1826	0	22	19	65	150	150	4986	41	365	18
1827	0	10	81	0	0	32	1285	91	32	18
1828	1	20	0	123	150	86	3707	21	359	18
1829	0	12	75	4	0	27	1191	87	31	18
1830	75	24	66	0	1	8	652	165	9	18
1831	150	40	100	79	111	38	7356	290	228	18
1832	0	20	6	100	107	118	4051	26	325	18
1833	150	37	106	65	49	89	6920	293	203	18
1834	2	3	12	50	139	60	3266	17	249	18
1835	98	29	95	43	44	137	7270	222	224	18
1836	104	9	56	0	0	82	3112	169	82	18
1837	8	18	21	82	130	92	4876	47	304	18
1838	0	20	15	125	150	101	4603	35	376	18
1839	88	28	65	2	0	64	2369	181	66	18
1840	150	16	76	3	2	66	2480	242	71	18
1841	2	32	70	0	28	112	5067	104	140	18
1842	126	12	71	0	0	56	2110	209	56	18
1843	88	18	55	0	1	92	3390	161	93	18
1844	117	37	83	57	52	103	7114	237	212	18
1845	92	29	95	50	43	137	7324	216	230	18
1846	0	0	3	42	97	51	2388	3	190	18
1847	131	59	94	150	134	37	7705	284	321	18
1848	0	23	0	139	122	107	3817	23	368	18
1849	2	18	11	88	109	98	4282	31	295	18
1850	19	15	22	42	12	48	3331	56	102	18
1851	3	20	37	48	99	150	6349	60	297	18
1852	1	0	32	138	150	150	4619	33	438	18
1853	0	2	9	60	150	59	2952	11	269	18
1854	18	8	84	0	0	45	1706	110	45	18
1855	2	22	41	150	129	150	6657	65	429	18
1856	2	1	31	150	102	134	4617	34	386	18
1857	20	7	87	1	9	50	2136	114	60	18
1858	8	18	57	66	150	132	6916	83	348	18
1859	3	3	86	2	3	48	1927	92	53	18
1860	2	37	60	0	28	97	4540	99	125	18
1861	150	37	77	57	48	87	6639	264	192	18
1862	24	33	79	2	22	125	5342	136	149	18
1863	23	34	77	28	0	125	5433	134	153	18
1864	5	14	57	61	144	111	6708	76	316	18
1865	2	10	60	44	75	87	5973	72	206	18
1866	0	26	48	71	138	108	6525	74	317	18
1867	148	39	85	53	71	84	7053	272	208	18
1868	0	2	4	45	93	47	2596	6	185	18
1869	5	16	34	23	105	125	5789	55	253	18
1870	27	37	72	30	24	125	6235	136	179	18
1871	110	9	65	2	15	55	2535	184	72	18
1872	5	34	60	3	15	112	4629	99	130	18
1873	26	36	80	10	23	129	5761	142	162	18
1874	3	6	93	3	1	52	2021	102	56	18
1875	116	8	69	0	10	84	3430	193	94	18
1876	36	39	56	0	13	15	1075	131	28	18
1877	133	58	122	101	140	0	7495	313	241	18
1878	7	19	4	104	87	111	3861	30	302	18
1879	3	22	45	150	145	132	6746	70	427	18
1880	0	20	46	102	82	91	6403	66	275	18
1881	78	16	115	0	0	12	676	209	12	18
1882	2	17	40	85	146	111	6443	59	342	18
1883	2	2	28	150	122	134	4465	32	406	18
1884	2	8	72	0	94	84	5301	82	178	18
1885	3	24	40	150	144	150	6706	67	444	18
1886	0	16	84	3	4	16	959	100	23	18
1887	6	20	36	24	94	127	6109	62	245	18
1888	0	15	0	150	150	102	3422	15	402	18
1889	0	21	6	136	150	103	4173	27	389	18
1890	150	49	88	123	63	58	7543	287	244	18
1891	0	2	0	2	0	0	496	2	2	19
1892	0	0	0	0	14	44	1801	0	58	19
1893	0	3	9	0	0	0	597	12	0	19
1894	22	43	94	150	147	150	7868	159	447	19
1895	150	54	142	150	71	41	7702	346	262	19
1896	150	46	101	150	150	122	7925	297	422	19
1897	93	64	99	24	70	150	7588	256	244	19
1898	150	33	102	6	51	119	6120	285	176	19
1899	61	56	85	150	89	74	7822	202	313	19
1900	150	46	133	115	74	61	7636	329	250	19
1901	38	38	72	19	33	150	6954	148	202	19
1902	123	42	150	122	84	66	7728	315	272	19
1903	82	50	87	22	81	90	6662	219	193	19
1904	85	50	132	9	76	81	5747	267	166	19
1905	75	56	79	150	107	69	7832	210	326	19
1906	7	29	41	0	12	74	2962	77	86	19
1907	27	0	0	0	0	16	686	27	16	19
1908	13	21	68	0	47	65	4076	102	112	19
1909	0	10	24	0	4	41	1586	34	45	19
1910	0	19	71	0	35	60	3531	90	95	19
1911	150	47	128	117	80	60	7695	325	257	19
1912	0	5	43	150	126	96	5431	48	372	19
1913	10	29	34	0	23	75	3413	73	98	19
1914	7	0	58	0	28	25	1938	65	53	19
1915	3	2	48	2	30	32	2162	53	64	19
1916	7	8	38	93	116	59	5345	53	268	19
1917	59	62	76	150	84	59	7791	197	293	19
1918	59	57	73	149	107	74	7835	189	330	19
1919	16	8	60	150	150	82	6742	84	382	19
1920	150	51	140	102	75	65	7520	341	242	19
1921	0	15	3	3	31	3	1092	18	37	19
1922	44	40	91	150	150	67	7883	175	367	19
1923	0	7	51	150	113	95	5969	58	358	19
1924	0	0	37	0	6	0	706	37	6	19
1925	150	42	82	12	74	92	6223	274	178	19
1926	0	25	29	0	0	48	1723	54	48	19
1927	34	41	92	13	54	150	7291	167	217	19
1928	150	61	78	18	67	138	7370	289	223	19
1929	28	42	95	150	148	138	7897	165	436	19
1930	41	9	86	22	45	62	4487	136	129	19
1931	92	44	110	150	150	115	7918	246	415	19
1932	37	38	76	22	37	149	7102	151	208	19
1933	37	0	95	1	8	70	2838	132	79	19
1934	59	48	78	149	115	83	7860	185	347	19
1935	0	31	63	0	13	60	2696	94	73	19
1936	0	0	31	97	122	56	4273	31	275	19
1937	44	40	79	14	67	150	7484	163	231	19
1938	0	0	55	0	27	36	2331	55	63	19
1939	139	54	85	13	56	117	6448	278	186	19
1940	88	46	101	150	136	119	7912	235	405	19
1941	8	31	45	25	49	78	5239	84	152	19
1942	148	36	126	112	82	60	7665	310	254	19
1943	13	12	36	0	0	35	1302	61	35	19
1944	11	14	74	0	0	65	2445	99	65	19
1945	0	0	44	104	150	52	4798	44	306	19
1946	1	0	44	92	150	59	4814	45	301	19
1947	6	0	0	0	0	69	1980	6	69	19
1948	0	22	49	17	42	62	4182	71	121	19
1949	81	42	99	140	150	102	7908	222	392	19
1950	27	44	98	137	150	128	7880	169	415	19
1951	109	43	150	150	71	67	7755	302	288	19
1952	1	16	63	2	39	68	3953	80	109	19
1953	2	5	43	106	80	54	5027	50	240	19
1954	2	8	52	6	58	68	4551	62	132	19
1955	8	4	0	0	15	32	1502	12	47	19
1956	16	27	71	0	18	62	2913	114	80	19
1957	16	33	79	12	21	137	6051	128	170	19
1958	9	26	78	17	26	84	4462	113	127	19
1959	0	30	77	0	2	85	3219	107	87	19
1960	97	52	90	150	123	81	7868	239	354	19
1961	6	14	49	150	116	75	6599	69	341	19
1962	19	32	77	0	29	61	3253	128	90	19
1963	7	0	0	0	0	42	1418	7	42	19
1964	0	16	54	150	91	92	6629	70	333	19
1965	2	28	79	4	5	93	3658	109	102	19
1966	0	22	59	18	63	63	5113	81	144	19
1967	124	36	71	10	56	92	5590	231	158	19
1968	103	42	126	150	117	121	7897	271	388	19
1969	97	39	106	8	67	87	5674	242	162	19
1970	0	7	44	108	114	64	5494	51	286	19
1971	33	40	68	23	35	129	6485	141	187	19
1972	3	32	81	8	11	89	3799	116	108	19
1973	14	31	80	12	18	150	6351	125	180	19
1974	11	4	41	111	79	55	5174	56	245	19
1975	6	29	78	16	28	80	4357	113	124	19
1976	6	15	76	15	26	92	4683	97	133	19
1977	44	42	87	127	126	68	7811	173	321	19
1978	0	23	68	13	67	72	5450	91	152	19
1979	138	60	78	17	67	137	7338	276	221	19
1980	4	9	53	5	48	63	4034	66	116	19
1981	30	33	82	14	31	145	6645	145	190	19
1982	7	0	41	96	150	60	4989	48	306	19
1983	0	9	19	100	120	60	3878	28	280	19
1984	44	0	99	3	16	75	3341	143	94	19
1985	131	43	132	127	88	67	7749	306	282	19
1986	12	17	28	0	8	18	955	57	26	19
1987	0	2	3	2	3	4	549	5	9	19
1988	40	3	84	1	9	76	3121	127	86	19
1989	0	43	90	147	130	149	7455	133	426	19
1990	37	39	75	22	40	150	7201	151	212	19
1991	79	41	103	11	81	75	5859	223	167	19
1992	80	50	101	21	73	91	6394	231	185	19
1993	0	32	78	8	10	87	3756	110	105	19
1994	7	35	79	10	44	145	6870	121	199	19
1995	40	3	75	0	10	61	2607	118	71	19
1996	0	0	0	6	150	42	2305	0	198	20
1997	96	46	92	150	150	63	7825	234	363	20
1998	38	0	18	0	0	0	566	56	0	20
1999	11	42	76	150	150	150	7650	129	450	20
[truncated: 101 more rows]
