# Supplementary material for: Precision agriculture management based on a surrogate model assisted multiobjective algorithmic framework
Source: Sci Rep. 2023 Jan 20;13:1142. doi: 10.1038/s41598-023-27990-w (PMC9860027; doi:10.1038/s41598-023-27990-w)
Supplement: Supplementary file 1 — Supplementary Information. [file 41598_2023_27990_MOESM1_ESM.zip › Supplementary material/Experimental results data/遍历日期灌溉施肥的date.csv]

	c.15..45..72.	c.15..43..81.	c.3..65..92.	c.14..42..67.	c.26..53..83.	c.18..61..83.	c.6..42..81.	c.9..41..78.	c.4..37..97.	c.28..38..96.	c.1..43..74.	c.6..58..78.	c.9..40..70.	c.17..43..71.	c.23..58..96.	c.18..65..95.	c.13..63..79.	c.28..54..82.	c.20..51..78.	c.25..46..89.
1	15	15	3	14	26	18	6	9	4	28	1	6	9	17	23	18	13	28	20	25
2	45	43	65	42	53	61	42	41	37	38	43	58	40	43	58	65	63	54	51	46
3	72	81	92	67	83	83	81	78	97	96	74	78	70	71	96	95	79	82	78	89
